# Supplementary material for: A method to construct the dynamic landscape of a bio-membrane with experiment and simulation
Source: Nat Commun. 2022 Jan 10;13:108. doi: 10.1038/s41467-021-27417-y (PMC8748619; doi:10.1038/s41467-021-27417-y)
Supplement: Supplementary file 16 — Source Data [file 41467_2021_27417_MOESM16_ESM.zip]

Archive with 23 entries (20 files):
- source_data/
- source_data/SupplementaryFigure13.txt
- source_data/SupplementaryFigure12.txt
- source_data/SupplementaryFigure10.txt
- source_data/SupplementaryFigure5.txt
- source_data/SupplementaryFigure15.txt
- source_data/SupplementaryFigure16.txt
- source_data/SupplementaryFigure17.txt
- source_data/SupplementaryFigure7B.txt
- source_data/Figure2.txt
- __MACOSX/
- __MACOSX/source_data/
- __MACOSX/source_data/._Figure2.txt
- source_data/Figure1.txt
- __MACOSX/source_data/._Figure1.txt
- source_data/Figure4.txt
- source_data/Figure5.txt
- __MACOSX/source_data/._Figure5.txt
- source_data/SupplementaryFigure19.txt
- source_data/SupplementaryFigure8.txt
- __MACOSX/source_data/._SupplementaryFigure8.txt
- source_data/Figure6E.txt
- __MACOSX/source_data/._Figure6E.txt
