# Supplementary material for: A method to construct the dynamic landscape of a bio-membrane with experiment and simulation
Source: Nat Commun. 2022 Jan 10;13:108. doi: 10.1038/s41467-021-27417-y (PMC8748619; doi:10.1038/s41467-021-27417-y)
Supplement: Supplementary file 16 — Source Data [file 41467_2021_27417_MOESM16_ESM.zip › source_data/SupplementaryFigure13.txt]

###################################################################
---------------------Supplementary Figure 13-----------------------
###################################################################


Parameters for distributions of individual motions

A) One-bond librations
	1-S2	FWHM/Ord.Mag.	log(tau/s)
gamma	0.019734	  0.4	-13.0
beta	0.019796	  0.4	-13.0
alpha	0.019758	  0.4	-13.0
g3	0.019835	  0.4	-13.0
g2	0.018445	  0.4	-13.0
g1	0.020266	  0.4	-11.939
C1_1	0.011863	  0.4	-13.0
C1_2	0.021871	  0.4	-13.0
C1_3	0.022568	  0.4	-13.0
C1_4	0.022619	  0.4	-13.0
C1_5	0.022712	  0.4	-13.0
C1_6	0.022647	  0.4	-13.0
C1_7	0.022682	  0.4	-13.0
C1_8	0.022653	  0.4	-13.0
C1_9	0.022616	  0.4	-13.0
C1_10	0.022674	  0.4	-13.0
C1_11	0.022693	  0.4	-13.0
C1_12	0.022714	  0.4	-13.0
C1_13	0.022691	  0.4	-13.0
C1_14	0.022717	  0.4	-13.0
C1_15	0.021354	  0.4	-13.0
C1_16	0.020006	  0.4	-13.0
C2_1	0.011754	  0.4	-13.0
C2_2	0.021809	  0.4	-13.0
C2_3	0.022545	  0.4	-13.0
C2_4	0.02265	  0.4	-13.0
C2_5	0.022645	  0.4	-13.0
C2_6	0.022665	  0.4	-13.0
C2_7	0.02239	  0.4	-13.0
C2_8	0.021574	  0.4	-13.0
C2_9	0.022434	  0.4	-13.0
C2_10	0.022612	  0.4	-13.0
C2_11	0.021567	  0.4	-13.0
C2_12	0.022372	  0.4	-13.0
C2_13	0.022645	  0.4	-13.0
C2_14	0.0227	  0.4	-13.0
C2_15	0.022689	  0.4	-13.0
C2_16	0.022664	  0.4	-13.0
C2_17	0.021345	  0.4	-13.0
C2_18	0.019988	  0.4	-13.0

B) Internal chain motion: parallel to MOI
	1-S2	FWHM/Ord.Mag.	log(tau/s)	log(tau_exp/s)
gamma	0.039057	  0.1	-7.1313	-7.5063
beta	0.039057	  0.1	-7.1313	-7.5813
alpha	0.039057	  0.1	-7.1313	-7.5563
g3	0.039057	  0.1	-7.1313	-7.1313
g2	0.039057	  0.1	-7.1313	-6.6313
g1	0.039057	  0.1	-7.1313	-6.6313
C1_1	0.039057	  0.1	-7.1313	-7.6313
C1_2	0.23426	1.2265	-10.808	-10.308
C1_3	0.25709	1.0935	-10.879	-10.379
C1_4	0.23312	1.0165	-10.879	-10.379
C1_5	0.22265	0.94803	-10.879	-10.379
C1_6	0.20291	0.87807	-10.879	-10.454
C1_7	0.19714	0.79527	-10.879	-10.454
C1_8	0.18554	0.734	-10.949	-10.524
C1_9	0.17589	0.75016	-10.949	-10.524
C1_10	0.17154	0.80132	-11.02	-10.52
C1_11	0.17942	0.88007	-11.091	-10.591
C1_12	0.19861	0.94799	-11.162	-10.662
C1_13	0.23423	0.95581	-11.303	-10.803
C1_14	0.28007	0.94066	-11.444	-10.969
C1_15	0.33983	0.88737	-11.657	-11.357
C1_16	0.46659	0.80126	-11.869	-12.369
C2_1	0.039057	  0.1	-7.1313	-7.6313
C2_2	0.29272	1.2316	-10.525	-10.025
C2_3	0.24354	1.1622	-10.737	-10.237
C2_4	0.23988	1.1298	-10.808	-10.308
C2_5	0.21066	1.1313	-10.879	-10.379
C2_6	0.2341	1.051	-10.808	-10.308
C2_7	0.23454	1.0428	-10.879	-10.454
C2_8	0.31122	1.0108	-10.667	-10.292
C2_9	0.039057	  0.1	-7.1313	-6.7063
C2_10	0.039057	  0.1	-7.1313	-6.6313
C2_11	0.26698	1.044	-10.879	-10.504
C2_12	0.20992	1.0507	-11.02	-10.52
C2_13	0.20948	1.0706	-11.162	-10.662
C2_14	0.19871	1.1238	-11.303	-10.803
C2_15	0.22764	1.1169	-11.515	-11.015
C2_16	0.25652	1.0725	-11.657	-11.182
C2_17	0.31525	1.0045	-11.798	-11.498
C2_18	0.40079	0.93308	-12.01	-12.51

C) Internal chain motion: perpendicular to MOI, HG/BB motion
	1-S2	FWHM/Ord.Mag.	log(tau/s)	log(tau_exp/s)
gamma	0.74883	0.71515	-10.737	-11.112
beta	0.48085	1.1253	-10.525	-10.975
alpha	0.48052	1.1253	-10.525	-10.95
g3	0.47823	0.77374	-8.9697	-8.9697
g2	0.31053	0.68586	-8.7576	-8.2576
g1	0.38197	0.74444	-8.6162	-8.1162
C1_1	0.28142	1.6818	-10.172	-10.672
C1_2	0.31513	1.1677	-11.374	-10.874
C1_3	0.33598	1.0637	-11.444	-10.944
C1_4	0.39606	0.92731	-11.374	-10.874
C1_5	0.42835	0.85666	-11.374	-10.874
C1_6	0.45863	0.81034	-11.374	-10.949
C1_7	0.48484	0.77132	-11.374	-10.949
C1_8	0.49285	0.75919	-11.444	-11.019
C1_9	0.51501	0.7325	-11.444	-11.019
C1_10	0.52058	0.72317	-11.515	-11.015
C1_11	0.51828	0.72186	-11.586	-11.086
C1_12	0.50813	0.72726	-11.727	-11.227
C1_13	0.4756	0.77406	-11.869	-11.369
C1_14	0.44549	0.82118	-12.081	-11.606
C1_15	0.42658	0.85716	-12.222	-11.922
C1_16	0.42092	0.85939	-12.505	-13.005
C2_1	0.16495	1.8283	-10.242	-10.742
C2_2	0.2582	1.3779	-11.091	-10.591
C2_3	0.29912	1.2204	-11.162	-10.662
C2_4	0.35275	1.0408	-11.232	-10.732
C2_5	0.36957	0.98182	-11.303	-10.803
C2_6	0.40087	0.92587	-11.303	-10.803
C2_7	0.39777	0.9049	-11.303	-10.878
C2_8	0.41203	0.8979	-11.374	-10.999
C2_9	0.60354	0.87138	-10.737	-10.312
C2_10	0.58948	0.88114	-10.737	-10.237
C2_11	0.3991	0.87295	-11.444	-11.069
C2_12	0.46362	0.79641	-11.515	-11.015
C2_13	0.47196	0.77184	-11.515	-11.015
C2_14	0.47576	0.77466	-11.727	-11.227
C2_15	0.43472	0.83698	-11.869	-11.369
C2_16	0.40297	0.90397	-12.152	-11.677
C2_17	0.40531	0.89613	-12.222	-11.922
C2_18	0.44713	0.80564	-12.364	-12.864

D) chain MOI, HG/BB motion
	1-S2	FWHM/Ord.Mag.	log(tau/s)
gamma	0.40094	0.91939	-8.8283
beta	0.40931	0.91857	-8.899
alpha	0.37679	0.94543	-8.8283
g3	0.36169	0.93892	-8.899
g2	0.42058	0.89254	-8.899
g1	0.44529	0.87708	-8.899
C1_1	0.3952	0.97879	-8.9697
C1_2	0.24065	1.1545	-9.6768
C1_3	0.24065	1.1545	-9.6768
C1_4	0.24065	1.1545	-9.6768
C1_5	0.24065	1.1545	-9.6768
C1_6	0.24065	1.1545	-9.6768
C1_7	0.24065	1.1545	-9.6768
C1_8	0.24065	1.1545	-9.6768
C1_9	0.24065	1.1545	-9.6768
C1_10	0.24065	1.1545	-9.6768
C1_11	0.24065	1.1545	-9.6768
C1_12	0.24065	1.1545	-9.6768
C1_13	0.24065	1.1545	-9.6768
C1_14	0.24065	1.1545	-9.6768
C1_15	0.24065	1.1545	-9.6768
C1_16	0.24065	1.1545	-9.6768
C2_1	0.42009	0.92611	-8.9697
C2_2	0.25676	1.0492	-9.4646
C2_3	0.25065	1.0962	-9.4646
C2_4	0.24836	1.1142	-9.4646
C2_5	0.24749	1.121	-9.4646
C2_6	0.24716	1.1236	-9.4646
C2_7	0.24704	1.1246	-9.4646
C2_8	0.24699	1.125	-9.4646
C2_9	0.24697	1.1252	-9.4646
C2_10	0.24696	1.1252	-9.4646
C2_11	0.24696	1.1252	-9.4646
C2_12	0.24696	1.1252	-9.4646
C2_13	0.24696	1.1253	-9.4646
C2_14	0.24696	1.1253	-9.4646
C2_15	0.24696	1.1253	-9.4646
C2_16	0.24696	1.1253	-9.4646
C2_17	0.24696	1.1253	-9.4646
C2_18	0.24696	1.1253	-9.4646
