# Supplementary material for: A method to construct the dynamic landscape of a bio-membrane with experiment and simulation
Source: Nat Commun. 2022 Jan 10;13:108. doi: 10.1038/s41467-021-27417-y (PMC8748619; doi:10.1038/s41467-021-27417-y)
Supplement: Supplementary file 16 — Source Data [file 41467_2021_27417_MOESM16_ESM.zip › source_data/SupplementaryFigure12.txt]

###################################################################
---------------------Supplementary Figure 12-----------------------
###################################################################


B) One-bond librations


Detector analysis of MD-derived corelation function
i	  0.0	  1.0	  2.0	  3.0	  4.0	  5.0	  6.0	  7.0	  8.0
z0	NaN	-9.7981	-9.1782	-8.5348	-8.0741	-7.5593	-7.0118	-6.3384	-4.5856
Del_z	NaN	1.4498	1.2131	0.97809	0.89236	0.82473	0.90621	1.2124	3.0293
	R	R	R	R	R	R	R	R	R
gamma	0.014818	7.0069e-05	0.0010674	-7.5951e-06	0.0010378	0.0004891	0.0085258	-6.7626e-06	0.98639
beta	0.014864	5.7895e-06	0.0010556	1.0593e-05	0.0010308	0.00049646	0.0085247	-6.7626e-06	0.98638
alpha	0.014831	0.00049885	0.0014787	0.00017408	0.0010824	0.00050491	0.0085262	-6.7626e-06	0.98575
g3	0.014888	0.00051324	0.0015162	0.00019967	0.0010801	0.00054231	0.0085147	-6.7626e-06	0.98564
g2	0.013844	0.00023047	0.0013668	0.00041027	0.0011859	0.00056457	0.008538	-6.7626e-06	0.98673
g1	0.014987	0.00056562	0.0017978	0.00063407	0.0012286	0.00056934	0.008513	-6.7626e-06	0.98502
C1_1	0.0088985	9.1956e-05	0.0010072	2.1928e-06	0.0010544	0.00050017	0.008691	-6.7626e-06	0.99222
C1_2	0.016424	0.00010212	0.0011187	7.4761e-06	0.0010403	0.00049879	0.0085113	-6.7626e-06	0.98473
C1_3	0.016948	0.00021628	0.0011664	6.1653e-06	0.0010428	0.00049822	0.0085102	-6.7626e-06	0.9841
C1_4	0.016988	4.7962e-05	0.0010633	-7.5951e-06	0.0010323	0.00050257	0.0085017	-6.7626e-06	0.98424
C1_5	0.017058	3.7995e-05	0.0010598	-7.5951e-06	0.0010291	0.00052464	0.0084831	-6.7626e-06	0.98418
C1_6	0.017009	2.2883e-05	0.001052	-7.5951e-06	0.0010316	0.00050322	0.0085004	-6.7626e-06	0.98424
C1_7	0.017035	1.8641e-05	0.001049	-7.5951e-06	0.0010313	0.0005064	0.0084986	-6.7626e-06	0.98422
C1_8	0.017013	9.6516e-06	0.0010484	-7.5951e-06	0.0010334	0.00050975	0.0084915	-6.7626e-06	0.98425
C1_9	0.016985	1.1608e-05	0.0010468	-7.5951e-06	0.0010303	0.00050844	0.0084959	-6.7626e-06	0.98428
C1_10	0.017029	4.1266e-06	0.0010444	-7.5951e-06	0.0010345	0.00049723	0.0085029	-6.7626e-06	0.98424
C1_11	0.017044	2.9988e-06	0.0010446	-7.5951e-06	0.0010307	0.00050998	0.0084934	-6.7626e-06	0.98422
C1_12	0.01706	-4.3371e-06	0.0010427	-7.5951e-06	0.0010342	0.00049943	0.0085009	-6.7626e-06	0.98422
C1_13	0.017042	-7.4073e-06	0.0010423	-7.5951e-06	0.0010317	0.00050322	0.0084979	-6.7626e-06	0.98424
C1_14	0.017062	-1.7372e-05	0.001038	-7.5951e-06	0.0010339	0.00049741	0.0085024	-6.7626e-06	0.98423
C1_15	0.016036	-2.2696e-05	0.0010274	-7.5951e-06	0.0010319	0.00048589	0.0085198	-6.7626e-06	0.98526
C1_16	0.015023	-3.7582e-05	0.0010171	-7.5951e-06	0.0010238	0.00049223	0.0085252	-6.7626e-06	0.98628
C2_1	0.0088158	0.00012044	0.0010399	3.39e-05	0.0010742	0.00050425	0.008683	-6.7626e-06	0.99224
C2_2	0.016377	9.4483e-05	0.0011471	7.995e-06	0.0010492	0.00050432	0.0085063	-6.7626e-06	0.98476
C2_3	0.016929	0.00030493	0.0013184	4.7338e-05	0.0010611	0.00048195	0.0085215	-6.7626e-06	0.98397
C2_4	0.017011	6.9318e-05	0.0010712	-5.0896e-06	0.0010307	0.00050269	0.008505	-6.7626e-06	0.9842
C2_5	0.017007	4.5518e-05	0.0010598	-7.5951e-06	0.0010394	0.00048864	0.0085098	-6.7626e-06	0.98423
C2_6	0.017022	4.8881e-05	0.0010616	-7.5951e-06	0.0010345	0.00049709	0.0085064	-6.7626e-06	0.98421
C2_7	0.016814	0.00023172	0.0011882	-7.5951e-06	0.0010464	0.00050332	0.0085009	-6.7626e-06	0.98423
C2_8	0.016201	0.00018726	0.001139	1.6946e-06	0.0010416	0.00049971	0.00851	-6.7626e-06	0.98488
C2_9	0.016848	5.1823e-07	0.0010482	-7.5951e-06	0.0010325	0.00050574	0.0084975	-6.7626e-06	0.98442
C2_10	0.016983	-1.3396e-06	0.001045	-7.5951e-06	0.0010355	0.00049291	0.0085083	-6.7626e-06	0.98429
C2_11	0.016196	0.00016036	0.0011162	-3.5827e-06	0.0010348	0.00051868	0.0084966	-6.7626e-06	0.98492
C2_12	0.016801	0.00022351	0.0011422	-7.5951e-06	0.0010477	0.0004813	0.0085203	-6.7626e-06	0.98427
C2_13	0.017007	1.7449e-05	0.0010464	-7.5951e-06	0.0010404	0.0004838	0.0085113	-6.7626e-06	0.98425
C2_14	0.017049	-1.6942e-06	0.0010438	-7.5951e-06	0.0010324	0.00050453	0.0084972	-6.7626e-06	0.98422
C2_15	0.017041	-5.3448e-06	0.0010414	-7.5951e-06	0.0010314	0.0004996	0.0085028	-6.7626e-06	0.98424
C2_16	0.017022	-1.7154e-05	0.0010398	-7.5951e-06	0.0010275	0.00050448	0.0085008	-6.7626e-06	0.98426
C2_17	0.01603	-2.8001e-05	0.0010301	-7.5951e-06	0.0010307	0.00050735	0.0084996	-6.7626e-06	0.98526
C2_18	0.015009	-4.0213e-05	0.0010189	-7.5951e-06	0.001023	0.00050345	0.0085148	-6.7626e-06	0.9863

Detector analysis of fit to distribution
i	  0.0	  1.0	  2.0	  3.0	  4.0	  5.0	  6.0	  7.0	  8.0
z0	NaN	-9.7981	-9.1782	-8.5348	-8.0741	-7.5593	-7.0118	-6.3384	-4.5856
Del_z	NaN	1.4498	1.2131	0.97809	0.89236	0.82473	0.90621	1.2124	3.0293
	R	R	R	R	R	R	R	R	R
gamma	0.016036	4.344e-07	0.00069878	1.7845e-07	0.0011508	6.0184e-07	0.0092625	3.9992e-08	0.98518
beta	0.016083	4.3772e-07	0.00069931	1.7939e-07	0.001151	6.0232e-07	0.0092621	4.0202e-08	0.98513
alpha	0.016054	4.3569e-07	0.00069898	1.7881e-07	0.0011509	6.0202e-07	0.0092624	4.0073e-08	0.98516
g3	0.016112	4.3982e-07	0.00069965	1.7999e-07	0.0011511	6.0262e-07	0.0092619	4.0334e-08	0.9851
g2	0.015068	3.6511e-07	0.00068763	1.5874e-07	0.001148	5.9183e-07	0.0092704	3.5619e-08	0.98614
g1	0.016219	0.00025925	0.00067864	4.0782e-05	0.0011442	1.6668e-05	0.0092568	3.7973e-06	0.98477
C1_1	0.010125	1.1436e-08	0.00063075	5.8157e-08	0.0011333	5.4076e-07	0.0093107	1.3297e-08	0.99109
C1_2	0.017641	5.4923e-07	0.00071724	2.111e-07	0.0011556	6.1842e-07	0.0092494	4.7239e-08	0.98357
C1_3	0.018165	5.8671e-07	0.00072327	2.2176e-07	0.0011571	6.2383e-07	0.0092452	4.9605e-08	0.98305
C1_4	0.018203	5.8944e-07	0.00072371	2.2254e-07	0.0011572	6.2422e-07	0.0092449	4.9777e-08	0.98301
C1_5	0.018273	5.9443e-07	0.00072451	2.2396e-07	0.0011575	6.2494e-07	0.0092443	5.0092e-08	0.98294
C1_6	0.018224	5.9092e-07	0.00072395	2.2296e-07	0.0011573	6.2444e-07	0.0092447	4.9871e-08	0.98299
C1_7	0.01825	5.9281e-07	0.00072425	2.235e-07	0.0011574	6.2471e-07	0.0092445	4.999e-08	0.98296
C1_8	0.018229	5.9126e-07	0.000724	2.2305e-07	0.0011573	6.2449e-07	0.0092447	4.9892e-08	0.98298
C1_9	0.018201	5.8927e-07	0.00072368	2.2249e-07	0.0011572	6.242e-07	0.0092449	4.9766e-08	0.98301
C1_10	0.018244	5.9237e-07	0.00072418	2.2337e-07	0.0011574	6.2465e-07	0.0092445	4.9962e-08	0.98297
C1_11	0.018259	5.9344e-07	0.00072435	2.2367e-07	0.0011574	6.248e-07	0.0092444	5.0029e-08	0.98295
C1_12	0.018275	5.9457e-07	0.00072454	2.24e-07	0.0011575	6.2496e-07	0.0092443	5.0101e-08	0.98294
C1_13	0.018257	5.9328e-07	0.00072433	2.2363e-07	0.0011574	6.2478e-07	0.0092444	5.002e-08	0.98295
C1_14	0.018277	5.9473e-07	0.00072456	2.2404e-07	0.0011575	6.2499e-07	0.0092443	5.0111e-08	0.98293
C1_15	0.017253	5.2144e-07	0.00071277	2.032e-07	0.0011544	6.144e-07	0.0092526	4.5486e-08	0.98396
C1_16	0.01624	4.49e-07	0.00070112	1.826e-07	0.0011514	6.0394e-07	0.0092609	4.0913e-08	0.98497
C2_1	0.010043	5.5582e-09	0.00062981	5.6486e-08	0.0011331	5.3991e-07	0.0093113	1.2926e-08	0.99117
C2_2	0.017595	5.4589e-07	0.00071671	2.1015e-07	0.0011554	6.1794e-07	0.0092498	4.7029e-08	0.98362
C2_3	0.018148	5.8546e-07	0.00072307	2.214e-07	0.0011571	6.2365e-07	0.0092453	4.9526e-08	0.98306
C2_4	0.018227	5.9111e-07	0.00072398	2.2301e-07	0.0011573	6.2446e-07	0.0092447	4.9882e-08	0.98298
C2_5	0.018223	5.9083e-07	0.00072393	2.2293e-07	0.0011573	6.2442e-07	0.0092447	4.9865e-08	0.98299
C2_6	0.018238	5.919e-07	0.00072411	2.2324e-07	0.0011573	6.2458e-07	0.0092446	4.9932e-08	0.98297
C2_7	0.018031	5.7711e-07	0.00072173	2.1903e-07	0.0011567	6.2244e-07	0.0092463	4.8999e-08	0.98318
C2_8	0.017419	5.333e-07	0.00071468	2.0657e-07	0.0011549	6.1612e-07	0.0092513	4.6234e-08	0.98379
C2_9	0.018064	5.7947e-07	0.00072211	2.197e-07	0.0011568	6.2278e-07	0.009246	4.9148e-08	0.98315
C2_10	0.018198	5.8906e-07	0.00072365	2.2243e-07	0.0011572	6.2417e-07	0.0092449	4.9753e-08	0.98301
C2_11	0.017413	5.329e-07	0.00071462	2.0646e-07	0.0011549	6.1606e-07	0.0092513	4.6209e-08	0.9838
C2_12	0.018018	5.7617e-07	0.00072158	2.1876e-07	0.0011567	6.2231e-07	0.0092464	4.8939e-08	0.98319
C2_13	0.018223	5.9083e-07	0.00072393	2.2293e-07	0.0011573	6.2442e-07	0.0092447	4.9865e-08	0.98299
C2_14	0.018264	5.938e-07	0.00072441	2.2378e-07	0.0011574	6.2485e-07	0.0092444	5.0052e-08	0.98295
C2_15	0.018256	5.9322e-07	0.00072432	2.2361e-07	0.0011574	6.2477e-07	0.0092444	5.0016e-08	0.98295
C2_16	0.018237	5.9187e-07	0.0007241	2.2323e-07	0.0011573	6.2457e-07	0.0092446	4.9931e-08	0.98297
C2_17	0.017246	5.2095e-07	0.0007127	2.0306e-07	0.0011544	6.1433e-07	0.0092527	4.5455e-08	0.98397
C2_18	0.016227	4.4803e-07	0.00070097	1.8232e-07	0.0011514	6.038e-07	0.009261	4.0852e-08	0.98498

C) Internal chain motion: parallel to MOI


Detector analysis of MD-derived corelation function
i	  0.0	  1.0	  2.0	  3.0	  4.0	  5.0	  6.0	  7.0	  8.0
z0	NaN	-9.7981	-9.1782	-8.5348	-8.0741	-7.5593	-7.0118	-6.3384	-4.5856
Del_z	NaN	1.4498	1.2131	0.97809	0.89236	0.82473	0.90621	1.2124	3.0293
	R	R	R	R	R	R	R	R	R
gamma	0.014818	7.0069e-05	0.0010674	-7.5951e-06	0.0010378	0.0004891	0.0085258	-6.7626e-06	0.98639
beta	0.014864	5.7895e-06	0.0010556	1.0593e-05	0.0010308	0.00049646	0.0085247	-6.7626e-06	0.98638
alpha	0.014831	0.00049885	0.0014787	0.00017408	0.0010824	0.00050491	0.0085262	-6.7626e-06	0.98575
g3	0.014888	0.00051324	0.0015162	0.00019967	0.0010801	0.00054231	0.0085147	-6.7626e-06	0.98564
g2	0.013844	0.00023047	0.0013668	0.00041027	0.0011859	0.00056457	0.008538	-6.7626e-06	0.98673
g1	0.014987	0.00056562	0.0017978	0.00063407	0.0012286	0.00056934	0.008513	-6.7626e-06	0.98502
C1_1	0.0088985	9.1956e-05	0.0010072	2.1928e-06	0.0010544	0.00050017	0.008691	-6.7626e-06	0.99222
C1_2	0.016424	0.00010212	0.0011187	7.4761e-06	0.0010403	0.00049879	0.0085113	-6.7626e-06	0.98473
C1_3	0.016948	0.00021628	0.0011664	6.1653e-06	0.0010428	0.00049822	0.0085102	-6.7626e-06	0.9841
C1_4	0.016988	4.7962e-05	0.0010633	-7.5951e-06	0.0010323	0.00050257	0.0085017	-6.7626e-06	0.98424
C1_5	0.017058	3.7995e-05	0.0010598	-7.5951e-06	0.0010291	0.00052464	0.0084831	-6.7626e-06	0.98418
C1_6	0.017009	2.2883e-05	0.001052	-7.5951e-06	0.0010316	0.00050322	0.0085004	-6.7626e-06	0.98424
C1_7	0.017035	1.8641e-05	0.001049	-7.5951e-06	0.0010313	0.0005064	0.0084986	-6.7626e-06	0.98422
C1_8	0.017013	9.6516e-06	0.0010484	-7.5951e-06	0.0010334	0.00050975	0.0084915	-6.7626e-06	0.98425
C1_9	0.016985	1.1608e-05	0.0010468	-7.5951e-06	0.0010303	0.00050844	0.0084959	-6.7626e-06	0.98428
C1_10	0.017029	4.1266e-06	0.0010444	-7.5951e-06	0.0010345	0.00049723	0.0085029	-6.7626e-06	0.98424
C1_11	0.017044	2.9988e-06	0.0010446	-7.5951e-06	0.0010307	0.00050998	0.0084934	-6.7626e-06	0.98422
C1_12	0.01706	-4.3371e-06	0.0010427	-7.5951e-06	0.0010342	0.00049943	0.0085009	-6.7626e-06	0.98422
C1_13	0.017042	-7.4073e-06	0.0010423	-7.5951e-06	0.0010317	0.00050322	0.0084979	-6.7626e-06	0.98424
C1_14	0.017062	-1.7372e-05	0.001038	-7.5951e-06	0.0010339	0.00049741	0.0085024	-6.7626e-06	0.98423
C1_15	0.016036	-2.2696e-05	0.0010274	-7.5951e-06	0.0010319	0.00048589	0.0085198	-6.7626e-06	0.98526
C1_16	0.015023	-3.7582e-05	0.0010171	-7.5951e-06	0.0010238	0.00049223	0.0085252	-6.7626e-06	0.98628
C2_1	0.0088158	0.00012044	0.0010399	3.39e-05	0.0010742	0.00050425	0.008683	-6.7626e-06	0.99224
C2_2	0.016377	9.4483e-05	0.0011471	7.995e-06	0.0010492	0.00050432	0.0085063	-6.7626e-06	0.98476
C2_3	0.016929	0.00030493	0.0013184	4.7338e-05	0.0010611	0.00048195	0.0085215	-6.7626e-06	0.98397
C2_4	0.017011	6.9318e-05	0.0010712	-5.0896e-06	0.0010307	0.00050269	0.008505	-6.7626e-06	0.9842
C2_5	0.017007	4.5518e-05	0.0010598	-7.5951e-06	0.0010394	0.00048864	0.0085098	-6.7626e-06	0.98423
C2_6	0.017022	4.8881e-05	0.0010616	-7.5951e-06	0.0010345	0.00049709	0.0085064	-6.7626e-06	0.98421
C2_7	0.016814	0.00023172	0.0011882	-7.5951e-06	0.0010464	0.00050332	0.0085009	-6.7626e-06	0.98423
C2_8	0.016201	0.00018726	0.001139	1.6946e-06	0.0010416	0.00049971	0.00851	-6.7626e-06	0.98488
C2_9	0.016848	5.1823e-07	0.0010482	-7.5951e-06	0.0010325	0.00050574	0.0084975	-6.7626e-06	0.98442
C2_10	0.016983	-1.3396e-06	0.001045	-7.5951e-06	0.0010355	0.00049291	0.0085083	-6.7626e-06	0.98429
C2_11	0.016196	0.00016036	0.0011162	-3.5827e-06	0.0010348	0.00051868	0.0084966	-6.7626e-06	0.98492
C2_12	0.016801	0.00022351	0.0011422	-7.5951e-06	0.0010477	0.0004813	0.0085203	-6.7626e-06	0.98427
C2_13	0.017007	1.7449e-05	0.0010464	-7.5951e-06	0.0010404	0.0004838	0.0085113	-6.7626e-06	0.98425
C2_14	0.017049	-1.6942e-06	0.0010438	-7.5951e-06	0.0010324	0.00050453	0.0084972	-6.7626e-06	0.98422
C2_15	0.017041	-5.3448e-06	0.0010414	-7.5951e-06	0.0010314	0.0004996	0.0085028	-6.7626e-06	0.98424
C2_16	0.017022	-1.7154e-05	0.0010398	-7.5951e-06	0.0010275	0.00050448	0.0085008	-6.7626e-06	0.98426
C2_17	0.01603	-2.8001e-05	0.0010301	-7.5951e-06	0.0010307	0.00050735	0.0084996	-6.7626e-06	0.98526
C2_18	0.015009	-4.0213e-05	0.0010189	-7.5951e-06	0.001023	0.00050345	0.0085148	-6.7626e-06	0.9863

Detector analysis of fit to distribution
i	  0.0	  1.0	  2.0	  3.0	  4.0	  5.0	  6.0	  7.0	  8.0
z0	NaN	-9.7981	-9.1782	-8.5348	-8.0741	-7.5593	-7.0118	-6.3384	-4.5856
Del_z	NaN	1.4498	1.2131	0.97809	0.89236	0.82473	0.90621	1.2124	3.0293
	R	R	R	R	R	R	R	R	R
gamma	0.0012593	7.8611e-05	0.00053278	0.00031146	0.0011485	0.0032812	0.016497	0.0021548	0.99333
beta	0.0012593	7.8611e-05	0.00053278	0.00031146	0.0011485	0.0032812	0.016497	0.0021548	0.99333
alpha	0.0012593	7.8611e-05	0.00053278	0.00031146	0.0011485	0.0032812	0.016497	0.0021548	0.99333
g3	0.0012593	7.8611e-05	0.00053278	0.00031146	0.0011485	0.0032812	0.016497	0.0021548	0.99333
g2	0.0012593	7.8611e-05	0.00053278	0.00031146	0.0011485	0.0032812	0.016497	0.0021548	0.99333
g1	0.0012593	7.8611e-05	0.00053278	0.00031146	0.0011485	0.0032812	0.016497	0.0021548	0.99333
C1_1	0.0012593	7.8611e-05	0.00053278	0.00031146	0.0011485	0.0032812	0.016497	0.0021548	0.99333
C1_2	0.27705	0.22964	0.11255	0.048878	0.022633	0.011788	0.0090528	0.0023044	0.46204
C1_3	0.29392	0.22167	0.093366	0.036017	0.014857	0.0082041	0.00729	0.0015901	0.4732
C1_4	0.2533	0.18842	0.072746	0.026402	0.010483	0.0061274	0.0072188	0.0012347	0.5558
C1_5	0.23045	0.16825	0.059264	0.020545	0.007971	0.0050343	0.0072315	0.0010577	0.60426
C1_6	0.1992	0.14153	0.044679	0.015056	0.0058568	0.0040292	0.0074235	0.00087778	0.66588
C1_7	0.18067	0.12285	0.033162	0.011342	0.00445	0.0034464	0.0075374	0.00077184	0.70592
C1_8	0.16923	0.096375	0.021133	0.0083119	0.0032539	0.0028482	0.0076265	0.00064736	0.74444
C1_9	0.16295	0.094078	0.02151	0.0082088	0.0032811	0.002757	0.0077002	0.00062537	0.75241
C1_10	0.17429	0.092246	0.022356	0.0084326	0.0033812	0.0027292	0.007619	0.00061645	0.74206
C1_11	0.20274	0.10116	0.027433	0.010063	0.0039887	0.0030147	0.0073877	0.00067196	0.70372
C1_12	0.24522	0.11482	0.033706	0.012369	0.0048315	0.0034933	0.0070327	0.00076615	0.64673
C1_13	0.31136	0.11709	0.032032	0.012257	0.0046755	0.003646	0.0064212	0.00080884	0.57984
C1_14	0.39015	0.11448	0.028172	0.0115	0.0042946	0.0036786	0.0057008	0.00082811	0.50544
C1_15	0.48624	0.090692	0.018398	0.0089022	0.0034094	0.0031857	0.0048869	0.00072963	0.43369
C1_16	0.64637	0.065224	0.011774	0.0069466	0.0030134	0.0026697	0.0035894	0.00061752	0.2978
C2_1	0.0012593	7.8611e-05	0.00053278	0.00031146	0.0011485	0.0032812	0.016497	0.0021548	0.99333
C2_2	0.27782	0.32485	0.18094	0.083792	0.041341	0.021089	0.012317	0.0042673	0.32594
C2_3	0.26273	0.23904	0.11518	0.04811	0.021553	0.01109	0.0086852	0.0021006	0.47003
C2_4	0.26712	0.22197	0.10049	0.040327	0.017391	0.0091608	0.0079759	0.0017406	0.49232
C2_5	0.24692	0.18682	0.081826	0.032509	0.01397	0.0074482	0.0078652	0.0014294	0.55347
C2_6	0.24739	0.20474	0.085745	0.032138	0.01317	0.0072053	0.0075386	0.0014013	0.53901
C2_7	0.25944	0.19403	0.077316	0.028629	0.011525	0.0065695	0.0072737	0.0013038	0.5416
C2_8	0.28471	0.2886	0.12598	0.046226	0.018679	0.0099691	0.0073857	0.0019126	0.4108
C2_9	0.0012593	7.8611e-05	0.00053278	0.00031146	0.0011485	0.0032812	0.016497	0.0021548	0.99333
C2_10	0.0012593	7.8611e-05	0.00053278	0.00031146	0.0011485	0.0032812	0.016497	0.0021548	0.99333
C2_11	0.2954	0.2211	0.088156	0.032701	0.013021	0.0075008	0.006986	0.0014876	0.47757
C2_12	0.25613	0.15688	0.058369	0.021612	0.0086813	0.0051858	0.0071633	0.0010554	0.58645
C2_13	0.28039	0.14168	0.050252	0.018801	0.0075603	0.0046802	0.0069039	0.00096711	0.57936
C2_14	0.29426	0.1257	0.044797	0.017102	0.0070999	0.0043052	0.0068347	0.00088685	0.58111
C2_15	0.36579	0.11567	0.037394	0.014274	0.0058948	0.0038507	0.0061147	0.00081963	0.52286
C2_16	0.42029	0.1031	0.029597	0.011477	0.0047592	0.0033864	0.0055734	0.00074512	0.48356
C2_17	0.5125	0.0911	0.022458	0.0093327	0.0039515	0.0030931	0.0047447	0.00070002	0.40538
C2_18	0.64329	0.067759	0.015168	0.0069284	0.003402	0.0025442	0.0036844	0.00058534	0.29767

D) Internal chain motion: perpendicular to MOI, HG/BB motion


Detector analysis of MD-derived corelation function
i	  0.0	  1.0	  2.0	  3.0	  4.0	  5.0	  6.0	  7.0	  8.0
z0	NaN	-9.7981	-9.1782	-8.5348	-8.0741	-7.5593	-7.0118	-6.3384	-4.5856
Del_z	NaN	1.4498	1.2131	0.97809	0.89236	0.82473	0.90621	1.2124	3.0293
	R	R	R	R	R	R	R	R	R
gamma	0.014818	7.0069e-05	0.0010674	-7.5951e-06	0.0010378	0.0004891	0.0085258	-6.7626e-06	0.98639
beta	0.014864	5.7895e-06	0.0010556	1.0593e-05	0.0010308	0.00049646	0.0085247	-6.7626e-06	0.98638
alpha	0.014831	0.00049885	0.0014787	0.00017408	0.0010824	0.00050491	0.0085262	-6.7626e-06	0.98575
g3	0.014888	0.00051324	0.0015162	0.00019967	0.0010801	0.00054231	0.0085147	-6.7626e-06	0.98564
g2	0.013844	0.00023047	0.0013668	0.00041027	0.0011859	0.00056457	0.008538	-6.7626e-06	0.98673
g1	0.014987	0.00056562	0.0017978	0.00063407	0.0012286	0.00056934	0.008513	-6.7626e-06	0.98502
C1_1	0.0088985	9.1956e-05	0.0010072	2.1928e-06	0.0010544	0.00050017	0.008691	-6.7626e-06	0.99222
C1_2	0.016424	0.00010212	0.0011187	7.4761e-06	0.0010403	0.00049879	0.0085113	-6.7626e-06	0.98473
C1_3	0.016948	0.00021628	0.0011664	6.1653e-06	0.0010428	0.00049822	0.0085102	-6.7626e-06	0.9841
C1_4	0.016988	4.7962e-05	0.0010633	-7.5951e-06	0.0010323	0.00050257	0.0085017	-6.7626e-06	0.98424
C1_5	0.017058	3.7995e-05	0.0010598	-7.5951e-06	0.0010291	0.00052464	0.0084831	-6.7626e-06	0.98418
C1_6	0.017009	2.2883e-05	0.001052	-7.5951e-06	0.0010316	0.00050322	0.0085004	-6.7626e-06	0.98424
C1_7	0.017035	1.8641e-05	0.001049	-7.5951e-06	0.0010313	0.0005064	0.0084986	-6.7626e-06	0.98422
C1_8	0.017013	9.6516e-06	0.0010484	-7.5951e-06	0.0010334	0.00050975	0.0084915	-6.7626e-06	0.98425
C1_9	0.016985	1.1608e-05	0.0010468	-7.5951e-06	0.0010303	0.00050844	0.0084959	-6.7626e-06	0.98428
C1_10	0.017029	4.1266e-06	0.0010444	-7.5951e-06	0.0010345	0.00049723	0.0085029	-6.7626e-06	0.98424
C1_11	0.017044	2.9988e-06	0.0010446	-7.5951e-06	0.0010307	0.00050998	0.0084934	-6.7626e-06	0.98422
C1_12	0.01706	-4.3371e-06	0.0010427	-7.5951e-06	0.0010342	0.00049943	0.0085009	-6.7626e-06	0.98422
C1_13	0.017042	-7.4073e-06	0.0010423	-7.5951e-06	0.0010317	0.00050322	0.0084979	-6.7626e-06	0.98424
C1_14	0.017062	-1.7372e-05	0.001038	-7.5951e-06	0.0010339	0.00049741	0.0085024	-6.7626e-06	0.98423
C1_15	0.016036	-2.2696e-05	0.0010274	-7.5951e-06	0.0010319	0.00048589	0.0085198	-6.7626e-06	0.98526
C1_16	0.015023	-3.7582e-05	0.0010171	-7.5951e-06	0.0010238	0.00049223	0.0085252	-6.7626e-06	0.98628
C2_1	0.0088158	0.00012044	0.0010399	3.39e-05	0.0010742	0.00050425	0.008683	-6.7626e-06	0.99224
C2_2	0.016377	9.4483e-05	0.0011471	7.995e-06	0.0010492	0.00050432	0.0085063	-6.7626e-06	0.98476
C2_3	0.016929	0.00030493	0.0013184	4.7338e-05	0.0010611	0.00048195	0.0085215	-6.7626e-06	0.98397
C2_4	0.017011	6.9318e-05	0.0010712	-5.0896e-06	0.0010307	0.00050269	0.008505	-6.7626e-06	0.9842
C2_5	0.017007	4.5518e-05	0.0010598	-7.5951e-06	0.0010394	0.00048864	0.0085098	-6.7626e-06	0.98423
C2_6	0.017022	4.8881e-05	0.0010616	-7.5951e-06	0.0010345	0.00049709	0.0085064	-6.7626e-06	0.98421
C2_7	0.016814	0.00023172	0.0011882	-7.5951e-06	0.0010464	0.00050332	0.0085009	-6.7626e-06	0.98423
C2_8	0.016201	0.00018726	0.001139	1.6946e-06	0.0010416	0.00049971	0.00851	-6.7626e-06	0.98488
C2_9	0.016848	5.1823e-07	0.0010482	-7.5951e-06	0.0010325	0.00050574	0.0084975	-6.7626e-06	0.98442
C2_10	0.016983	-1.3396e-06	0.001045	-7.5951e-06	0.0010355	0.00049291	0.0085083	-6.7626e-06	0.98429
C2_11	0.016196	0.00016036	0.0011162	-3.5827e-06	0.0010348	0.00051868	0.0084966	-6.7626e-06	0.98492
C2_12	0.016801	0.00022351	0.0011422	-7.5951e-06	0.0010477	0.0004813	0.0085203	-6.7626e-06	0.98427
C2_13	0.017007	1.7449e-05	0.0010464	-7.5951e-06	0.0010404	0.0004838	0.0085113	-6.7626e-06	0.98425
C2_14	0.017049	-1.6942e-06	0.0010438	-7.5951e-06	0.0010324	0.00050453	0.0084972	-6.7626e-06	0.98422
C2_15	0.017041	-5.3448e-06	0.0010414	-7.5951e-06	0.0010314	0.0004996	0.0085028	-6.7626e-06	0.98424
C2_16	0.017022	-1.7154e-05	0.0010398	-7.5951e-06	0.0010275	0.00050448	0.0085008	-6.7626e-06	0.98426
C2_17	0.01603	-2.8001e-05	0.0010301	-7.5951e-06	0.0010307	0.00050735	0.0084996	-6.7626e-06	0.98526
C2_18	0.015009	-4.0213e-05	0.0010189	-7.5951e-06	0.001023	0.00050345	0.0085148	-6.7626e-06	0.9863

Detector analysis of fit to distribution
i	  0.0	  1.0	  2.0	  3.0	  4.0	  5.0	  6.0	  7.0	  8.0
z0	NaN	-9.7981	-9.1782	-8.5348	-8.0741	-7.5593	-7.0118	-6.3384	-4.5856
Del_z	NaN	1.4498	1.2131	0.97809	0.89236	0.82473	0.90621	1.2124	3.0293
	R	R	R	R	R	R	R	R	R
gamma	0.56347	0.47793	0.12349	0.040124	0.013524	0.012729	0.0034366	0.0028673	-0.0042525
beta	0.42166	0.5105	0.26618	0.11256	0.050643	0.025329	0.010043	0.0046753	-0.012304
alpha	0.42138	0.51015	0.266	0.11248	0.050609	0.025312	0.010042	0.0046721	-0.011614
g3	0.037262	0.2006	0.3887	0.32956	0.18184	0.081132	0.035092	0.011025	0.31306
g2	0.022271	0.067276	0.19525	0.2256	0.13429	0.057951	0.027241	0.0068518	0.60504
g1	0.026982	0.063049	0.20865	0.29078	0.20877	0.10649	0.052154	0.016505	0.47505
C1_1	0.26501	0.36523	0.26427	0.1658	0.11121	0.071882	0.04941	0.032023	0.12733
C1_2	0.49278	0.19675	0.071649	0.027887	0.01118	0.0069992	0.0052265	0.0014302	0.30972
C1_3	0.50841	 0.17	0.051977	0.019854	0.007465	0.0055002	0.0047339	0.0011882	0.32935
C1_4	0.53084	0.17281	0.042673	0.017289	0.0058759	0.005481	0.0043209	0.0012323	0.31059
C1_5	0.54325	0.16211	0.034152	0.015428	0.0049275	0.0053075	0.0041449	0.0012088	0.31108
C1_6	0.55903	0.15631	0.029262	0.014717	0.004444	0.0052894	0.003963	0.0012109	0.30217
C1_7	0.57015	0.15013	0.025219	0.014208	0.0040558	0.005256	0.0038338	0.001207	0.29774
C1_8	0.58779	0.13157	0.020606	0.012763	0.0036417	0.0048027	0.0037291	0.0011053	0.29728
C1_9	0.59781	0.1274	0.018459	0.012563	0.0034342	0.0047834	0.0036251	0.0011024	0.29145
C1_10	0.61194	0.11017	0.015285	0.011214	0.0031555	0.004308	0.003569	0.00099436	0.29289
C1_11	0.62059	0.09551	0.013241	0.0099789	0.0029891	0.0038515	0.003568	0.00089002	0.29727
C1_12	0.6328	0.071911	0.010745	0.0078448	0.0028201	0.0030444	0.0036069	0.00070483	0.30586
C1_13	0.64039	0.060007	0.010595	0.0065431	0.0028877	0.0025316	0.0036536	0.00058626	0.30852
C1_14	0.65036	0.043521	0.0098256	0.0048239	0.0029144	0.0018655	0.0037065	0.00043253	0.31289
C1_15	0.65659	0.035935	0.0096139	0.0040005	0.0029512	0.0015446	0.0037229	0.00035834	0.31324
C1_16	0.66404	0.018931	0.0084504	0.0022458	0.0029369	0.00087617	0.0037933	0.0002043	0.32069
C2_1	0.18084	0.21665	0.15697	0.10131	0.070587	0.047358	0.037778	0.024209	0.44676
C2_2	0.39339	0.23607	0.11589	0.053089	0.025796	0.014039	0.0091844	0.0030323	0.33375
C2_3	0.436	0.23408	0.098377	0.040218	0.017142	0.0097045	0.006474	0.0019127	0.31568
C2_4	0.47949	0.21539	0.070299	0.026276	0.0096852	0.0068809	0.0049832	0.0014605	0.31124
C2_5	0.49951	0.19264	0.054945	0.020889	0.0073803	0.0060134	0.0046625	0.001322	0.31907
C2_6	0.52066	0.19045	0.048791	0.019226	0.0064962	0.0059431	0.0043839	0.0013303	0.30339
C2_7	0.50862	0.18201	0.044645	0.017971	0.0060035	0.0057062	0.0044771	0.0012839	0.3244
C2_8	0.54005	0.16985	0.039371	0.016567	0.0054899	0.0054425	0.0042065	0.0012314	0.3055
C2_9	0.52427	0.47168	0.16361	0.053213	0.018916	0.013138	0.0043035	0.0028061	0.014282
C2_10	0.51627	0.46548	0.16389	0.053642	0.019163	0.013075	0.0044243	0.0027776	0.02648
C2_11	0.52717	0.1416	0.029892	0.013614	0.0045216	0.0046975	0.0043588	0.0010704	0.34586
C2_12	0.58668	0.12185	0.020593	0.011847	0.0036693	0.0044104	0.0038195	0.0010142	0.30658
C2_13	0.58331	0.11572	0.018337	0.011382	0.003441	0.0042924	0.0038467	0.00098852	0.31586
C2_14	0.6236	0.079827	0.012847	0.0083419	0.0030283	0.0032018	0.0036772	0.00073988	0.30776
C2_15	0.62392	0.069006	0.012986	0.0071617	0.0031066	0.0027191	0.0037804	0.00062788	0.31662
C2_16	0.64366	0.047401	0.011423	0.005026	0.0030816	0.0019028	0.003775	0.00043987	0.31583
C2_17	0.6481	0.040198	0.010449	0.0043455	0.0030163	0.001659	0.0037792	0.00038415	0.31784
C2_18	0.65929	0.021298	0.0082236	0.0025735	0.0028759	0.001007	0.0037998	0.00023474	0.32343

E) chain MOI, HG/BB motion


Detector analysis of MD-derived corelation function
i	  0.0	  1.0	  2.0	  3.0	  4.0	  5.0	  6.0	  7.0	  8.0
z0	NaN	-9.7981	-9.1782	-8.5348	-8.0741	-7.5593	-7.0118	-6.3384	-4.5856
Del_z	NaN	1.4498	1.2131	0.97809	0.89236	0.82473	0.90621	1.2124	3.0293
	R	R	R	R	R	R	R	R	R
gamma	0.014818	7.0069e-05	0.0010674	-7.5951e-06	0.0010378	0.0004891	0.0085258	-6.7626e-06	0.98639
beta	0.014864	5.7895e-06	0.0010556	1.0593e-05	0.0010308	0.00049646	0.0085247	-6.7626e-06	0.98638
alpha	0.014831	0.00049885	0.0014787	0.00017408	0.0010824	0.00050491	0.0085262	-6.7626e-06	0.98575
g3	0.014888	0.00051324	0.0015162	0.00019967	0.0010801	0.00054231	0.0085147	-6.7626e-06	0.98564
g2	0.013844	0.00023047	0.0013668	0.00041027	0.0011859	0.00056457	0.008538	-6.7626e-06	0.98673
g1	0.014987	0.00056562	0.0017978	0.00063407	0.0012286	0.00056934	0.008513	-6.7626e-06	0.98502
C1_1	0.0088985	9.1956e-05	0.0010072	2.1928e-06	0.0010544	0.00050017	0.008691	-6.7626e-06	0.99222
C1_2	0.016424	0.00010212	0.0011187	7.4761e-06	0.0010403	0.00049879	0.0085113	-6.7626e-06	0.98473
C1_3	0.016948	0.00021628	0.0011664	6.1653e-06	0.0010428	0.00049822	0.0085102	-6.7626e-06	0.9841
C1_4	0.016988	4.7962e-05	0.0010633	-7.5951e-06	0.0010323	0.00050257	0.0085017	-6.7626e-06	0.98424
C1_5	0.017058	3.7995e-05	0.0010598	-7.5951e-06	0.0010291	0.00052464	0.0084831	-6.7626e-06	0.98418
C1_6	0.017009	2.2883e-05	0.001052	-7.5951e-06	0.0010316	0.00050322	0.0085004	-6.7626e-06	0.98424
C1_7	0.017035	1.8641e-05	0.001049	-7.5951e-06	0.0010313	0.0005064	0.0084986	-6.7626e-06	0.98422
C1_8	0.017013	9.6516e-06	0.0010484	-7.5951e-06	0.0010334	0.00050975	0.0084915	-6.7626e-06	0.98425
C1_9	0.016985	1.1608e-05	0.0010468	-7.5951e-06	0.0010303	0.00050844	0.0084959	-6.7626e-06	0.98428
C1_10	0.017029	4.1266e-06	0.0010444	-7.5951e-06	0.0010345	0.00049723	0.0085029	-6.7626e-06	0.98424
C1_11	0.017044	2.9988e-06	0.0010446	-7.5951e-06	0.0010307	0.00050998	0.0084934	-6.7626e-06	0.98422
C1_12	0.01706	-4.3371e-06	0.0010427	-7.5951e-06	0.0010342	0.00049943	0.0085009	-6.7626e-06	0.98422
C1_13	0.017042	-7.4073e-06	0.0010423	-7.5951e-06	0.0010317	0.00050322	0.0084979	-6.7626e-06	0.98424
C1_14	0.017062	-1.7372e-05	0.001038	-7.5951e-06	0.0010339	0.00049741	0.0085024	-6.7626e-06	0.98423
C1_15	0.016036	-2.2696e-05	0.0010274	-7.5951e-06	0.0010319	0.00048589	0.0085198	-6.7626e-06	0.98526
C1_16	0.015023	-3.7582e-05	0.0010171	-7.5951e-06	0.0010238	0.00049223	0.0085252	-6.7626e-06	0.98628
C2_1	0.0088158	0.00012044	0.0010399	3.39e-05	0.0010742	0.00050425	0.008683	-6.7626e-06	0.99224
C2_2	0.016377	9.4483e-05	0.0011471	7.995e-06	0.0010492	0.00050432	0.0085063	-6.7626e-06	0.98476
C2_3	0.016929	0.00030493	0.0013184	4.7338e-05	0.0010611	0.00048195	0.0085215	-6.7626e-06	0.98397
C2_4	0.017011	6.9318e-05	0.0010712	-5.0896e-06	0.0010307	0.00050269	0.008505	-6.7626e-06	0.9842
C2_5	0.017007	4.5518e-05	0.0010598	-7.5951e-06	0.0010394	0.00048864	0.0085098	-6.7626e-06	0.98423
C2_6	0.017022	4.8881e-05	0.0010616	-7.5951e-06	0.0010345	0.00049709	0.0085064	-6.7626e-06	0.98421
C2_7	0.016814	0.00023172	0.0011882	-7.5951e-06	0.0010464	0.00050332	0.0085009	-6.7626e-06	0.98423
C2_8	0.016201	0.00018726	0.001139	1.6946e-06	0.0010416	0.00049971	0.00851	-6.7626e-06	0.98488
C2_9	0.016848	5.1823e-07	0.0010482	-7.5951e-06	0.0010325	0.00050574	0.0084975	-6.7626e-06	0.98442
C2_10	0.016983	-1.3396e-06	0.001045	-7.5951e-06	0.0010355	0.00049291	0.0085083	-6.7626e-06	0.98429
C2_11	0.016196	0.00016036	0.0011162	-3.5827e-06	0.0010348	0.00051868	0.0084966	-6.7626e-06	0.98492
C2_12	0.016801	0.00022351	0.0011422	-7.5951e-06	0.0010477	0.0004813	0.0085203	-6.7626e-06	0.98427
C2_13	0.017007	1.7449e-05	0.0010464	-7.5951e-06	0.0010404	0.0004838	0.0085113	-6.7626e-06	0.98425
C2_14	0.017049	-1.6942e-06	0.0010438	-7.5951e-06	0.0010324	0.00050453	0.0084972	-6.7626e-06	0.98422
C2_15	0.017041	-5.3448e-06	0.0010414	-7.5951e-06	0.0010314	0.0004996	0.0085028	-6.7626e-06	0.98424
C2_16	0.017022	-1.7154e-05	0.0010398	-7.5951e-06	0.0010275	0.00050448	0.0085008	-6.7626e-06	0.98426
C2_17	0.01603	-2.8001e-05	0.0010301	-7.5951e-06	0.0010307	0.00050735	0.0084996	-6.7626e-06	0.98526
C2_18	0.015009	-4.0213e-05	0.0010189	-7.5951e-06	0.001023	0.00050345	0.0085148	-6.7626e-06	0.9863

Detector analysis of fit to distribution
i	  0.0	  1.0	  2.0	  3.0	  4.0	  5.0	  6.0	  7.0	  8.0
z0	NaN	-9.7981	-9.1782	-8.5348	-8.0741	-7.5593	-7.0118	-6.3384	-4.5856
Del_z	NaN	1.4498	1.2131	0.97809	0.89236	0.82473	0.90621	1.2124	3.0293
	R	R	R	R	R	R	R	R	R
gamma	0.093594	0.33053	0.40104	0.32282	0.22094	0.12272	0.065502	0.027511	0.090577
beta	0.10341	0.35665	0.41613	0.32079	0.21217	0.11435	0.059236	0.02428	0.071244
alpha	0.093938	0.31789	0.37969	0.30577	0.21239	0.12077	0.066766	0.029034	0.12174
g3	0.096258	0.32036	0.3697	0.28553	0.19138	0.10512	0.056696	0.023575	0.16153
g2	0.099416	0.35845	0.42456	0.32639	0.21213	0.11135	0.055867	0.02201	0.072208
g1	0.10104	0.37433	0.44749	0.34344	0.22072	0.11398	0.05569	0.02158	0.034397
C1_1	0.12529	0.37813	0.41212	0.30742	0.20447	0.11344	0.061168	0.026837	0.044716
C1_2	0.21379	0.30884	0.23567	0.13602	0.079358	0.041825	0.024411	0.0098411	0.30993
C1_3	0.21379	0.30884	0.23567	0.13602	0.079358	0.041825	0.024411	0.0098411	0.30993
C1_4	0.21379	0.30884	0.23567	0.13602	0.079358	0.041825	0.024411	0.0098411	0.30993
C1_5	0.21379	0.30884	0.23567	0.13602	0.079358	0.041825	0.024411	0.0098411	0.30993
C1_6	0.21379	0.30884	0.23567	0.13602	0.079358	0.041825	0.024411	0.0098411	0.30993
C1_7	0.21379	0.30884	0.23567	0.13602	0.079358	0.041825	0.024411	0.0098411	0.30993
C1_8	0.21379	0.30884	0.23567	0.13602	0.079358	0.041825	0.024411	0.0098411	0.30993
C1_9	0.21379	0.30884	0.23567	0.13602	0.079358	0.041825	0.024411	0.0098411	0.30993
C1_10	0.21379	0.30884	0.23567	0.13602	0.079358	0.041825	0.024411	0.0098411	0.30993
C1_11	0.21379	0.30884	0.23567	0.13602	0.079358	0.041825	0.024411	0.0098411	0.30993
C1_12	0.21379	0.30884	0.23567	0.13602	0.079358	0.041825	0.024411	0.0098411	0.30993
C1_13	0.21379	0.30884	0.23567	0.13602	0.079358	0.041825	0.024411	0.0098411	0.30993
C1_14	0.21379	0.30884	0.23567	0.13602	0.079358	0.041825	0.024411	0.0098411	0.30993
C1_15	0.21379	0.30884	0.23567	0.13602	0.079358	0.041825	0.024411	0.0098411	0.30993
C1_16	0.21379	0.30884	0.23567	0.13602	0.079358	0.041825	0.024411	0.0098411	0.30993
C2_1	0.11739	0.38762	0.43293	0.32004	0.20581	0.10865	0.055069	0.022409	0.038076
C2_2	0.16059	0.31234	0.26136	0.15553	0.090179	0.045632	0.025606	0.009535	0.33128
C2_3	0.1693	0.30862	0.25789	0.15728	0.09422	0.049659	0.028644	0.011491	0.31844
C2_4	0.17256	0.30713	0.25652	0.15781	0.095637	0.051151	0.029834	0.012301	0.31381
C2_5	0.17379	0.30656	0.25599	0.15799	0.096159	0.051713	0.030292	0.012619	0.31207
C2_6	0.17426	0.30633	0.25578	0.15805	0.096356	0.051927	0.030467	0.012742	0.31142
C2_7	0.17444	0.30625	0.25571	0.15808	0.096431	0.052008	0.030534	0.012789	0.31117
C2_8	0.17451	0.30622	0.25568	0.15809	0.09646	0.052039	0.03056	0.012807	0.31107
C2_9	0.17453	0.3062	0.25567	0.15809	0.096471	0.052051	0.03057	0.012814	0.31104
C2_10	0.17454	0.3062	0.25566	0.15809	0.096475	0.052056	0.030573	0.012817	0.31102
C2_11	0.17455	0.3062	0.25566	0.15809	0.096476	0.052057	0.030575	0.012818	0.31102
C2_12	0.17455	0.3062	0.25566	0.15809	0.096477	0.052058	0.030575	0.012818	0.31102
C2_13	0.17455	0.3062	0.25566	0.15809	0.096477	0.052058	0.030576	0.012818	0.31101
C2_14	0.17455	0.3062	0.25566	0.15809	0.096477	0.052058	0.030576	0.012818	0.31101
C2_15	0.17455	0.3062	0.25566	0.15809	0.096477	0.052059	0.030576	0.012818	0.31101
C2_16	0.17455	0.3062	0.25566	0.15809	0.096477	0.052059	0.030576	0.012818	0.31101
C2_17	0.17455	0.3062	0.25566	0.15809	0.096477	0.052059	0.030576	0.012818	0.31101
C2_18	0.17455	0.3062	0.25566	0.15809	0.096477	0.052059	0.030576	0.012818	0.31101
