# Supplementary material for: A method to construct the dynamic landscape of a bio-membrane with experiment and simulation
Source: Nat Commun. 2022 Jan 10;13:108. doi: 10.1038/s41467-021-27417-y (PMC8748619; doi:10.1038/s41467-021-27417-y)
Supplement: Supplementary file 16 — Source Data [file 41467_2021_27417_MOESM16_ESM.zip › source_data/SupplementaryFigure10.txt]

###################################################################
---------------------Supplementary Figure 10-----------------------
###################################################################


Detector analysis of directly calculated correlation function
i	  0.0	  1.0	  2.0	  3.0	  4.0	  5.0
z0	NaN	-9.6507	-8.9448	-8.1514	-7.3723	-5.0496
Del_z	NaN	1.5719	1.3079	1.1442	1.3157	4.0077
	R	R	R	R	R	R
gamma	0.6109	0.46897	0.041778	0.034783	0.0035289	0.013933
beta	0.41319	0.65606	0.14227	0.02363	0.012091	0.018719
alpha	0.40785	0.66811	0.1461	0.020263	0.016364	0.011997
g3	0.17328	0.77638	0.34391	0.0041899	0.018929	0.061264
g2	0.029207	0.90316	0.47396	-6.3014e-06	0.010932	0.046873
g1	0.081398	0.84737	0.49067	-6.3014e-06	0.018294	0.020535
C1_1	0.25071	0.73672	0.35244	0.010037	0.016248	0.0066852
C1_2	0.51714	0.46384	0.14853	0.017733	0.0060756	0.057035
C1_3	0.59156	0.4205	0.10659	0.018459	0.0087981	0.035822
C1_4	0.61463	0.3885	0.082615	0.020862	0.0083137	0.04866
C1_5	0.64134	0.35857	0.069999	0.024526	0.0048208	0.051308
C1_6	0.64567	0.34396	0.080064	0.016791	0.0044973	0.055923
C1_7	0.6682	0.32649	0.070206	0.014669	0.0067592	0.051224
C1_8	0.67194	0.32221	0.067012	0.018734	0.0029383	0.052915
C1_9	0.68639	0.31128	0.067526	0.015301	0.0048515	0.046552
C1_10	0.70861	0.29036	0.060362	0.015058	0.0053497	0.043352
C1_11	0.73544	0.26964	0.049424	0.017466	0.0035065	0.037808
C1_12	0.7615	0.24637	0.040127	0.018545	0.0038346	0.033142
C1_13	0.79285	0.22012	0.035738	0.013639	0.0051122	0.024943
C1_14	0.84193	0.16949	0.025417	0.011743	0.0065144	0.018403
C1_15	0.88518	0.1278	0.018539	0.011564	0.0020384	0.012376
C1_16	0.9484	0.061839	0.0085743	0.0094873	0.00173	0.0038324
C2_1	0.14615	0.7778	0.35472	-6.3014e-06	0.022204	0.081006
C2_2	0.36653	0.64437	0.24035	0.022422	0.014154	0.01688
C2_3	0.46797	0.53976	0.14423	0.018051	0.0083479	0.052114
C2_4	0.5605	0.45045	0.095894	0.025047	0.0044228	0.050928
C2_5	0.59444	0.40307	0.096176	0.020393	0.0041887	0.053587
C2_6	0.60828	0.40686	0.079317	0.023667	0.0048533	0.044573
C2_7	0.62279	0.39262	0.076677	0.024675	0.0045223	0.041593
C2_8	0.61125	0.43656	0.074244	0.027642	0.0015931	0.023326
C2_9	0.55419	0.51455	0.082935	0.029448	0.0044339	0.016225
C2_10	0.52328	0.55448	0.084205	0.027362	0.012461	0.013163
C2_11	0.68545	0.36078	0.057496	0.017662	0.009247	0.013403
C2_12	0.71282	0.31719	0.050302	0.019706	0.0062316	0.022633
C2_13	0.74141	0.28322	0.045547	0.015894	0.0056966	0.023617
C2_14	0.77373	0.24208	0.042131	0.01484	0.0058579	0.023415
C2_15	0.81164	0.20117	0.035881	0.013053	0.0048942	0.020224
C2_16	0.849	0.16242	0.025439	0.013508	0.0037776	0.01739
C2_17	0.88953	0.12384	0.015763	0.013139	0.0024358	0.011411
C2_18	0.94763	0.063049	0.0084049	0.0094966	0.0026226	0.0032144

Detector analyses of the products of separated correlation functions
B) MOI with 5 groups
i	  0.0	  1.0	  2.0	  3.0	  4.0	  5.0
z0	NaN	-9.6507	-8.9448	-8.1514	-7.3723	-5.0496
Del_z	NaN	1.5719	1.3079	1.1442	1.3157	4.0077
	R	R	R	R	R	R
gamma	0.6915	0.37436	0.030317	0.029802	0.0030934	0.01112
beta	0.53789	0.52051	0.097166	0.024003	0.0097737	0.019196
alpha	0.53952	0.52503	0.097559	0.025102	0.0088545	0.014165
g3	0.4281	0.62088	0.15049	0.024185	0.00099191	0.031734
g2	0.33415	0.72161	0.19505	0.0217	0.0060664	0.025213
g1	0.39764	0.64868	0.18896	0.017868	0.011343	0.016321
C1_1	0.52714	0.52339	0.13002	0.021323	0.011183	0.0094927
C1_2	0.68721	0.33576	0.066058	0.020542	-3.6476e-07	0.029581
C1_3	0.72047	0.29048	0.061073	0.01658	0.0031652	0.031754
C1_4	0.69963	0.29407	0.067234	0.017624	0.0028037	0.046129
C1_5	0.70445	0.28062	0.070166	0.016758	0.0018995	0.050387
C1_6	0.71851	0.27043	0.065682	0.016053	0.0018735	0.046647
C1_7	0.75286	0.24537	0.053648	0.016098	0.00097659	0.03793
C1_8	0.77724	0.23454	0.041162	0.015886	-3.6476e-07	0.029329
C1_9	0.82853	0.19163	0.020571	0.015178	-3.6476e-07	0.02124
C1_10	0.82323	0.18947	0.026178	0.0144	0.00030589	0.025064
C1_11	0.82327	0.18209	0.029628	0.013745	0.001617	0.027813
C1_12	0.81021	0.19099	0.035516	0.013393	0.0023441	0.030742
C1_13	0.82319	0.1764	0.035476	0.01184	0.0028976	0.028755
C1_14	0.86024	0.13947	0.028638	0.009925	0.0015672	0.024208
C1_15	0.90231	0.10051	0.018661	0.010458	-3.6476e-07	0.016832
C1_16	0.96087	0.046742	0.0089934	0.0070204	0.0010537	0.0037501
C2_1	0.43937	0.60509	0.15381	0.019632	0.0015517	0.031915
C2_2	0.59684	0.44961	0.096858	0.021968	0.0059473	0.015319
C2_3	0.64005	0.38631	0.075894	0.020001	0.0024406	0.033172
C2_4	0.67375	0.34004	0.066259	0.0207	0.0017311	0.038531
C2_5	0.6711	0.32638	0.074491	0.018588	0.0031525	0.046419
C2_6	0.67793	0.32167	0.071597	0.01932	0.0011974	0.045615
C2_7	0.69071	0.31298	0.067058	0.018569	0.0015141	0.0419
C2_8	0.69991	0.32663	0.05604	0.021637	0.0012969	0.027781
C2_9	0.68708	0.34287	0.056253	0.02183	0.0033248	0.027275
C2_10	0.61368	0.45456	0.060306	0.029016	0.010164	0.0094062
C2_11	0.83504	0.19521	0.020658	0.016499	0.0018752	0.010191
C2_12	0.83168	0.18716	0.025607	0.01456	0.0017407	0.01758
C2_13	0.82492	0.1885	0.031034	0.012641	0.0037279	0.019884
C2_14	0.8216	0.18584	0.037588	0.010603	0.0044732	0.021891
C2_15	0.83785	0.16741	0.035584	0.0087233	0.0045871	0.020999
C2_16	0.86702	0.13714	0.0289	0.0091341	0.0028543	0.018502
C2_17	0.90934	0.096601	0.01903	0.007672	0.0016249	0.012744
C2_18	0.96183	0.045551	0.01034	0.0059783	0.0014381	0.0031571
C) Head group RMS, Chain MOI
i	  0.0	  1.0	  2.0	  3.0	  4.0	  5.0
z0	NaN	-9.6507	-8.9448	-8.1514	-7.3723	-5.0496
Del_z	NaN	1.5719	1.3079	1.1442	1.3157	4.0077
	R	R	R	R	R	R
gamma	0.69009	0.37687	0.028843	0.030202	0.0034891	0.011081
beta	0.54115	0.53073	0.089569	0.027427	0.0076174	0.012648
alpha	0.54488	0.52677	0.088928	0.027653	0.0071635	0.012348
g3	0.17297	0.79918	0.33272	0.0020337	0.022384	0.050307
g2	0.083795	0.8721	0.40654	-6.3014e-06	0.02092	0.046553
g1	0.12261	0.85094	0.40839	-6.3014e-06	0.024329	0.019759
C1_1	0.37227	0.66253	0.22019	0.013024	0.01694	0.012482
C1_2	0.65815	0.37778	0.067996	0.021403	-3.6476e-07	0.026735
C1_3	0.7075	0.32761	0.051028	0.021504	0.0010332	0.022621
C1_4	0.71205	0.31659	0.041646	0.023376	0.00064219	0.030691
C1_5	0.72531	0.29444	0.042424	0.021567	0.0012684	0.033468
C1_6	0.71623	0.29386	0.050423	0.018928	0.0015145	0.039541
C1_7	0.72735	0.27483	0.050465	0.01766	0.0028945	0.041858
C1_8	0.72301	0.27304	0.054252	0.017348	0.0015605	0.046369
C1_9	0.73127	0.26174	0.054761	0.015461	0.0029525	0.045995
C1_10	0.74497	0.247	0.054222	0.013213	0.0044322	0.043403
C1_11	0.76795	0.22721	0.048508	0.01401	0.0020496	0.039227
C1_12	0.7924	0.20836	0.041027	0.014131	0.00097506	0.033382
C1_13	0.81936	0.18748	0.034435	0.011909	0.0025762	0.025371
C1_14	0.86423	0.14391	0.025285	0.010584	0.0012627	0.018826
C1_15	0.90299	0.10698	0.017847	0.0099797	-3.6476e-07	0.0122
C1_16	0.95597	0.054311	0.0080756	0.0072581	0.0015795	0.0032301
C2_1	0.2328	0.76006	0.3088	0.0031501	0.016964	0.035615
C2_2	0.5587	0.49531	0.10419	0.02431	0.0066165	0.014583
C2_3	0.61839	0.42662	0.072585	0.0236	0.00061562	0.027035
C2_4	0.67169	0.3674	0.054081	0.0242	-3.6476e-07	0.027239
C2_5	0.69323	0.33491	0.053403	0.022572	-3.6476e-07	0.030385
C2_6	0.70395	0.32669	0.047785	0.023724	0.0001558	0.028134
C2_7	0.71071	0.31931	0.045966	0.023636	0.00080064	0.027363
C2_8	0.70166	0.34312	0.050383	0.021909	0.0032377	0.015952
C2_9	0.6593	0.39661	0.055276	0.023483	0.0065529	0.013798
C2_10	0.63332	0.41875	0.064812	0.026428	0.0077533	0.015991
C2_11	0.74309	0.28958	0.044156	0.020087	0.0040681	0.017128
C2_12	0.75809	0.25856	0.043205	0.019106	0.0012977	0.02743
C2_13	0.7811	0.23145	0.041526	0.016888	-3.6476e-07	0.026995
C2_14	0.80412	0.20296	0.040962	0.013984	0.00082354	0.02581
C2_15	0.83619	0.17372	0.032566	0.01331	0.00095395	0.019968
C2_16	0.87128	0.13735	0.027078	0.010019	0.0013333	0.015732
C2_17	0.90964	0.10128	0.016355	0.010147	0.00022164	0.010298
C2_18	0.95672	0.052775	0.0085471	0.0077662	0.001363	0.0032095
D) Internal chain motion: parallel/perp to C–C bonds
i	  0.0	  1.0	  2.0	  3.0	  4.0	  5.0
z0	NaN	-9.6507	-8.9448	-8.1514	-7.3723	-5.0496
Del_z	NaN	1.5719	1.3079	1.1442	1.3157	4.0077
	R	R	R	R	R	R
gamma	0.88603	0.14175	0.011377	0.013853	0.0014276	0.0048234
beta	0.7812	0.26747	0.020389	0.023264	0.0022949	0.0082371
alpha	0.86041	0.17139	0.016004	0.015085	0.0019651	0.005383
g3	0.49541	0.5672	0.12072	0.026136	0.0053673	0.016363
g2	0.49315	0.5735	0.11752	0.027295	0.0050494	0.01553
g1	0.5176	0.54803	0.11068	0.025374	0.0068472	0.013178
C1_1	0.83632	0.1928	0.031952	0.013086	0.0025958	0.005453
C1_2	0.85296	0.17446	0.024711	0.014161	0.00040012	0.007153
C1_3	0.91265	0.10759	0.012376	0.010317	0.0010415	0.004393
C1_4	0.9102	0.11138	0.0083719	0.012711	7.0459e-05	0.00582
C1_5	0.93005	0.086195	0.009808	0.0095685	-3.6476e-07	0.0050026
C1_6	0.92664	0.089396	0.01085	0.0091929	-3.6476e-07	0.0057001
C1_7	0.95074	0.059472	0.01043	0.006777	-3.6476e-07	0.0046939
C1_8	0.95087	0.059531	0.0090807	0.0071485	-3.6476e-07	0.0051066
C1_9	0.96333	0.044207	0.008926	0.0062441	-3.6476e-07	0.0042726
C1_10	0.96004	0.048093	0.0095199	0.0061658	-3.6476e-07	0.0044496
C1_11	0.97032	0.035369	0.0098442	0.0052831	-3.6476e-07	0.0036325
C1_12	0.97375	0.031265	0.010109	0.0048519	-3.6476e-07	0.0032405
C1_13	0.98038	0.023617	0.010454	0.0033358	0.001016	0.002026
C1_14	0.98871	0.013114	0.01138	0.0021818	0.0010203	0.0013464
C1_15	0.98992	0.012118	0.011016	0.0019268	0.0014477	0.00090708
C1_16	0.99788	0.0021778	0.01147	0.00062452	0.0020402	0.00013336
C2_1	0.73488	0.3119	0.044357	0.02173	0.0018366	0.0098071
C2_2	0.74194	0.30487	0.043221	0.019966	0.0040336	0.0078925
C2_3	0.85387	0.17621	0.020769	0.014492	0.0014879	0.0063319
C2_4	0.90045	0.12175	0.013756	0.011707	0.00034907	0.0053269
C2_5	0.90683	0.11437	0.011799	0.011638	9.2998e-05	0.0056062
C2_6	0.92548	0.091465	0.01171	0.0094031	0.00011341	0.0046828
C2_7	0.93735	0.076098	0.012926	0.0076829	0.00042093	0.0039012
C2_8	0.95419	0.055887	0.012744	0.0052659	0.0012493	0.0024438
C2_9	0.94265	0.070122	0.013572	0.0054457	0.0028004	0.0020707
C2_10	0.94892	0.061905	0.011859	0.0071027	0.0010246	0.0030796
C2_11	0.96977	0.037165	0.011354	0.0038398	0.0013494	0.0018536
C2_12	0.98291	0.019637	0.012381	0.0021807	0.0011407	0.0017712
C2_13	0.97222	0.03353	0.01138	0.0041769	0.00035928	0.0025139
C2_14	0.97949	0.02429	0.010971	0.003511	0.00079521	0.0021953
C2_15	0.98213	0.021252	0.011766	0.0026193	0.0011503	0.0015163
C2_16	0.98806	0.014123	0.011084	0.0020536	0.0015207	0.0011637
C2_17	0.9923	0.0088951	0.011499	0.0015886	0.0013195	0.00084116
C2_18	0.99567	0.0049988	0.011049	0.0012435	0.0017669	0.00041214
E) Internal chain motion: parallel/perp to MOI
i	  0.0	  1.0	  2.0	  3.0	  4.0	  5.0
z0	NaN	-9.6507	-8.9448	-8.1514	-7.3723	-5.0496
Del_z	NaN	1.5719	1.3079	1.1442	1.3157	4.0077
	R	R	R	R	R	R
gamma	0.69009	0.37687	0.028843	0.030202	0.003489	0.01108
beta	0.54115	0.53073	0.089569	0.027427	0.0076174	0.012648
alpha	0.54488	0.52677	0.088928	0.027653	0.0071635	0.012348
g3	0.17297	0.79918	0.33272	0.0020337	0.022384	0.050307
g2	0.083795	0.8721	0.40654	-6.3014e-06	0.02092	0.046553
g1	0.12261	0.85094	0.40839	-6.3014e-06	0.024329	0.019759
C1_1	0.37227	0.66253	0.22019	0.013024	0.01694	0.012482
C1_2	0.69592	0.29546	0.06997	0.015982	0.0016344	0.048884
C1_3	0.72135	0.26855	0.062239	0.016241	8.6483e-05	0.048246
C1_4	0.71914	0.26586	0.060388	0.015384	0.0029377	0.051948
C1_5	0.7197	0.26134	0.061039	0.016195	0.0024872	0.054171
C1_6	0.70819	0.26793	0.068933	0.013003	0.0047684	0.056457
C1_7	0.71237	0.25931	0.070142	0.012683	0.0049499	0.057853
C1_8	0.70783	0.26099	0.072307	0.012821	0.0039218	0.060562
C1_9	0.71129	0.25728	0.071454	0.012305	0.0038106	0.060596
C1_10	0.72838	0.23787	0.070822	0.0096132	0.0057321	0.057981
C1_11	0.74781	0.21968	0.065186	0.010755	0.0034795	0.055879
C1_12	0.77316	0.19503	0.059898	0.0099671	0.0024733	0.052471
C1_13	0.79129	0.18002	0.056059	0.0075371	0.0033846	0.048024
C1_14	0.82421	0.14634	0.050287	0.0060525	0.0023104	0.04426
C1_15	0.85191	0.12125	0.042951	0.0068052	0.00023452	0.039932
C1_16	0.89889	0.07981	0.032225	0.0043853	0.00169	0.029333
C2_1	0.2328	0.76006	0.3088	0.00315	0.016964	0.035615
C2_2	0.63429	0.37686	0.086034	0.018938	0.0041085	0.039344
C2_3	0.65171	0.34846	0.079683	0.017792	0.002255	0.047892
C2_4	0.69137	0.30371	0.068198	0.017423	0.001495	0.047851
C2_5	0.69731	0.29117	0.070083	0.016518	0.0016884	0.050219
C2_6	0.70969	0.27958	0.066435	0.016179	0.0030417	0.047567
C2_7	0.71397	0.27461	0.066207	0.01524	0.0037947	0.046974
C2_8	0.73338	0.26508	0.062994	0.01329	0.0047453	0.036681
C2_9	0.6593	0.39661	0.055276	0.023483	0.0065529	0.013798
C2_10	0.63332	0.41875	0.064812	0.026428	0.0077533	0.015991
C2_11	0.74608	0.2453	0.062754	0.012606	0.0047767	0.038733
C2_12	0.74886	0.23076	0.064684	0.011451	0.0041067	0.046371
C2_13	0.76115	0.21591	0.063555	0.010244	0.002352	0.047255
C2_14	0.78048	0.19234	0.062874	0.0082266	0.002976	0.045956
C2_15	0.80439	0.16947	0.05499	0.0087326	0.0020667	0.043465
C2_16	0.82716	0.1452	0.052367	0.0061002	0.0028313	0.040571
C2_17	0.85876	0.11558	0.043396	0.0051077	0.0017528	0.036767
C2_18	0.89465	0.084496	0.035224	0.0036565	0.0022993	0.028427
