# Supplementary material for: A method to construct the dynamic landscape of a bio-membrane with experiment and simulation
Source: Nat Commun. 2022 Jan 10;13:108. doi: 10.1038/s41467-021-27417-y (PMC8748619; doi:10.1038/s41467-021-27417-y)
Supplement: Supplementary file 16 — Source Data [file 41467_2021_27417_MOESM16_ESM.zip › source_data/SupplementaryFigure5.txt]

###################################################################
---------------------Supplementary Figure 5-----------------------
###################################################################


Fits of experimental data, resulting in the detector analysis in Figure 1
(note that for carbonyl, dummy data is included for the NOE measurement)
	NOE @ 	v0=600	MHz	R1 @ 	v0=700	MHz	R1 @ 	v0=600	MHz	R1 @ 	v0=400	MHz	R1p @ 	v1=22.1	kHz	R1p @ 	v1=12.0	kHz	R1p @ 	v1=7.0	kHz	S2		
	Exp.	St.Dev.	Calc.	Exp.	St.Dev.	Calc.	Exp.	St.Dev.	Calc.	Exp.	St.Dev.	Calc.	Exp.	St.Dev.	Calc.	Exp.	St.Dev.	Calc.	Exp.	St.Dev.	Calc.
gamma	0.258	0.0129	0.23529	1.6337	0.0768	1.7479	1.875	0.0901	1.8473	2.0245	0.0569	2.0337	2.3866	0.2193	2.5484	5.5866	0.4223	4.7523	4.8544	0.5542	5.5446	  0.0	0.0019	1.1102e-16
beta	0.3222	0.0308	0.25726	2.0245	0.1217	2.3522	  2.2	  0.2	2.6981	4.5833	0.2128	3.7534	5.291	0.5109	5.4665	9.434	0.5627	9.1381	11.905	1.1898	12.54	0.0036	0.0022	0.0036
alpha	0.3231	0.0164	0.30371	1.875	0.0997	2.1911	2.4088	0.1271	2.4508	3.3673	0.1001	3.1964	6.8493	0.4638	6.9958	13.158	1.0976	12.018	14.286	1.5565	15.387	0.0031	0.0013	0.0031
g3	0.3397	0.0146	0.33752	4.5833	0.6354	4.2253	4.5833	0.2207	4.9263	7.1739	0.1823	7.0463	21.739	2.1443	22.262	38.462	3.8853	36.076	34.483	4.4952	36.017	0.0511	0.0018	0.0511
g2	0.3144	0.014	0.31351	2.0245	0.1246	 1.94	  2.2	0.1081	 2.34	3.8824	0.1635	3.759	19.231	1.3331	19.435	43.478	3.9909	40.929	66.667	9.034	72.943	0.0365	0.0029	0.0365
g1	0.3229	0.0198	0.30903	3.3673	0.1521	3.5938	3.8824	0.2173	4.282	7.1739	0.231	6.6456	37.037	1.6146	37.956	52.632	3.655	46.085	55.556	5.0857	61.644	0.0212	0.0022	0.0212
C=O	  1.0	1e+04	-5.0578e-17	0.9218	0.0514	0.99915	1.236	0.1398	0.85963	0.5699	0.0204	0.55779	10.309	0.5508	10.705	16.949	0.8573	15.617	18.518	1.5213	20.534	  0.0	 0.01	0.0365
2,2	0.3588	0.0147	0.34344	2.0245	0.0979	2.4456	2.973	0.1277	2.7612	3.8824	0.1002	3.7467	20.408	0.7198	20.736	31.25	2.1316	27.259	32.258	1.9773	33.908	0.0259	0.0038	0.0259
3,3	0.3463	0.0114	0.34022	1.875	  0.1	2.1478	2.4088	0.0857	2.3609	2.973	0.0643	2.9344	16.129	0.6415	16.302	25.641	1.6132	24.118	 25.0	2.0163	26.143	0.0404	0.0034	0.0404
mid1	0.2635	0.0032	0.26294	1.1786	0.0466	1.4641	1.6337	0.0196	1.5835	1.875	0.0249	1.8845	8.4034	0.7234	8.4963	15.625	1.8862	14.747	18.518	1.8622	18.93	0.0243	0.0013	0.0243
mid2	0.2762	0.0055	0.27159	1.1786	0.0533	1.5307	1.746	0.0365	1.6599	2.0245	0.0383	1.9934	14.286	0.6211	14.772	27.027	1.7084	21.911	22.727	1.572	24.808	0.0309	0.0035	0.0309
mid3	0.2634	0.0043	0.26303	1.236	0.079	1.4912	1.6337	0.0255	1.6085	1.875	0.0437	1.8819	17.241	0.6867	17.284	27.027	2.1658	26.438	27.778	1.8649	27.988	0.0445	0.0024	0.0445
(),(8,11)	0.2826	0.0093	0.27062	1.3693	0.0778	1.7279	1.875	0.0568	1.8985	2.4088	0.042	2.3501	7.2464	0.3364	7.3951	16.393	0.9568	14.721	17.544	1.273	18.966	0.0134	0.002	0.0134
(),9	0.501	0.0395	0.51665	1.4474	0.0827	1.4342	1.875	0.1283	1.5393	1.746	0.0364	1.7683	9.1743	0.6592	9.4467	32.258	3.3223	22.64	27.027	3.1537	31.19	0.0091	0.0009	0.0091
(),10	0.6532	0.0359	0.65515	1.5349	0.0657	1.6341	2.4088	 0.14	1.7289	1.875	0.0549	1.909	4.3478	0.4606	4.3976	9.8039	0.671	9.6569	12.82	0.7806	12.916	0.0036	0.0024	0.0036
14,16	0.1373	0.0044	0.13016	0.534	0.0348	0.72743	0.8049	0.0246	0.81509	1.2992	0.0446	1.1242	6.7114	0.3024	7.0306	11.765	0.7627	8.9415	13.699	0.8466	15.37	0.0145	0.0024	0.0145
15,17	0.1095	0.0057	0.097735	0.3113	0.0451	0.57346	0.583	0.0323	0.6364	0.9218	0.0302	0.83624	4.1152	0.183	4.233	9.1743	0.6238	7.2712	10.526	0.7722	11.927	0.0101	0.0019	0.0101
16,18	0.0491	0.0046	0.036541	0.2933	0.0329	0.40616	0.3406	0.0341	0.45821	1.0345	0.0611	0.61591	  2.0	0.2036	2.1641	3.876	0.2622	3.4976	4.386	0.4035	4.8166	0.0016	0.0027	0.0016
