# Supplementary material for: A method to construct the dynamic landscape of a bio-membrane with experiment and simulation
Source: Nat Commun. 2022 Jan 10;13:108. doi: 10.1038/s41467-021-27417-y (PMC8748619; doi:10.1038/s41467-021-27417-y)
Supplement: Supplementary file 16 — Source Data [file 41467_2021_27417_MOESM16_ESM.zip › source_data/SupplementaryFigure15.txt]

###################################################################
---------------------Supplementary Figure 15-----------------------
###################################################################


B) One-bond librations


Detector analysis of MD-derived corelation functions
i	  0.0	  1.0	  2.0	  3.0	  4.0	  5.0	  6.0	  7.0	  8.0
z0	NaN	-9.7981	-9.1782	-8.5348	-8.0741	-7.5593	-7.0118	-6.3384	-4.5856
Del_z	NaN	1.4498	1.2131	0.97809	0.89236	0.82473	0.90621	1.2124	3.0293
	R	R	R	R	R	R	R	R	R
gamma	0.014818	7.0069e-05	0.0010674	-7.5951e-06	0.0010378	0.0004891	0.0085258	-6.7626e-06	0.98639
beta	0.014864	5.7895e-06	0.0010556	1.0593e-05	0.0010308	0.00049646	0.0085247	-6.7626e-06	0.98638
alpha	0.014831	0.00049885	0.0014787	0.00017408	0.0010824	0.00050491	0.0085262	-6.7626e-06	0.98575
g3	0.014888	0.00051324	0.0015162	0.00019967	0.0010801	0.00054231	0.0085147	-6.7626e-06	0.98564
g2	0.013844	0.00023047	0.0013668	0.00041027	0.0011859	0.00056457	0.008538	-6.7626e-06	0.98673
g1	0.014987	0.00056562	0.0017978	0.00063407	0.0012286	0.00056934	0.008513	-6.7626e-06	0.98502
C1_1	0.0088985	9.1956e-05	0.0010072	2.1928e-06	0.0010544	0.00050017	0.008691	-6.7626e-06	0.99222
C1_2	0.016424	0.00010212	0.0011187	7.4761e-06	0.0010403	0.00049879	0.0085113	-6.7626e-06	0.98473
C1_3	0.016948	0.00021628	0.0011664	6.1653e-06	0.0010428	0.00049822	0.0085102	-6.7626e-06	0.9841
C1_4	0.016988	4.7962e-05	0.0010633	-7.5951e-06	0.0010323	0.00050257	0.0085017	-6.7626e-06	0.98424
C1_5	0.017058	3.7995e-05	0.0010598	-7.5951e-06	0.0010291	0.00052464	0.0084831	-6.7626e-06	0.98418
C1_6	0.017009	2.2883e-05	0.001052	-7.5951e-06	0.0010316	0.00050322	0.0085004	-6.7626e-06	0.98424
C1_7	0.017035	1.8641e-05	0.001049	-7.5951e-06	0.0010313	0.0005064	0.0084986	-6.7626e-06	0.98422
C1_8	0.017013	9.6516e-06	0.0010484	-7.5951e-06	0.0010334	0.00050975	0.0084915	-6.7626e-06	0.98425
C1_9	0.016985	1.1608e-05	0.0010468	-7.5951e-06	0.0010303	0.00050844	0.0084959	-6.7626e-06	0.98428
C1_10	0.017029	4.1266e-06	0.0010444	-7.5951e-06	0.0010345	0.00049723	0.0085029	-6.7626e-06	0.98424
C1_11	0.017044	2.9988e-06	0.0010446	-7.5951e-06	0.0010307	0.00050998	0.0084934	-6.7626e-06	0.98422
C1_12	0.01706	-4.3371e-06	0.0010427	-7.5951e-06	0.0010342	0.00049943	0.0085009	-6.7626e-06	0.98422
C1_13	0.017042	-7.4073e-06	0.0010423	-7.5951e-06	0.0010317	0.00050322	0.0084979	-6.7626e-06	0.98424
C1_14	0.017062	-1.7372e-05	0.001038	-7.5951e-06	0.0010339	0.00049741	0.0085024	-6.7626e-06	0.98423
C1_15	0.016036	-2.2696e-05	0.0010274	-7.5951e-06	0.0010319	0.00048589	0.0085198	-6.7626e-06	0.98526
C1_16	0.015023	-3.7582e-05	0.0010171	-7.5951e-06	0.0010238	0.00049223	0.0085252	-6.7626e-06	0.98628
C2_1	0.0088158	0.00012044	0.0010399	3.39e-05	0.0010742	0.00050425	0.008683	-6.7626e-06	0.99224
C2_2	0.016377	9.4483e-05	0.0011471	7.995e-06	0.0010492	0.00050432	0.0085063	-6.7626e-06	0.98476
C2_3	0.016929	0.00030493	0.0013184	4.7338e-05	0.0010611	0.00048195	0.0085215	-6.7626e-06	0.98397
C2_4	0.017011	6.9318e-05	0.0010712	-5.0896e-06	0.0010307	0.00050269	0.008505	-6.7626e-06	0.9842
C2_5	0.017007	4.5518e-05	0.0010598	-7.5951e-06	0.0010394	0.00048864	0.0085098	-6.7626e-06	0.98423
C2_6	0.017022	4.8881e-05	0.0010616	-7.5951e-06	0.0010345	0.00049709	0.0085064	-6.7626e-06	0.98421
C2_7	0.016814	0.00023172	0.0011882	-7.5951e-06	0.0010464	0.00050332	0.0085009	-6.7626e-06	0.98423
C2_8	0.016201	0.00018726	0.001139	1.6946e-06	0.0010416	0.00049971	0.00851	-6.7626e-06	0.98488
C2_9	0.016848	5.1823e-07	0.0010482	-7.5951e-06	0.0010325	0.00050574	0.0084975	-6.7626e-06	0.98442
C2_10	0.016983	-1.3396e-06	0.001045	-7.5951e-06	0.0010355	0.00049291	0.0085083	-6.7626e-06	0.98429
C2_11	0.016196	0.00016036	0.0011162	-3.5827e-06	0.0010348	0.00051868	0.0084966	-6.7626e-06	0.98492
C2_12	0.016801	0.00022351	0.0011422	-7.5951e-06	0.0010477	0.0004813	0.0085203	-6.7626e-06	0.98427
C2_13	0.017007	1.7449e-05	0.0010464	-7.5951e-06	0.0010404	0.0004838	0.0085113	-6.7626e-06	0.98425
C2_14	0.017049	-1.6942e-06	0.0010438	-7.5951e-06	0.0010324	0.00050453	0.0084972	-6.7626e-06	0.98422
C2_15	0.017041	-5.3448e-06	0.0010414	-7.5951e-06	0.0010314	0.0004996	0.0085028	-6.7626e-06	0.98424
C2_16	0.017022	-1.7154e-05	0.0010398	-7.5951e-06	0.0010275	0.00050448	0.0085008	-6.7626e-06	0.98426
C2_17	0.01603	-2.8001e-05	0.0010301	-7.5951e-06	0.0010307	0.00050735	0.0084996	-6.7626e-06	0.98526
C2_18	0.015009	-4.0213e-05	0.0010189	-7.5951e-06	0.001023	0.00050345	0.0085148	-6.7626e-06	0.9863

Detector analysis of fit to one correlation time (distribution with FWHM=0)
i	  0.0	  1.0	  2.0	  3.0	  4.0	  5.0	  6.0	  7.0	  8.0
z0	NaN	-9.7981	-9.1782	-8.5348	-8.0741	-7.5593	-7.0118	-6.3384	-4.5856
Del_z	NaN	1.4498	1.2131	0.97809	0.89236	0.82473	0.90621	1.2124	3.0293
	R	R	R	R	R	R	R	R	R
gamma	0.016036	-1.3415e-07	0.00069884	8.2356e-08	0.0011509	5.6358e-07	0.0092625	3.1014e-08	0.98518
beta	0.016083	-1.3261e-07	0.00069937	8.3e-08	0.001151	5.6394e-07	0.0092621	3.1195e-08	0.98513
alpha	0.016054	-1.3356e-07	0.00069905	8.2605e-08	0.0011509	5.6372e-07	0.0092624	3.1084e-08	0.98516
g3	0.016112	-1.3164e-07	0.00069971	8.3406e-08	0.0011511	5.6417e-07	0.0092619	3.131e-08	0.9851
g2	0.015068	-1.6629e-07	0.00068769	6.8929e-08	0.001148	5.5608e-07	0.0092704	2.7227e-08	0.98614
g1	0.016218	0.0003007	0.00066918	5.0495e-05	0.0011414	2.0615e-05	0.0092556	4.7352e-06	0.98474
C1_1	0.010125	-3.3035e-07	0.00063079	3.9312e-10	0.0011334	5.1776e-07	0.0093107	7.8992e-09	0.99109
C1_2	0.017641	-8.0893e-08	0.00071731	1.0461e-07	0.0011556	5.7602e-07	0.0092495	3.7288e-08	0.98357
C1_3	0.018165	-6.3504e-08	0.00072334	1.1187e-07	0.0011572	5.8008e-07	0.0092452	3.9337e-08	0.98305
C1_4	0.018203	-6.2249e-08	0.00072378	1.1239e-07	0.0011573	5.8038e-07	0.0092449	3.9485e-08	0.98301
C1_5	0.018273	-5.9925e-08	0.00072458	1.1337e-07	0.0011575	5.8092e-07	0.0092443	3.9759e-08	0.98294
C1_6	0.018224	-6.1553e-08	0.00072402	1.1269e-07	0.0011573	5.8054e-07	0.0092447	3.9567e-08	0.98299
C1_7	0.01825	-6.0675e-08	0.00072432	1.1305e-07	0.0011574	5.8074e-07	0.0092445	3.967e-08	0.98296
C1_8	0.018229	-6.1395e-08	0.00072407	1.1275e-07	0.0011573	5.8058e-07	0.0092447	3.9585e-08	0.98298
C1_9	0.018201	-6.2319e-08	0.00072375	1.1237e-07	0.0011573	5.8036e-07	0.0092449	3.9477e-08	0.98301
C1_10	0.018244	-6.0879e-08	0.00072425	1.1297e-07	0.0011574	5.807e-07	0.0092445	3.9646e-08	0.98297
C1_11	0.018259	-6.0385e-08	0.00072442	1.1317e-07	0.0011574	5.8081e-07	0.0092444	3.9704e-08	0.98295
C1_12	0.018275	-5.986e-08	0.00072461	1.1339e-07	0.0011575	5.8093e-07	0.0092443	3.9766e-08	0.98294
C1_13	0.018257	-6.0457e-08	0.0007244	1.1314e-07	0.0011574	5.8079e-07	0.0092444	3.9696e-08	0.98295
C1_14	0.018277	-5.9787e-08	0.00072463	1.1342e-07	0.0011575	5.8095e-07	0.0092443	3.9775e-08	0.98293
C1_15	0.017253	-9.3779e-08	0.00071284	9.9223e-08	0.0011545	5.7301e-07	0.0092526	3.577e-08	0.98396
C1_16	0.01624	-1.2738e-07	0.00070119	8.5184e-08	0.0011515	5.6516e-07	0.0092609	3.1811e-08	0.98497
C2_1	0.010043	-3.3308e-07	0.00062985	-7.4581e-10	0.0011331	5.1712e-07	0.0093113	7.578e-09	0.99117
C2_2	0.017595	-8.2439e-08	0.00071677	1.0396e-07	0.0011555	5.7566e-07	0.0092498	3.7106e-08	0.98362
C2_3	0.018148	-6.4087e-08	0.00072314	1.1163e-07	0.0011571	5.7995e-07	0.0092453	3.9268e-08	0.98306
C2_4	0.018227	-6.1467e-08	0.00072405	1.1272e-07	0.0011573	5.8056e-07	0.0092447	3.9577e-08	0.98299
C2_5	0.018223	-6.1595e-08	0.000724	1.1267e-07	0.0011573	5.8053e-07	0.0092447	3.9562e-08	0.98299
C2_6	0.018237	-6.1109e-08	0.00072417	1.1287e-07	0.0011574	5.8064e-07	0.0092446	3.9619e-08	0.98297
C2_7	0.018031	-6.7959e-08	0.0007218	1.1001e-07	0.0011568	5.7904e-07	0.0092463	3.8812e-08	0.98318
C2_8	0.017419	-8.8282e-08	0.00071475	1.0152e-07	0.0011549	5.743e-07	0.0092513	3.6418e-08	0.98379
C2_9	0.018064	-6.6863e-08	0.00072218	1.1047e-07	0.0011569	5.793e-07	0.009246	3.8941e-08	0.98315
C2_10	0.018198	-6.2413e-08	0.00072372	1.1233e-07	0.0011573	5.8034e-07	0.0092449	3.9466e-08	0.98301
C2_11	0.017413	-8.8466e-08	0.00071468	1.0144e-07	0.0011549	5.7425e-07	0.0092513	3.6396e-08	0.9838
C2_12	0.018018	-6.8401e-08	0.00072164	1.0982e-07	0.0011567	5.7894e-07	0.0092464	3.876e-08	0.98319
C2_13	0.018223	-6.1596e-08	0.000724	1.1267e-07	0.0011573	5.8053e-07	0.0092447	3.9562e-08	0.98299
C2_14	0.018264	-6.0216e-08	0.00072448	1.1324e-07	0.0011575	5.8085e-07	0.0092444	3.9724e-08	0.98295
C2_15	0.018256	-6.0483e-08	0.00072439	1.1313e-07	0.0011574	5.8079e-07	0.0092444	3.9693e-08	0.98296
C2_16	0.018237	-6.1112e-08	0.00072417	1.1287e-07	0.0011574	5.8064e-07	0.0092446	3.9619e-08	0.98297
C2_17	0.017246	-9.4007e-08	0.00071276	9.9128e-08	0.0011544	5.7296e-07	0.0092527	3.5743e-08	0.98397
C2_18	0.016227	-1.2783e-07	0.00070103	8.4996e-08	0.0011514	5.6506e-07	0.009261	3.1758e-08	0.98499

C) Internal chain motion: parallel to MOI


Detector analysis of MD-derived corelation functions
i	  0.0	  1.0	  2.0	  3.0	  4.0	  5.0	  6.0	  7.0	  8.0
z0	NaN	-9.7981	-9.1782	-8.5348	-8.0741	-7.5593	-7.0118	-6.3384	-4.5856
Del_z	NaN	1.4498	1.2131	0.97809	0.89236	0.82473	0.90621	1.2124	3.0293
	R	R	R	R	R	R	R	R	R
gamma	0.014818	7.0069e-05	0.0010674	-7.5951e-06	0.0010378	0.0004891	0.0085258	-6.7626e-06	0.98639
beta	0.014864	5.7895e-06	0.0010556	1.0593e-05	0.0010308	0.00049646	0.0085247	-6.7626e-06	0.98638
alpha	0.014831	0.00049885	0.0014787	0.00017408	0.0010824	0.00050491	0.0085262	-6.7626e-06	0.98575
g3	0.014888	0.00051324	0.0015162	0.00019967	0.0010801	0.00054231	0.0085147	-6.7626e-06	0.98564
g2	0.013844	0.00023047	0.0013668	0.00041027	0.0011859	0.00056457	0.008538	-6.7626e-06	0.98673
g1	0.014987	0.00056562	0.0017978	0.00063407	0.0012286	0.00056934	0.008513	-6.7626e-06	0.98502
C1_1	0.0088985	9.1956e-05	0.0010072	2.1928e-06	0.0010544	0.00050017	0.008691	-6.7626e-06	0.99222
C1_2	0.016424	0.00010212	0.0011187	7.4761e-06	0.0010403	0.00049879	0.0085113	-6.7626e-06	0.98473
C1_3	0.016948	0.00021628	0.0011664	6.1653e-06	0.0010428	0.00049822	0.0085102	-6.7626e-06	0.9841
C1_4	0.016988	4.7962e-05	0.0010633	-7.5951e-06	0.0010323	0.00050257	0.0085017	-6.7626e-06	0.98424
C1_5	0.017058	3.7995e-05	0.0010598	-7.5951e-06	0.0010291	0.00052464	0.0084831	-6.7626e-06	0.98418
C1_6	0.017009	2.2883e-05	0.001052	-7.5951e-06	0.0010316	0.00050322	0.0085004	-6.7626e-06	0.98424
C1_7	0.017035	1.8641e-05	0.001049	-7.5951e-06	0.0010313	0.0005064	0.0084986	-6.7626e-06	0.98422
C1_8	0.017013	9.6516e-06	0.0010484	-7.5951e-06	0.0010334	0.00050975	0.0084915	-6.7626e-06	0.98425
C1_9	0.016985	1.1608e-05	0.0010468	-7.5951e-06	0.0010303	0.00050844	0.0084959	-6.7626e-06	0.98428
C1_10	0.017029	4.1266e-06	0.0010444	-7.5951e-06	0.0010345	0.00049723	0.0085029	-6.7626e-06	0.98424
C1_11	0.017044	2.9988e-06	0.0010446	-7.5951e-06	0.0010307	0.00050998	0.0084934	-6.7626e-06	0.98422
C1_12	0.01706	-4.3371e-06	0.0010427	-7.5951e-06	0.0010342	0.00049943	0.0085009	-6.7626e-06	0.98422
C1_13	0.017042	-7.4073e-06	0.0010423	-7.5951e-06	0.0010317	0.00050322	0.0084979	-6.7626e-06	0.98424
C1_14	0.017062	-1.7372e-05	0.001038	-7.5951e-06	0.0010339	0.00049741	0.0085024	-6.7626e-06	0.98423
C1_15	0.016036	-2.2696e-05	0.0010274	-7.5951e-06	0.0010319	0.00048589	0.0085198	-6.7626e-06	0.98526
C1_16	0.015023	-3.7582e-05	0.0010171	-7.5951e-06	0.0010238	0.00049223	0.0085252	-6.7626e-06	0.98628
C2_1	0.0088158	0.00012044	0.0010399	3.39e-05	0.0010742	0.00050425	0.008683	-6.7626e-06	0.99224
C2_2	0.016377	9.4483e-05	0.0011471	7.995e-06	0.0010492	0.00050432	0.0085063	-6.7626e-06	0.98476
C2_3	0.016929	0.00030493	0.0013184	4.7338e-05	0.0010611	0.00048195	0.0085215	-6.7626e-06	0.98397
C2_4	0.017011	6.9318e-05	0.0010712	-5.0896e-06	0.0010307	0.00050269	0.008505	-6.7626e-06	0.9842
C2_5	0.017007	4.5518e-05	0.0010598	-7.5951e-06	0.0010394	0.00048864	0.0085098	-6.7626e-06	0.98423
C2_6	0.017022	4.8881e-05	0.0010616	-7.5951e-06	0.0010345	0.00049709	0.0085064	-6.7626e-06	0.98421
C2_7	0.016814	0.00023172	0.0011882	-7.5951e-06	0.0010464	0.00050332	0.0085009	-6.7626e-06	0.98423
C2_8	0.016201	0.00018726	0.001139	1.6946e-06	0.0010416	0.00049971	0.00851	-6.7626e-06	0.98488
C2_9	0.016848	5.1823e-07	0.0010482	-7.5951e-06	0.0010325	0.00050574	0.0084975	-6.7626e-06	0.98442
C2_10	0.016983	-1.3396e-06	0.001045	-7.5951e-06	0.0010355	0.00049291	0.0085083	-6.7626e-06	0.98429
C2_11	0.016196	0.00016036	0.0011162	-3.5827e-06	0.0010348	0.00051868	0.0084966	-6.7626e-06	0.98492
C2_12	0.016801	0.00022351	0.0011422	-7.5951e-06	0.0010477	0.0004813	0.0085203	-6.7626e-06	0.98427
C2_13	0.017007	1.7449e-05	0.0010464	-7.5951e-06	0.0010404	0.0004838	0.0085113	-6.7626e-06	0.98425
C2_14	0.017049	-1.6942e-06	0.0010438	-7.5951e-06	0.0010324	0.00050453	0.0084972	-6.7626e-06	0.98422
C2_15	0.017041	-5.3448e-06	0.0010414	-7.5951e-06	0.0010314	0.0004996	0.0085028	-6.7626e-06	0.98424
C2_16	0.017022	-1.7154e-05	0.0010398	-7.5951e-06	0.0010275	0.00050448	0.0085008	-6.7626e-06	0.98426
C2_17	0.01603	-2.8001e-05	0.0010301	-7.5951e-06	0.0010307	0.00050735	0.0084996	-6.7626e-06	0.98526
C2_18	0.015009	-4.0213e-05	0.0010189	-7.5951e-06	0.001023	0.00050345	0.0085148	-6.7626e-06	0.9863

Detector analysis of fit to one correlation time (distribution with FWHM=0)
i	  0.0	  1.0	  2.0	  3.0	  4.0	  5.0	  6.0	  7.0	  8.0
z0	NaN	-9.7981	-9.1782	-8.5348	-8.0741	-7.5593	-7.0118	-6.3384	-4.5856
Del_z	NaN	1.4498	1.2131	0.97809	0.89236	0.82473	0.90621	1.2124	3.0293
	R	R	R	R	R	R	R	R	R
gamma	0.001224	8.7831e-05	0.00052436	0.00035203	0.0011522	0.0038876	0.016216	0.0014143	0.99366
beta	0.001224	8.7831e-05	0.00052436	0.00035203	0.0011522	0.0038876	0.016216	0.0014143	0.99366
alpha	0.001224	8.7831e-05	0.00052436	0.00035203	0.0011522	0.0038876	0.016216	0.0014143	0.99366
g3	0.001224	8.7831e-05	0.00052436	0.00035203	0.0011522	0.0038876	0.016216	0.0014143	0.99366
g2	0.001224	8.7831e-05	0.00052436	0.00035203	0.0011522	0.0038876	0.016216	0.0014143	0.99366
g1	0.001224	8.7831e-05	0.00052436	0.00035203	0.0011522	0.0038876	0.016216	0.0014143	0.99366
C1_1	0.001224	8.7831e-05	0.00052436	0.00035203	0.0011522	0.0038876	0.016216	0.0014143	0.99366
C1_2	0.26258	0.24544	0.015696	0.022575	0.0033045	0.0087069	0.0057518	0.0019899	0.52739
C1_3	0.29076	0.22879	0.011331	0.022636	0.0024962	0.0087392	0.0053971	0.0020024	0.51385
C1_4	0.24988	0.19649	0.0098055	0.01944	0.0023	0.0075053	0.0059599	0.0017197	0.58249
C1_5	0.22538	0.17713	0.0088917	0.017525	0.0021825	0.006766	0.0062971	0.0015503	0.62362
C1_6	0.19262	0.15124	0.0076692	0.014963	0.0020253	0.0057771	0.0067482	0.0013237	0.67863
C1_7	0.18201	0.12205	0.0048594	0.012819	0.0015525	0.0049561	0.0069343	0.0011381	0.71444
C1_8	0.16901	0.096934	0.0029796	0.010743	0.0012491	0.0041601	0.0071582	0.0009573	0.74907
C1_9	0.16368	0.093854	0.0029017	0.010401	0.0012445	0.0040279	0.0072289	0.00092687	0.75705
C1_10	0.17116	0.098173	0.0030109	0.01088	0.0012509	0.0042132	0.0071298	0.00096953	0.74587
C1_11	0.19646	0.11279	0.0033806	0.0125	0.0012723	0.0048406	0.0067942	0.0011139	0.70802
C1_12	0.25015	0.10556	0.0015266	0.012824	0.00088541	0.0049846	0.0062513	0.0011515	0.66065
C1_13	0.3064	0.12942	0.0017522	0.015722	0.00083534	0.0061109	0.0055436	0.0014117	0.58396
C1_14	0.38837	0.12026	0.00050982	0.01575	0.00057548	0.0061465	0.0047952	0.0014248	0.5099
C1_15	0.48571	0.093183	0.00044127	0.013325	0.00065984	0.0052302	0.0041474	0.0012177	0.43575
C1_16	0.6467	0.062195	0.0027639	0.0096561	0.0013629	0.0038154	0.003141	0.00089254	0.30124
C2_1	0.001224	8.7831e-05	0.00052436	0.00035203	0.0011522	0.0038876	0.016216	0.0014143	0.99366
C2_2	0.26284	0.33726	0.031606	0.026619	0.0060196	0.010267	0.0057981	0.0023348	0.44701
C2_3	0.26327	0.24609	0.015736	0.022635	0.0033104	0.00873	0.0057421	0.0019951	0.52614
C2_4	0.25684	0.24005	0.015363	0.02208	0.0032563	0.0085159	0.0058314	0.0019462	0.53776
C2_5	0.24536	0.19292	0.009637	0.019087	0.0022783	0.0073689	0.0060221	0.0016884	0.59008
C2_6	0.25581	0.20117	0.010027	0.019904	0.0023285	0.0076843	0.0058783	0.0017607	0.57253
C2_7	0.25576	0.20113	0.010025	0.0199	0.0023282	0.0076827	0.005879	0.0017603	0.57262
C2_8	0.29944	0.28005	0.017835	0.025759	0.0036145	0.0099349	0.0052396	0.0022705	0.46074
C2_9	0.001224	8.7831e-05	0.00052436	0.00035203	0.0011522	0.0038876	0.016216	0.0014143	0.99366
C2_10	0.001224	8.7831e-05	0.00052436	0.00035203	0.0011522	0.0038876	0.016216	0.0014143	0.99366
C2_11	0.29213	0.22987	0.011382	0.022743	0.0025027	0.0087806	0.0053782	0.0020119	0.51154
C2_12	0.25056	0.16833	0.0065017	0.01768	0.0017214	0.0068352	0.0060057	0.0015696	0.60616
C2_13	0.27309	0.15706	0.0045001	0.017406	0.0013372	0.0067403	0.0057781	0.0015511	0.59342
C2_14	0.29517	0.12466	0.0017072	0.015143	0.00084534	0.0058861	0.0056849	0.0013597	0.59927
C2_15	0.36058	0.13047	0.0010278	0.016488	0.00065886	0.0064215	0.004993	0.0014861	0.52892
C2_16	0.42109	0.099161	0.00026679	0.013697	0.00059916	0.0053632	0.0046682	0.0012464	0.49525
C2_17	0.5111	0.098066	0.00043671	0.014024	0.00063641	0.0055043	0.003873	0.0012815	0.40618
C2_18	0.64396	0.061931	0.0027544	0.0096151	0.0013619	0.0037992	0.0031675	0.00088875	0.3042

D) Internal chain motion: perpendicular to MOI, HG/BB motion


Detector analysis of MD-derived corelation functions
i	  0.0	  1.0	  2.0	  3.0	  4.0	  5.0	  6.0	  7.0	  8.0
z0	NaN	-9.7981	-9.1782	-8.5348	-8.0741	-7.5593	-7.0118	-6.3384	-4.5856
Del_z	NaN	1.4498	1.2131	0.97809	0.89236	0.82473	0.90621	1.2124	3.0293
	R	R	R	R	R	R	R	R	R
gamma	0.014818	7.0069e-05	0.0010674	-7.5951e-06	0.0010378	0.0004891	0.0085258	-6.7626e-06	0.98639
beta	0.014864	5.7895e-06	0.0010556	1.0593e-05	0.0010308	0.00049646	0.0085247	-6.7626e-06	0.98638
alpha	0.014831	0.00049885	0.0014787	0.00017408	0.0010824	0.00050491	0.0085262	-6.7626e-06	0.98575
g3	0.014888	0.00051324	0.0015162	0.00019967	0.0010801	0.00054231	0.0085147	-6.7626e-06	0.98564
g2	0.013844	0.00023047	0.0013668	0.00041027	0.0011859	0.00056457	0.008538	-6.7626e-06	0.98673
g1	0.014987	0.00056562	0.0017978	0.00063407	0.0012286	0.00056934	0.008513	-6.7626e-06	0.98502
C1_1	0.0088985	9.1956e-05	0.0010072	2.1928e-06	0.0010544	0.00050017	0.008691	-6.7626e-06	0.99222
C1_2	0.016424	0.00010212	0.0011187	7.4761e-06	0.0010403	0.00049879	0.0085113	-6.7626e-06	0.98473
C1_3	0.016948	0.00021628	0.0011664	6.1653e-06	0.0010428	0.00049822	0.0085102	-6.7626e-06	0.9841
C1_4	0.016988	4.7962e-05	0.0010633	-7.5951e-06	0.0010323	0.00050257	0.0085017	-6.7626e-06	0.98424
C1_5	0.017058	3.7995e-05	0.0010598	-7.5951e-06	0.0010291	0.00052464	0.0084831	-6.7626e-06	0.98418
C1_6	0.017009	2.2883e-05	0.001052	-7.5951e-06	0.0010316	0.00050322	0.0085004	-6.7626e-06	0.98424
C1_7	0.017035	1.8641e-05	0.001049	-7.5951e-06	0.0010313	0.0005064	0.0084986	-6.7626e-06	0.98422
C1_8	0.017013	9.6516e-06	0.0010484	-7.5951e-06	0.0010334	0.00050975	0.0084915	-6.7626e-06	0.98425
C1_9	0.016985	1.1608e-05	0.0010468	-7.5951e-06	0.0010303	0.00050844	0.0084959	-6.7626e-06	0.98428
C1_10	0.017029	4.1266e-06	0.0010444	-7.5951e-06	0.0010345	0.00049723	0.0085029	-6.7626e-06	0.98424
C1_11	0.017044	2.9988e-06	0.0010446	-7.5951e-06	0.0010307	0.00050998	0.0084934	-6.7626e-06	0.98422
C1_12	0.01706	-4.3371e-06	0.0010427	-7.5951e-06	0.0010342	0.00049943	0.0085009	-6.7626e-06	0.98422
C1_13	0.017042	-7.4073e-06	0.0010423	-7.5951e-06	0.0010317	0.00050322	0.0084979	-6.7626e-06	0.98424
C1_14	0.017062	-1.7372e-05	0.001038	-7.5951e-06	0.0010339	0.00049741	0.0085024	-6.7626e-06	0.98423
C1_15	0.016036	-2.2696e-05	0.0010274	-7.5951e-06	0.0010319	0.00048589	0.0085198	-6.7626e-06	0.98526
C1_16	0.015023	-3.7582e-05	0.0010171	-7.5951e-06	0.0010238	0.00049223	0.0085252	-6.7626e-06	0.98628
C2_1	0.0088158	0.00012044	0.0010399	3.39e-05	0.0010742	0.00050425	0.008683	-6.7626e-06	0.99224
C2_2	0.016377	9.4483e-05	0.0011471	7.995e-06	0.0010492	0.00050432	0.0085063	-6.7626e-06	0.98476
C2_3	0.016929	0.00030493	0.0013184	4.7338e-05	0.0010611	0.00048195	0.0085215	-6.7626e-06	0.98397
C2_4	0.017011	6.9318e-05	0.0010712	-5.0896e-06	0.0010307	0.00050269	0.008505	-6.7626e-06	0.9842
C2_5	0.017007	4.5518e-05	0.0010598	-7.5951e-06	0.0010394	0.00048864	0.0085098	-6.7626e-06	0.98423
C2_6	0.017022	4.8881e-05	0.0010616	-7.5951e-06	0.0010345	0.00049709	0.0085064	-6.7626e-06	0.98421
C2_7	0.016814	0.00023172	0.0011882	-7.5951e-06	0.0010464	0.00050332	0.0085009	-6.7626e-06	0.98423
C2_8	0.016201	0.00018726	0.001139	1.6946e-06	0.0010416	0.00049971	0.00851	-6.7626e-06	0.98488
C2_9	0.016848	5.1823e-07	0.0010482	-7.5951e-06	0.0010325	0.00050574	0.0084975	-6.7626e-06	0.98442
C2_10	0.016983	-1.3396e-06	0.001045	-7.5951e-06	0.0010355	0.00049291	0.0085083	-6.7626e-06	0.98429
C2_11	0.016196	0.00016036	0.0011162	-3.5827e-06	0.0010348	0.00051868	0.0084966	-6.7626e-06	0.98492
C2_12	0.016801	0.00022351	0.0011422	-7.5951e-06	0.0010477	0.0004813	0.0085203	-6.7626e-06	0.98427
C2_13	0.017007	1.7449e-05	0.0010464	-7.5951e-06	0.0010404	0.0004838	0.0085113	-6.7626e-06	0.98425
C2_14	0.017049	-1.6942e-06	0.0010438	-7.5951e-06	0.0010324	0.00050453	0.0084972	-6.7626e-06	0.98422
C2_15	0.017041	-5.3448e-06	0.0010414	-7.5951e-06	0.0010314	0.0004996	0.0085028	-6.7626e-06	0.98424
C2_16	0.017022	-1.7154e-05	0.0010398	-7.5951e-06	0.0010275	0.00050448	0.0085008	-6.7626e-06	0.98426
C2_17	0.01603	-2.8001e-05	0.0010301	-7.5951e-06	0.0010307	0.00050735	0.0084996	-6.7626e-06	0.98526
C2_18	0.015009	-4.0213e-05	0.0010189	-7.5951e-06	0.001023	0.00050345	0.0085148	-6.7626e-06	0.9863

Detector analysis of fit to one correlation time (distribution with FWHM=0)
i	  0.0	  1.0	  2.0	  3.0	  4.0	  5.0	  6.0	  7.0	  8.0
z0	NaN	-9.7981	-9.1782	-8.5348	-8.0741	-7.5593	-7.0118	-6.3384	-4.5856
Del_z	NaN	1.4498	1.2131	0.97809	0.89236	0.82473	0.90621	1.2124	3.0293
	R	R	R	R	R	R	R	R	R
gamma	0.54032	0.50626	0.031815	0.046565	0.0056399	0.017959	0.0018926	0.0041045	0.025159
beta	0.41155	0.52896	0.04927	0.041749	0.008812	0.016103	0.0037602	0.0036619	0.13269
alpha	0.41073	0.5279	0.049173	0.041665	0.0087966	0.016071	0.0037715	0.0036546	0.13443
g3	0.054089	0.061253	0.41761	0.36746	0.020201	0.029895	0.007932	0.0054028	0.49243
g2	0.025434	0.012486	0.19059	0.25025	0.033213	0.013557	0.011554	0.0023459	0.71456
g1	0.002474	0.0046865	0.062045	0.35181	0.21459	1.0103e-05	0.023325	-1.713e-06	0.6371
C1_1	0.27403	0.35168	0.032934	0.027757	0.0062297	0.010706	0.0056448	0.0024346	0.42337
C1_2	0.4874	0.20617	0.0024781	0.025046	0.00067424	0.0097349	0.0032664	0.002249	0.33722
C1_3	0.5032	0.18224	0.001226	0.023031	0.00048102	0.0089697	0.0032507	0.0020758	0.34198
C1_4	0.52452	0.18998	0.0012557	0.02401	0.00045443	0.0093508	0.0029902	0.002164	0.31402
C1_5	0.54119	0.16774	0.00050255	0.021968	0.00036568	0.0085725	0.0029842	0.0019872	0.31644
C1_6	0.55378	0.17165	0.00050196	0.02248	0.0003484	0.0087724	0.002835	0.0020335	0.3005
C1_7	0.57372	0.13521	0.00017175	0.018676	0.00041457	0.0073126	0.0029543	0.0016995	0.31177
C1_8	0.58599	0.1381	0.00016411	0.019076	0.00039973	0.0074692	0.0028166	0.0017359	0.29703
C1_9	0.60016	0.1152	0.00042073	0.016473	0.00055422	0.0064656	0.0029106	0.0015053	0.30246
C1_10	0.61041	0.11717	0.00041889	0.016755	0.00054476	0.0065762	0.0027998	0.0015311	0.29052
C1_11	0.622	0.08531	0.0014221	0.012767	0.0009255	0.0050287	0.0030543	0.0011737	0.30617
C1_12	0.63082	0.086521	0.0014348	0.012948	0.00092292	0.0051001	0.0029644	0.0011904	0.29632
C1_13	0.64022	0.061572	0.0027415	0.0095593	0.0013604	0.0037771	0.0032037	0.00088358	0.30825
C1_14	0.65045	0.042431	0.0041021	0.0067872	0.0017952	0.0026894	0.0033908	0.00063049	0.31439
C1_15	0.65667	0.034809	0.0047527	0.0056376	0.0019988	0.0022367	0.0034554	0.00052493	0.31468
C1_16	0.6641	0.01743	0.0063556	0.0029063	0.0025017	0.0011571	0.0036763	0.0002726	0.32211
C2_1	0.19678	0.18365	0.011878	0.016891	0.0027513	0.006515	0.006666	0.0014889	0.64638
C2_2	0.3783	0.25457	0.009562	0.026738	0.0020362	0.010337	0.0042754	0.0023738	0.4044
C2_3	0.42742	0.24621	0.0067546	0.027286	0.0014679	0.010566	0.0037318	0.0024316	0.36265
C2_4	0.48452	0.20495	0.0024666	0.024898	0.0006768	0.0096774	0.0033025	0.0022357	0.34114
C2_5	0.4928	0.20846	0.0024998	0.025324	0.00066944	0.009843	0.0031984	0.0022739	0.32986
C2_6	0.52153	0.1889	0.0012515	0.023873	0.00045816	0.0092973	0.0030267	0.0021516	0.31794
C2_7	0.50772	0.18388	0.0012323	0.023239	0.00047538	0.0090506	0.0031954	0.0020945	0.33604
C2_8	0.54026	0.16745	0.0005026	0.02193	0.00036696	0.0085577	0.0029952	0.0019837	0.31761
C2_9	0.51738	0.48472	0.030484	0.044583	0.005447	0.017195	0.0022114	0.0039298	0.066645
C2_10	0.50983	0.47763	0.030045	0.043931	0.0053835	0.016943	0.0023164	0.0038723	0.080303
C2_11	0.53067	0.12504	0.00019856	0.017272	0.00046663	0.0067627	0.0034377	0.0015717	0.36352
C2_12	0.58284	0.13736	0.00016607	0.018973	0.00040354	0.0074291	0.0028519	0.0017266	0.30081
C2_13	0.58391	0.11207	0.00042364	0.016026	0.00056922	0.0062902	0.0030862	0.0014645	0.32139
C2_14	0.62275	0.085413	0.0014232	0.012782	0.00092528	0.0050348	0.0030467	0.0011751	0.30534
C2_15	0.62481	0.060086	0.0026881	0.0093287	0.0013543	0.003686	0.0033527	0.00086227	0.32493
C2_16	0.64337	0.051129	0.0034223	0.008065	0.0015809	0.0031913	0.0033226	0.00074737	0.31402
C2_17	0.64796	0.042268	0.0040884	0.0067612	0.0017925	0.0026791	0.0034138	0.00062807	0.31701
C2_18	0.65928	0.022219	0.0058559	0.0036737	0.002347	0.001461	0.0036355	0.00034369	0.32284

E) chain MOI, HG/BB motion


Detector analysis of MD-derived corelation functions
i	  0.0	  1.0	  2.0	  3.0	  4.0	  5.0	  6.0	  7.0	  8.0
z0	NaN	-9.7981	-9.1782	-8.5348	-8.0741	-7.5593	-7.0118	-6.3384	-4.5856
Del_z	NaN	1.4498	1.2131	0.97809	0.89236	0.82473	0.90621	1.2124	3.0293
	R	R	R	R	R	R	R	R	R
gamma	0.014818	7.0069e-05	0.0010674	-7.5951e-06	0.0010378	0.0004891	0.0085258	-6.7626e-06	0.98639
beta	0.014864	5.7895e-06	0.0010556	1.0593e-05	0.0010308	0.00049646	0.0085247	-6.7626e-06	0.98638
alpha	0.014831	0.00049885	0.0014787	0.00017408	0.0010824	0.00050491	0.0085262	-6.7626e-06	0.98575
g3	0.014888	0.00051324	0.0015162	0.00019967	0.0010801	0.00054231	0.0085147	-6.7626e-06	0.98564
g2	0.013844	0.00023047	0.0013668	0.00041027	0.0011859	0.00056457	0.008538	-6.7626e-06	0.98673
g1	0.014987	0.00056562	0.0017978	0.00063407	0.0012286	0.00056934	0.008513	-6.7626e-06	0.98502
C1_1	0.0088985	9.1956e-05	0.0010072	2.1928e-06	0.0010544	0.00050017	0.008691	-6.7626e-06	0.99222
C1_2	0.016424	0.00010212	0.0011187	7.4761e-06	0.0010403	0.00049879	0.0085113	-6.7626e-06	0.98473
C1_3	0.016948	0.00021628	0.0011664	6.1653e-06	0.0010428	0.00049822	0.0085102	-6.7626e-06	0.9841
C1_4	0.016988	4.7962e-05	0.0010633	-7.5951e-06	0.0010323	0.00050257	0.0085017	-6.7626e-06	0.98424
C1_5	0.017058	3.7995e-05	0.0010598	-7.5951e-06	0.0010291	0.00052464	0.0084831	-6.7626e-06	0.98418
C1_6	0.017009	2.2883e-05	0.001052	-7.5951e-06	0.0010316	0.00050322	0.0085004	-6.7626e-06	0.98424
C1_7	0.017035	1.8641e-05	0.001049	-7.5951e-06	0.0010313	0.0005064	0.0084986	-6.7626e-06	0.98422
C1_8	0.017013	9.6516e-06	0.0010484	-7.5951e-06	0.0010334	0.00050975	0.0084915	-6.7626e-06	0.98425
C1_9	0.016985	1.1608e-05	0.0010468	-7.5951e-06	0.0010303	0.00050844	0.0084959	-6.7626e-06	0.98428
C1_10	0.017029	4.1266e-06	0.0010444	-7.5951e-06	0.0010345	0.00049723	0.0085029	-6.7626e-06	0.98424
C1_11	0.017044	2.9988e-06	0.0010446	-7.5951e-06	0.0010307	0.00050998	0.0084934	-6.7626e-06	0.98422
C1_12	0.01706	-4.3371e-06	0.0010427	-7.5951e-06	0.0010342	0.00049943	0.0085009	-6.7626e-06	0.98422
C1_13	0.017042	-7.4073e-06	0.0010423	-7.5951e-06	0.0010317	0.00050322	0.0084979	-6.7626e-06	0.98424
C1_14	0.017062	-1.7372e-05	0.001038	-7.5951e-06	0.0010339	0.00049741	0.0085024	-6.7626e-06	0.98423
C1_15	0.016036	-2.2696e-05	0.0010274	-7.5951e-06	0.0010319	0.00048589	0.0085198	-6.7626e-06	0.98526
C1_16	0.015023	-3.7582e-05	0.0010171	-7.5951e-06	0.0010238	0.00049223	0.0085252	-6.7626e-06	0.98628
C2_1	0.0088158	0.00012044	0.0010399	3.39e-05	0.0010742	0.00050425	0.008683	-6.7626e-06	0.99224
C2_2	0.016377	9.4483e-05	0.0011471	7.995e-06	0.0010492	0.00050432	0.0085063	-6.7626e-06	0.98476
C2_3	0.016929	0.00030493	0.0013184	4.7338e-05	0.0010611	0.00048195	0.0085215	-6.7626e-06	0.98397
C2_4	0.017011	6.9318e-05	0.0010712	-5.0896e-06	0.0010307	0.00050269	0.008505	-6.7626e-06	0.9842
C2_5	0.017007	4.5518e-05	0.0010598	-7.5951e-06	0.0010394	0.00048864	0.0085098	-6.7626e-06	0.98423
C2_6	0.017022	4.8881e-05	0.0010616	-7.5951e-06	0.0010345	0.00049709	0.0085064	-6.7626e-06	0.98421
C2_7	0.016814	0.00023172	0.0011882	-7.5951e-06	0.0010464	0.00050332	0.0085009	-6.7626e-06	0.98423
C2_8	0.016201	0.00018726	0.001139	1.6946e-06	0.0010416	0.00049971	0.00851	-6.7626e-06	0.98488
C2_9	0.016848	5.1823e-07	0.0010482	-7.5951e-06	0.0010325	0.00050574	0.0084975	-6.7626e-06	0.98442
C2_10	0.016983	-1.3396e-06	0.001045	-7.5951e-06	0.0010355	0.00049291	0.0085083	-6.7626e-06	0.98429
C2_11	0.016196	0.00016036	0.0011162	-3.5827e-06	0.0010348	0.00051868	0.0084966	-6.7626e-06	0.98492
C2_12	0.016801	0.00022351	0.0011422	-7.5951e-06	0.0010477	0.0004813	0.0085203	-6.7626e-06	0.98427
C2_13	0.017007	1.7449e-05	0.0010464	-7.5951e-06	0.0010404	0.0004838	0.0085113	-6.7626e-06	0.98425
C2_14	0.017049	-1.6942e-06	0.0010438	-7.5951e-06	0.0010324	0.00050453	0.0084972	-6.7626e-06	0.98422
C2_15	0.017041	-5.3448e-06	0.0010414	-7.5951e-06	0.0010314	0.0004996	0.0085028	-6.7626e-06	0.98424
C2_16	0.017022	-1.7154e-05	0.0010398	-7.5951e-06	0.0010275	0.00050448	0.0085008	-6.7626e-06	0.98426
C2_17	0.01603	-2.8001e-05	0.0010301	-7.5951e-06	0.0010307	0.00050735	0.0084996	-6.7626e-06	0.98526
C2_18	0.015009	-4.0213e-05	0.0010189	-7.5951e-06	0.001023	0.00050345	0.0085148	-6.7626e-06	0.9863

Detector analysis of fit to one correlation time (distribution with FWHM=0)
i	  0.0	  1.0	  2.0	  3.0	  4.0	  5.0	  6.0	  7.0	  8.0
z0	NaN	-9.7981	-9.1782	-8.5348	-8.0741	-7.5593	-7.0118	-6.3384	-4.5856
Del_z	NaN	1.4498	1.2131	0.97809	0.89236	0.82473	0.90621	1.2124	3.0293
	R	R	R	R	R	R	R	R	R
gamma	0.059131	0.097346	0.47986	0.3391	0.0092179	0.032271	0.005869	0.0059553	0.46144
beta	0.060961	0.10042	0.49501	0.34981	0.0094741	0.033291	0.005758	0.0061434	0.44442
alpha	0.052051	0.14991	0.48453	0.23655	0.00054875	0.027455	0.0046908	0.0052233	0.50094
g3	0.051345	0.14782	0.47781	0.23327	0.0005565	0.027073	0.0047559	0.0051508	0.50787
g2	0.058474	0.16885	0.54569	0.26644	0.00047821	0.030924	0.0040978	0.0058834	0.43787
g1	0.061831	0.17875	0.57765	0.28207	0.00044134	0.032737	0.0037879	0.0062283	0.40491
C1_1	0.057536	0.16608	0.53676	0.26208	0.00048851	0.030417	0.0041844	0.005787	0.44708
C1_2	0.23545	0.30183	0.028331	0.023827	0.0055017	0.0091907	0.0061733	0.0020899	0.50501
C1_3	0.23545	0.30183	0.028331	0.023827	0.0055017	0.0091907	0.0061733	0.0020899	0.50501
C1_4	0.23545	0.30183	0.028331	0.023827	0.0055017	0.0091907	0.0061733	0.0020899	0.50501
C1_5	0.23545	0.30183	0.028331	0.023827	0.0055017	0.0091907	0.0061733	0.0020899	0.50501
C1_6	0.23545	0.30183	0.028331	0.023827	0.0055017	0.0091907	0.0061733	0.0020899	0.50501
C1_7	0.23545	0.30183	0.028331	0.023827	0.0055017	0.0091907	0.0061733	0.0020899	0.50501
C1_8	0.23545	0.30183	0.028331	0.023827	0.0055017	0.0091907	0.0061733	0.0020899	0.50501
C1_9	0.23545	0.30183	0.028331	0.023827	0.0055017	0.0091907	0.0061733	0.0020899	0.50501
C1_10	0.23545	0.30183	0.028331	0.023827	0.0055017	0.0091907	0.0061733	0.0020899	0.50501
C1_11	0.23545	0.30183	0.028331	0.023827	0.0055017	0.0091907	0.0061733	0.0020899	0.50501
C1_12	0.23545	0.30183	0.028331	0.023827	0.0055017	0.0091907	0.0061733	0.0020899	0.50501
C1_13	0.23545	0.30183	0.028331	0.023827	0.0055017	0.0091907	0.0061733	0.0020899	0.50501
C1_14	0.23545	0.30183	0.028331	0.023827	0.0055017	0.0091907	0.0061733	0.0020899	0.50501
C1_15	0.23545	0.30183	0.028331	0.023827	0.0055017	0.0091907	0.0061733	0.0020899	0.50501
C1_16	0.23545	0.30183	0.028331	0.023827	0.0055017	0.0091907	0.0061733	0.0020899	0.50501
C2_1	0.061106	0.17661	0.57074	0.27869	0.00044931	0.032345	0.0038549	0.0061537	0.41204
C2_2	0.22984	0.2946	0.027665	0.023256	0.0053964	0.0089706	0.0062502	0.0020399	0.51686
C2_3	0.22984	0.2946	0.027665	0.023256	0.0053964	0.0089706	0.0062502	0.0020399	0.51686
C2_4	0.22984	0.2946	0.027665	0.023256	0.0053964	0.0089706	0.0062502	0.0020399	0.51686
C2_5	0.22984	0.2946	0.027665	0.023256	0.0053964	0.0089706	0.0062502	0.0020399	0.51686
C2_6	0.22984	0.2946	0.027665	0.023256	0.0053964	0.0089706	0.0062502	0.0020399	0.51686
C2_7	0.22984	0.2946	0.027665	0.023256	0.0053964	0.0089706	0.0062502	0.0020399	0.51686
C2_8	0.22984	0.2946	0.027665	0.023256	0.0053964	0.0089706	0.0062502	0.0020399	0.51686
C2_9	0.22984	0.2946	0.027665	0.023256	0.0053964	0.0089706	0.0062502	0.0020399	0.51686
C2_10	0.22984	0.2946	0.027665	0.023256	0.0053964	0.0089706	0.0062502	0.0020399	0.51686
C2_11	0.22984	0.2946	0.027665	0.023256	0.0053964	0.0089706	0.0062502	0.0020399	0.51686
C2_12	0.22984	0.2946	0.027665	0.023256	0.0053964	0.0089706	0.0062502	0.0020399	0.51686
C2_13	0.22984	0.2946	0.027665	0.023256	0.0053964	0.0089706	0.0062502	0.0020399	0.51686
C2_14	0.22984	0.2946	0.027665	0.023256	0.0053964	0.0089706	0.0062502	0.0020399	0.51686
C2_15	0.22984	0.2946	0.027665	0.023256	0.0053964	0.0089706	0.0062502	0.0020399	0.51686
C2_16	0.22984	0.2946	0.027665	0.023256	0.0053964	0.0089706	0.0062502	0.0020399	0.51686
C2_17	0.22984	0.2946	0.027665	0.023256	0.0053964	0.0089706	0.0062502	0.0020399	0.51686
C2_18	0.22984	0.2946	0.027665	0.023256	0.0053964	0.0089706	0.0062502	0.0020399	0.51686
