# Supplementary material for: A method to construct the dynamic landscape of a bio-membrane with experiment and simulation
Source: Nat Commun. 2022 Jan 10;13:108. doi: 10.1038/s41467-021-27417-y (PMC8748619; doi:10.1038/s41467-021-27417-y)
Supplement: Supplementary file 16 — Source Data [file 41467_2021_27417_MOESM16_ESM.zip › source_data/SupplementaryFigure16.txt]

###################################################################
---------------------Supplementary Figure 16-----------------------
###################################################################
Distribution of correlation times of motion from MD only
log_10(tc/s)gamma	beta	alpha	g3	g2	g1	C1_1	C1_2	C1_3	C1_4	C1_5	C1_6	C1_7	C1_8	C1_9	C1_10	C1_11	C1_12	C1_13	C1_14	C1_15	C1_16	C2_1	C2_2	C2_3	C2_4	C2_5	C2_6	C2_7	C2_8	C2_9	C2_10	C2_11	C2_12	C2_13	C2_14	C2_15	C2_16	C2_17	C2_18
-14.0	1.2779e-07	1.5912e-07	1.9656e-07	2.1562e-07	1.0289e-07	2.0121e-08	9.6903e-06	0.00023175	0.00022178	0.00021838	0.00021833	0.00021832	0.00021832	0.00021832	0.00021832	0.00021832	0.00021832	0.00021834	0.00021859	0.00022766	0.00030149	0.0012371	3.5663e-05	5.7673e-05	5.453e-05	6.3359e-05	6.9684e-05	7.2144e-05	7.3144e-05	7.3522e-05	7.367e-05	7.3731e-05	7.3755e-05	7.3783e-05	7.3938e-05	7.5813e-05	8.6541e-05	0.0001892	0.00025452	0.00024317
-13.945	3.5772e-07	4.0268e-07	4.5208e-07	4.7779e-07	3.1197e-07	2.8971e-08	1.3131e-05	0.0002807	0.00026604	0.00026062	0.00026053	0.00026052	0.00026052	0.00026052	0.00026052	0.00026052	0.00026052	0.00026055	0.00026096	0.00027665	0.00039726	0.0018193	4.5721e-05	7.7415e-05	6.8897e-05	7.7639e-05	8.5085e-05	8.7923e-05	8.9101e-05	8.9551e-05	8.9716e-05	8.9789e-05	8.983e-05	8.9864e-05	9.0121e-05	9.3073e-05	0.00010979	0.00027535	0.00037924	0.00037419
-13.889	1.107e-06	1.173e-06	1.2374e-06	1.273e-06	1.0045e-06	4.155e-08	1.7974e-05	0.0003422	0.00032061	0.00031182	0.00031165	0.00031163	0.00031163	0.00031163	0.00031162	0.00031163	0.00031164	0.00031169	0.00031253	0.0003411	0.00053995	0.0026959	5.874e-05	0.00010448	8.7982e-05	9.5766e-05	0.00010451	0.00010773	0.00010911	0.00010962	0.00010982	0.00010991	0.00010995	0.00011002	0.00011046	0.00011513	0.0001414	0.00040824	0.00057321	0.00059034
-13.834	3.4414e-06	3.5418e-06	3.623e-06	3.6755e-06	3.176e-06	5.9353e-08	2.5172e-05	0.0004194	0.00038797	0.00037385	0.00037355	0.0003735	0.0003735	0.00037349	0.00037348	0.0003735	0.00037351	0.00037362	0.00037532	0.00042648	0.00074881	0.0039632	7.5919e-05	0.00014192	0.000114	0.00011944	0.00012963	0.0001332	0.00013477	0.0001353	0.00013557	0.0001357	0.00013571	0.00013587	0.00013662	0.00014397	0.00018508	0.00060917	0.00086719	0.0009348
-13.779	1.0245e-05	1.0407e-05	1.0503e-05	1.0589e-05	9.5216e-06	8.4448e-08	3.6877e-05	0.00051921	0.00047402	0.00045158	0.00045103	0.00045092	0.00045092	0.00045091	0.00045088	0.00045092	0.00045096	0.00045119	0.00045458	0.00054476	0.0010585	0.0057718	9.9735e-05	0.00019562	0.00015184	0.00015281	0.00016459	0.0001684	0.00017012	0.00017051	0.000171	0.00017121	0.00017102	0.00017144	0.00017273	0.00018424	0.0002484	0.00091323	0.0013108	0.0014802
-13.724	2.8639e-05	2.8917e-05	2.9013e-05	2.9177e-05	2.6695e-05	1.1968e-07	5.7905e-05	0.00065441	0.00059032	0.00055499	0.00055403	0.00055378	0.0005538	0.00055376	0.00055369	0.0005538	0.00055388	0.00055438	0.00056112	0.00071767	0.001523	0.0083199	0.00013535	0.00027699	0.00021177	0.00020513	0.00021861	0.00022242	0.00022413	0.00022396	0.00022505	0.00022545	0.00022461	0.00022572	0.000228	0.00024597	0.00034595	0.0013743	0.0019777	0.0023377
-13.668	7.4579e-05	7.5091e-05	7.5146e-05	7.5485e-05	6.961e-05	1.6893e-07	9.8537e-05	0.0008492	0.00075974	0.00070463	0.00070296	0.00070239	0.00070245	0.00070237	0.00070218	0.00070245	0.00070265	0.00070375	0.00071707	0.00098491	0.002226	0.011866	0.0001934	0.00040826	0.00031492	0.00029616	0.00031139	0.00031472	0.00031601	0.00031424	0.00031688	0.00031772	0.0003151	0.00031795	0.00032203	0.00035014	0.00050586	0.0020755	0.0029777	0.003675
-13.613	0.00018037	0.00018135	0.00018126	0.00018199	0.00016845	2.3751e-07	0.00017907	0.0011481	0.0010255	0.00094026	0.00093743	0.00093618	0.00093632	0.00093614	0.00093568	0.00093634	0.00093682	0.00093929	0.00096544	0.001417	0.0032972	0.016739	0.00029447	0.00063109	0.00050215	0.00046491	0.00048185	0.00048387	0.00048381	0.00047814	0.0004844	0.00048624	0.00047935	0.00048624	0.00049361	0.00053782	0.0007804	0.0031445	0.0044733	0.0057411
-13.558	0.00040458	0.00040649	0.00040605	0.00040758	0.00037797	3.3261e-07	0.00033585	0.0016276	0.0014634	0.0013326	0.0013278	0.0013251	0.0013254	0.0013251	0.001324	0.0013255	0.0013267	0.0013322	0.0013831	0.0021325	0.0049304	0.023353	0.00047511	0.001018	0.00084581	0.00078134	0.00079982	0.00079907	0.00079579	0.00078167	0.00079563	0.00079955	0.0007835	0.000799	0.00081233	0.00088241	0.0012602	0.004772	0.0066983	0.0088931
-13.503	0.00084121	0.00084487	0.00084368	0.00084676	0.00078602	4.6394e-07	0.00062679	0.0024073	0.0021928	0.0019939	0.0019859	0.0019804	0.001981	0.0019803	0.0019781	0.0019813	0.0019839	0.0019962	0.0020935	0.0033148	0.0074004	0.032202	0.00079326	0.0016826	0.0014606	0.0013571	0.0013768	0.0013709	0.001361	0.0013303	0.0013591	0.001367	0.0013333	0.0013657	0.0013894	0.0015015	0.0020886	0.0072272	0.0099741	0.013617
-13.447	0.0016209	0.0016276	0.0016251	0.0016308	0.0015147	6.4456e-07	0.0011322	0.003651	0.0033785	0.0030798	0.0030662	0.0030556	0.0030565	0.0030554	0.0030511	0.0030576	0.0030633	0.0030894	0.0032704	0.0052178	0.011065	0.043836	0.001329	0.0027812	0.0025051	0.0023474	0.0023678	0.0023527	0.0023308	0.0022704	0.0023249	0.00234	0.0022757	0.0023383	0.0023794	0.0025594	0.0034655	0.010859	0.014708	0.020527
-13.392	0.0028939	0.0029057	0.0029009	0.0029109	0.0027045	8.9196e-07	0.0019444	0.0055481	0.0052116	0.0047695	0.0047467	0.0047273	0.0047283	0.004727	0.0047189	0.0047314	0.0047431	0.0047959	0.0051205	0.0081467	0.016338	0.058804	0.0021743	0.0044934	0.0041625	0.0039313	0.0039518	0.0039218	0.0038798	0.0037712	0.0038658	0.0038925	0.0037807	0.003893	0.0039613	0.004249	0.0056302	0.016067	0.021362	0.030321
-13.337	0.0047873	0.0048067	0.0047984	0.0048146	0.004474	1.2294e-06	0.0031421	0.0082637	0.0078587	0.0072167	0.0071787	0.0071452	0.0071458	0.007145	0.0071309	0.0071533	0.007176	0.0072759	0.0078321	0.012401	0.023625	0.077556	0.0034075	0.0069736	0.0065905	0.0062625	0.0062825	0.0062291	0.0061566	0.0059771	0.0061275	0.0061714	0.005994	0.0061807	0.0062888	0.0067419	0.008808	0.023233	0.03038	0.043701
-13.281	0.0073373	0.0073674	0.0073544	0.0073786	0.0068572	1.688e-06	0.0047496	0.011862	0.011383	0.010471	0.010409	0.010355	0.010354	0.010355	0.010332	0.01037	0.010411	0.010587	0.011495	0.018184	0.033231	0.10035	0.0050529	0.010275	0.0098433	0.009391	0.0094102	0.009322	0.0092076	0.0089344	0.0091525	0.0092196	0.0089633	0.0092507	0.0094128	0.010108	0.013128	0.032624	0.042095	0.06125
-13.226	0.010419	0.010463	0.010444	0.010477	0.0097374	2.3085e-06	0.0066945	0.016228	0.015663	0.014397	0.014299	0.014216	0.014211	0.014217	0.014183	0.014242	0.01431	0.014598	0.016012	0.025522	0.045279	0.12717	0.0070386	0.014272	0.01379	0.013181	0.013199	0.013062	0.012896	0.012512	0.012799	0.012894	0.012559	0.012969	0.013198	0.014231	0.018536	0.044308	0.056642	0.083348
-13.171	0.013707	0.013767	0.013742	0.013784	0.012811	3.1448e-06	0.0087842	0.021025	0.020349	0.018629	0.018477	0.01836	0.018348	0.018362	0.018312	0.018399	0.018503	0.018946	0.021062	0.034237	0.059709	0.15776	0.0091742	0.018616	0.018072	0.017268	0.017285	0.017081	0.016856	0.016361	0.0167	0.016825	0.016434	0.016972	0.01728	0.018763	0.024762	0.058142	0.073956	0.11017
-13.116	0.016708	0.016784	0.016754	0.016801	0.015615	4.268e-06	0.010725	0.025742	0.024907	0.022611	0.022381	0.022221	0.022197	0.022223	0.022158	0.022275	0.022425	0.023071	0.026156	0.044039	0.076367	0.19164	0.011169	0.022781	0.02214	0.021095	0.021111	0.020817	0.020533	0.019946	0.020293	0.020445	0.020055	0.020705	0.021096	0.023173	0.031388	0.073863	0.093861	0.14172
-13.06	0.018868	0.018961	0.018927	0.018975	0.017634	5.7716e-06	0.012191	0.029825	0.028763	0.025732	0.025388	0.025175	0.025132	0.025176	0.025093	0.025243	0.025448	0.02637	0.030811	0.05472	0.095174	0.22826	0.012699	0.026185	0.025394	0.024048	0.024062	0.023648	0.02331	0.022678	0.022956	0.023128	0.022835	0.023556	0.024028	0.026899	0.038027	0.09126	0.11622	0.17794
-13.005	0.019747	0.019856	0.019821	0.01986	0.018455	7.7819e-06	0.012925	0.032893	0.031518	0.027539	0.027024	0.026742	0.026667	0.026739	0.026632	0.026823	0.027108	0.028446	0.034837	0.066414	0.11632	0.26705	0.013511	0.028396	0.027388	0.025664	0.025681	0.025099	0.024717	0.024111	0.024194	0.024374	0.024341	0.025072	0.025623	0.029616	0.044596	0.11039	0.14113	0.21875
-12.95	0.019598	0.019726	0.019692	0.019713	0.018315	1.0479e-05	0.013087	0.035341	0.033583	0.028392	0.02763	0.02725	0.027121	0.027239	0.027099	0.027349	0.027761	0.029754	0.038915	0.080024	0.14052	0.30763	0.013764	0.029751	0.028474	0.026294	0.026321	0.025509	0.025083	0.024576	0.024302	0.024482	0.024915	0.025614	0.026247	0.031851	0.051853	0.13191	0.1691	0.26408
-12.894	0.019084	0.019237	0.019205	0.0192	0.017833	1.4153e-05	0.013085	0.037965	0.035788	0.029091	0.027995	0.027474	0.027265	0.027454	0.027262	0.027601	0.028207	0.03118	0.044129	0.096688	0.16854	0.34931	0.013858	0.031009	0.029448	0.026733	0.026786	0.025667	0.025187	0.024832	0.024036	0.024211	0.025331	0.025985	0.026716	0.034562	0.060903	0.15657	0.20062	0.31346
-12.839	0.018235	0.018423	0.018393	0.018351	0.017038	1.9357e-05	0.012946	0.040914	0.038297	0.029755	0.028211	0.027494	0.027166	0.02746	0.027191	0.027666	0.028571	0.033002	0.051011	0.11692	0.2004	0.39081	0.013819	0.032258	0.03041	0.027086	0.027185	0.025667	0.025117	0.024979	0.023434	0.023602	0.02571	0.026319	0.02717	0.038108	0.072266	0.1844	0.23543	0.36553
-12.784	0.017097	0.017335	0.017308	0.017212	0.015974	2.7318e-05	0.01271	0.044369	0.041314	0.03055	0.028416	0.027424	0.026924	0.02738	0.026994	0.027682	0.029047	0.035609	0.060206	0.14117	0.23591	0.43064	0.013685	0.033609	0.031496	0.027491	0.027673	0.025642	0.025	0.02516	0.022556	0.022715	0.026225	0.026817	0.027818	0.042954	0.086502	0.21526	0.27302	0.41853
-12.729	0.015732	0.016041	0.016017	0.015846	0.014696	4.0932e-05	0.012428	0.048539	0.045083	0.031685	0.028793	0.027426	0.026678	0.027381	0.026824	0.027843	0.029908	0.039516	0.072442	0.16969	0.27457	0.46726	0.013504	0.035199	0.032867	0.028128	0.028447	0.025765	0.025007	0.025562	0.021479	0.021627	0.027103	0.027748	0.028942	0.049672	0.10416	0.24878	0.31261	0.47028
-12.673	0.014209	0.014618	0.014599	0.014323	0.01327	6.6958e-05	0.012158	0.053654	0.049873	0.033419	0.029572	0.027701	0.026608	0.027681	0.02688	0.028412	0.031521	0.04537	0.088487	0.20252	0.31553	0.49941	0.013327	0.037179	0.03471	0.029207	0.02974	0.026252	0.025347	0.026415	0.02029	0.020428	0.028623	0.029456	0.030906	0.058921	0.12572	0.28435	0.35313	0.51852
-12.618	0.0126	0.013152	0.013137	0.012715	0.011764	0.00012029	0.01196	0.059955	0.055973	0.036049	0.031028	0.0285	0.026935	0.028556	0.02742	0.029728	0.03436	0.053937	0.10906	0.23936	0.35758	0.5261	0.01321	0.039708	0.037227	0.030969	0.031825	0.027356	0.026274	0.027992	0.019084	0.019211	0.03112	0.032366	0.034162	0.071411	0.15153	0.32111	0.39332	0.56096
-12.563	0.010975	0.011727	0.011716	0.011092	0.010242	0.00023113	0.011897	0.067675	0.063678	0.039912	0.033486	0.030122	0.027932	0.030344	0.028766	0.032219	0.039011	0.066074	0.13476	0.27954	0.39928	0.54679	0.013209	0.04295	0.040626	0.033678	0.034999	0.029367	0.028078	0.030603	0.017952	0.018071	0.034977	0.036978	0.039245	0.087859	0.18167	0.358	0.43177	0.59572
-12.508	0.0093951	0.010429	0.010421	0.0095168	0.0087616	0.00045493	0.012028	0.077036	0.07327	0.045375	0.037317	0.032922	0.029923	0.033452	0.031312	0.036412	0.046172	0.082678	0.16593	0.32198	0.43898	0.56156	0.013374	0.04706	0.04512	0.037614	0.039585	0.032606	0.031089	0.034596	0.016985	0.0171	0.040618	0.043863	0.046769	0.10892	0.21598	0.39377	0.46702	0.62152
-12.452	0.0079145	0.0093354	0.0093317	0.0080431	0.0073726	0.00088242	0.012409	0.088228	0.085006	0.052822	0.042934	0.037305	0.033297	0.038358	0.035539	0.042937	0.056643	0.10459	0.20257	0.36524	0.47508	0.57203	0.013752	0.052187	0.050914	0.043067	0.045915	0.037426	0.035671	0.040345	0.016267	0.016382	0.048498	0.053641	0.057403	0.13507	0.25393	0.42716	0.49768	0.63772
-12.397	0.0065745	0.008523	0.0085223	0.0067109	0.0061119	0.0016431	0.013091	0.1014	0.099099	0.062647	0.050783	0.043732	0.038506	0.045611	0.042015	0.052518	0.071292	0.13248	0.24422	0.40759	0.50608	0.57958	0.014381	0.058464	0.058198	0.050327	0.054325	0.044198	0.042216	0.048245	0.015875	0.016	0.059085	0.066952	0.071837	0.16655	0.29467	0.45688	0.52262	0.64423
-12.342	0.0054058	0.0080631	0.0080642	0.0055479	0.0050047	0.0028923	0.014119	0.11666	0.1157	0.07523	0.061333	0.052712	0.04607	0.055823	0.051392	0.065959	0.090982	0.16673	0.28995	0.44716	0.53088	0.58371	0.015295	0.066005	0.067146	0.059676	0.065133	0.053305	0.051132	0.058697	0.015886	0.01603	0.072829	0.084414	0.090733	0.20325	0.33699	0.48182	0.54112	0.64194
-12.286	0.0044305	0.0080256	0.0080273	0.0045697	0.004065	0.0047716	0.015533	0.13402	0.13488	0.090915	0.075054	0.06478	0.056568	0.069645	0.064396	0.08409	0.11648	0.20731	0.3383	0.48215	0.54881	0.58403	0.016517	0.074907	0.077906	0.071376	0.078628	0.065123	0.062833	0.072088	0.016377	0.016554	0.090138	0.10656	0.11465	0.24466	0.37945	0.50113	0.55277	0.63372
-12.231	0.0036664	0.0084824	0.008483	0.0037814	0.0032972	0.0073441	0.017367	0.15346	0.15663	0.10998	0.092382	0.080481	0.070617	0.087736	0.081787	0.10768	0.14834	0.25364	0.38736	0.51104	0.55973	0.58019	0.018069	0.085242	0.090592	0.085651	0.095046	0.080005	0.077706	0.08877	0.017436	0.017661	0.11133	0.13376	0.14395	0.28982	0.42041	0.5143	0.55763	0.6204
-12.176	0.0031322	0.0095109	0.0095079	0.0031799	0.0026981	0.010519	0.019655	0.17486	0.18081	0.13262	0.11369	0.10032	0.088846	0.11069	0.10429	0.13736	0.18675	0.30449	0.43492	0.53276	0.56498	0.57202	0.019964	0.09706	0.10528	0.10268	0.11454	0.098248	0.096087	0.10903	0.019165	0.019457	0.13659	0.16613	0.17871	0.33731	0.45818	0.52143	0.55688	0.60241
-12.121	0.0028565	0.011198	0.011188	0.0027568	0.0022591	0.014003	0.022427	0.19801	0.20718	0.15887	0.13922	0.12472	0.11182	0.13896	0.1325	0.17344	0.23142	0.35807	0.47867	0.54674	0.56663	0.55946	0.022214	0.11039	0.122	0.12255	0.13718	0.12007	0.11823	0.13306	0.021693	0.022074	0.16591	0.20348	0.21864	0.38538	0.49112	0.52236	0.55248	0.58034
-12.065	0.0028876	0.013641	0.013621	0.0025002	0.0019689	0.017318	0.025711	0.22263	0.23535	0.18861	0.16905	0.15392	0.13998	0.17276	0.16679	0.21583	0.28144	0.41198	0.51639	0.55328	0.56453	0.54268	0.024828	0.12522	0.14073	0.14528	0.1629	0.14556	0.14425	0.16088	0.025185	0.025677	0.19905	0.24523	0.26302	0.43196	0.51787	0.52035	0.54448	0.55483
-12.01	0.0033079	0.016957	0.016921	0.0023973	0.0018154	0.0199	0.029539	0.24835	0.26482	0.22152	0.20298	0.18791	0.17353	0.21198	0.20714	0.26389	0.33529	0.46352	0.54631	0.5554	0.55852	0.52206	0.027815	0.14151	0.16138	0.17078	0.19146	0.17465	0.17408	0.19234	0.029847	0.030474	0.23549	0.29039	0.31068	0.47491	0.53745	0.51537	0.53301	0.52659
-11.955	0.00425	0.021275	0.021216	0.0024364	0.0017874	0.02131	0.03394	0.2747	0.29498	0.25703	0.24057	0.2264	0.21234	0.25607	0.25308	0.31632	0.39077	0.50987	0.56721	0.55411	0.54868	0.49808	0.031182	0.15921	0.1838	0.1988	0.22249	0.20707	0.20743	0.22707	0.035935	0.036716	0.27446	0.33755	0.36004	0.51212	0.54931	0.50751	0.51839	0.497
-11.899	0.0059178	0.026743	0.026653	0.0026077	0.0018757	0.02147	0.038945	0.30119	0.32513	0.29437	0.28106	0.26869	0.2559	0.30396	0.30353	0.37121	0.44528	0.54848	0.57857	0.54932	0.53513	0.47128	0.034937	0.1782	0.20775	0.22897	0.25541	0.24233	0.24379	0.26446	0.043754	0.044704	0.31489	0.38498	0.40917	0.54185	0.55331	0.49687	0.50099	0.46722
-11.844	0.0086086	0.033522	0.033389	0.0029049	0.0020746	0.021303	0.044584	0.32725	0.35451	0.33255	0.32335	0.31371	0.30318	0.35408	0.35681	0.4261	0.4959	0.57737	0.58118	0.54109	0.51816	0.44253	0.03909	0.19832	0.23292	0.26077	0.28951	0.2797	0.28237	0.30362	0.053659	0.054783	0.3555	0.43072	0.45592	0.56285	0.55023	0.4837	0.48122	0.43757
-11.789	0.012737	0.041784	0.041596	0.0033248	0.0023816	0.020844	0.050889	0.3523	0.38232	0.37044	0.36612	0.36002	0.3527	0.40442	0.41069	0.47816	0.53979	0.5953	0.579	0.52953	0.49821	0.41383	0.043648	0.21939	0.25892	0.29354	0.32393	0.31824	0.32214	0.34348	0.066045	0.067331	0.39484	0.47271	0.49809	0.57444	0.54315	0.46829	0.45957	0.40838
-11.734	0.018856	0.051707	0.051447	0.0038684	0.0027981	0.02015	0.057889	0.37576	0.4078	0.40676	0.4078	0.40583	0.40251	0.45267	0.46256	0.52451	0.57457	0.60204	0.57285	0.51487	0.47577	0.38578	0.048621	0.24116	0.28531	0.32651	0.3577	0.35685	0.36191	0.38274	0.081328	0.082744	0.43144	0.50901	0.53365	0.57663	0.53287	0.45096	0.43706	0.3799
-11.678	0.027669	0.063467	0.063113	0.0045401	0.0033293	0.019295	0.065611	0.39708	0.43027	0.44029	0.4468	0.44927	0.45044	0.49639	0.50964	0.56253	0.59853	0.60037	0.56285	0.49741	0.45143	0.3586	0.054017	0.26335	0.31156	0.35883	0.38982	0.39427	0.40035	0.42003	0.09992	0.10141	0.46388	0.538	0.56103	0.57177	0.51968	0.43211	0.41429	0.35237
-11.623	0.040028	0.077224	0.076753	0.005348	0.0039841	0.018362	0.074077	0.41577	0.44916	0.46983	0.4815	0.48834	0.49412	0.53331	0.54932	0.5903	0.61084	0.59432	0.54926	0.47753	0.42569	0.33246	0.059844	0.28565	0.33714	0.38961	0.4193	0.42924	0.4361	0.45397	0.1222	0.12367	0.49098	0.55859	0.57919	0.56323	0.50393	0.41207	0.39148	0.32595
-11.568	0.05691	0.093119	0.092502	0.0063032	0.0047749	0.017444	0.083307	0.43144	0.46409	0.49435	0.51052	0.5213	0.53138	0.56168	0.57957	0.60667	0.61207	0.58406	0.53238	0.45568	0.40007	0.30748	0.066107	0.30769	0.36149	0.41797	0.44519	0.46051	0.46782	0.48331	0.14846	0.14979	0.51189	0.57022	0.58768	0.55125	0.48599	0.39174	0.36883	0.30079
-11.513	0.079364	0.11126	0.11046	0.0074199	0.0057174	0.016632	0.09331	0.4438	0.47485	0.51315	0.53282	0.54678	0.56049	0.58042	0.59908	0.61153	0.60715	0.56985	0.51264	0.4323	0.37481	0.28376	0.072809	0.32911	0.38407	0.4431	0.4667	0.48699	0.49438	0.5071	0.17889	0.17992	0.52617	0.57303	0.58674	0.53614	0.46627	0.37132	0.34654	0.27698
-11.457	0.10841	0.13169	0.13068	0.0087147	0.0068301	0.016012	0.10409	0.45272	0.48147	0.52583	0.54779	0.56393	0.5803	0.58932	0.60761	0.60875	0.59772	0.55208	0.49051	0.40786	0.35013	0.26135	0.079951	0.34955	0.40438	0.46427	0.48326	0.50784	0.51493	0.52481	0.21347	0.21402	0.53383	0.56991	0.57954	0.51831	0.44542	0.35099	0.32475	0.25459
-11.402	0.14493	0.15441	0.15315	0.010206	0.0081346	0.015662	0.11563	0.45818	0.48447	0.53234	0.55532	0.5725	0.59041	0.58985	0.60683	0.60138	0.58403	0.53119	0.46651	0.38296	0.32621	0.24027	0.087529	0.36863	0.42194	0.48096	0.49457	0.52258	0.52901	0.53626	0.25198	0.25184	0.53592	0.56308	0.56851	0.49818	0.42396	0.33091	0.30362	0.23363
-11.347	0.18949	0.17935	0.17779	0.011916	0.0096552	0.015652	0.12793	0.46048	0.48504	0.53328	0.55614	0.57331	0.5917	0.58615	0.60152	0.58957	0.56646	0.50771	0.44113	0.3585	0.3032	0.22053	0.095537	0.38602	0.4364	0.49288	0.50053	0.53102	0.53645	0.54212	0.29392	0.29287	0.53476	0.5527	0.554	0.47618	0.40213	0.31123	0.28324	0.2141
-11.291	0.24218	0.20634	0.20443	0.013867	0.011418	0.016038	0.14094	0.46059	0.48313	0.53073	0.55296	0.56971	0.58811	0.57818	0.59172	0.57364	0.54549	0.48221	0.41488	0.33467	0.28121	0.2021	0.10396	0.40142	0.44754	0.49991	0.50144	0.53347	0.53761	0.54463	0.33852	0.33635	0.53037	0.53906	0.53645	0.45277	0.38017	0.29206	0.26371	0.19598
-11.236	0.30247	0.23512	0.23283	0.016083	0.013453	0.016867	0.15462	0.45866	0.47873	0.52506	0.54624	0.56227	0.58029	0.56608	0.57766	0.554	0.5217	0.45523	0.38858	0.31167	0.26032	0.18495	0.11278	0.4146	0.45525	0.50222	0.49896	0.53193	0.53456	0.54404	0.38473	0.38127	0.52281	0.52248	0.51633	0.42862	0.35828	0.27352	0.24511	0.17924
-11.181	0.36906	0.26535	0.26264	0.018589	0.015791	0.018175	0.1689	0.45469	0.47189	0.51638	0.53615	0.55117	0.56841	0.55008	0.55965	0.53121	0.49568	0.42734	0.36271	0.28962	0.24058	0.16904	0.12198	0.42539	0.45957	0.50079	0.49387	0.52728	0.52828	0.5403	0.43126	0.42636	0.51225	0.50337	0.49412	0.40417	0.33668	0.2557	0.22746	0.16381
-11.126	0.43984	0.29658	0.29341	0.021412	0.018464	0.019991	0.18372	0.44873	0.46271	0.50485	0.5229	0.53665	0.55271	0.53061	0.53821	0.50586	0.46801	0.39906	0.33753	0.26863	0.22203	0.15431	0.13153	0.4337	0.46068	0.49668	0.48627	0.51962	0.51891	0.53342	0.4766	0.47019	0.49889	0.4822	0.47035	0.3797	0.31552	0.23866	0.21081	0.14963
-11.07	0.51192	0.32828	0.32462	0.024581	0.021508	0.02234	0.19898	0.44088	0.45138	0.49074	0.5068	0.51906	0.53361	0.5082	0.5139	0.47856	0.43932	0.37121	0.31323	0.24878	0.20468	0.14071	0.14139	0.43956	0.45956	0.48999	0.47633	0.50909	0.50667	0.5235	0.51911	0.5112	0.48306	0.4594	0.44584	0.35548	0.29496	0.22246	0.19516	0.13663
-11.015	0.58182	0.35983	0.35567	0.028122	0.024957	0.025244	0.21457	0.43125	0.43813	0.47439	0.48827	0.49887	0.51163	0.4834	0.48735	0.44992	0.41045	0.34411	0.28998	0.23011	0.1885	0.12819	0.15152	0.44342	0.4562	0.48085	0.46429	0.49592	0.49191	0.51069	0.55716	0.54784	0.46511	0.43544	0.4209	0.33174	0.27514	0.20712	0.18052	0.12475
-10.96	0.64567	0.39059	0.38592	0.032065	0.028849	0.028721	0.23037	0.42004	0.42325	0.45617	0.46775	0.47659	0.48733	0.45684	0.45918	0.42082	0.38189	0.318	0.26791	0.21265	0.17349	0.11669	0.16188	0.4453	0.45065	0.46948	0.45043	0.48044	0.47498	0.49525	0.58916	0.57861	0.44543	0.41097	0.39585	0.3087	0.25614	0.19268	0.16686	0.1139
-10.905	0.69966	0.41984	0.41467	0.036439	0.033221	0.032794	0.24625	0.40744	0.40706	0.43651	0.44573	0.45273	0.46134	0.4293	0.43018	0.39189	0.35396	0.29308	0.24712	0.19641	0.1596	0.10616	0.17241	0.44511	0.44305	0.45615	0.43506	0.463	0.45631	0.47745	0.61381	0.6023	0.42448	0.3865	0.37098	0.28652	0.23806	0.17913	0.15418	0.10402
-10.849	0.74046	0.44687	0.44123	0.041274	0.038109	0.037484	0.26205	0.39367	0.38982	0.41574	0.42259	0.42775	0.43415	0.40173	0.40125	0.36349	0.32694	0.26952	0.22766	0.18135	0.1468	0.096541	0.18306	0.44282	0.43357	0.44114	0.41843	0.44396	0.43624	0.45767	0.63016	0.61802	0.40257	0.36228	0.34652	0.26534	0.22095	0.16648	0.14243	0.095047
-10.794	0.76558	0.47102	0.46493	0.046601	0.043549	0.042814	0.27763	0.37901	0.37233	0.39471	0.39927	0.40263	0.40688	0.37445	0.37273	0.33591	0.30106	0.24742	0.20955	0.16745	0.13503	0.087788	0.19377	0.43844	0.42243	0.42481	0.40126	0.42375	0.41568	0.43631	0.63768	0.62528	0.38067	0.33854	0.32271	0.24528	0.20486	0.15471	0.13159	0.086907
-10.739	0.77392	0.49164	0.48516	0.052451	0.049577	0.048811	0.29282	0.3639	0.35474	0.37363	0.37602	0.37765	0.37988	0.34778	0.34495	0.30941	0.27651	0.22686	0.1928	0.15467	0.12425	0.079852	0.20447	0.43204	0.40987	0.40776	0.38371	0.40302	0.39484	0.41378	0.63643	0.62414	0.359	0.31549	0.29973	0.22641	0.1898	0.1438	0.12161	0.079543
-10.683	0.77105	0.50823	0.50141	0.058858	0.056225	0.055501	0.30745	0.34859	0.33717	0.35268	0.35306	0.35307	0.35343	0.32195	0.31817	0.28419	0.25341	0.20786	0.1774	0.14296	0.1144	0.072685	0.2151	0.42375	0.39639	0.3903	0.36593	0.38214	0.37394	0.39051	0.6293	0.61738	0.33772	0.29329	0.27774	0.20879	0.17579	0.13373	0.11245	0.072899
-10.628	0.76312	0.52043	0.51333	0.065859	0.063524	0.062908	0.32136	0.33317	0.31977	0.33204	0.33058	0.32911	0.32778	0.29717	0.29259	0.2604	0.23186	0.19043	0.1633	0.13226	0.10543	0.06624	0.22558	0.41372	0.38241	0.3726	0.34809	0.36131	0.35316	0.36697	0.61925	0.60781	0.317	0.27208	0.25685	0.19243	0.16281	0.12445	0.10407	0.066919
-10.573	0.75024	0.52803	0.52069	0.073494	0.071502	0.071059	0.3344	0.31776	0.30262	0.31186	0.30877	0.30595	0.30312	0.2736	0.26838	0.23814	0.21191	0.17453	0.15045	0.12251	0.097282	0.060473	0.23586	0.40218	0.36803	0.35479	0.33032	0.3407	0.33268	0.34396	0.60641	0.59555	0.29696	0.25196	0.23716	0.17735	0.15083	0.11594	0.096431	0.061556
-10.518	0.7326	0.53116	0.52359	0.08181	0.080183	0.079977	0.34641	0.30243	0.28584	0.29226	0.28774	0.28375	0.27962	0.25136	0.24565	0.21748	0.19357	0.16012	0.13879	0.11365	0.089906	0.055337	0.24587	0.38938	0.35337	0.33701	0.31275	0.32047	0.31264	0.32163	0.59095	0.58077	0.27772	0.23301	0.21872	0.16352	0.13984	0.10815	0.089478	0.05676
-10.462	0.71048	0.53162	0.52387	0.090864	0.089589	0.089684	0.35726	0.28729	0.2695	0.27336	0.26761	0.26261	0.25739	0.23053	0.22448	0.19844	0.17683	0.14713	0.12825	0.10561	0.083247	0.050788	0.25554	0.37587	0.33853	0.3194	0.29549	0.30076	0.29318	0.30012	0.57308	0.56366	0.25934	0.21527	0.20157	0.15091	0.12979	0.10104	0.083171	0.052489
-10.407	0.68426	0.53043	0.52257	0.10072	0.099739	0.1002	0.36682	0.27241	0.25368	0.25522	0.24847	0.24263	0.23652	0.21116	0.2049	0.18103	0.16164	0.13547	0.11875	0.098345	0.077255	0.046781	0.26483	0.36197	0.3236	0.30205	0.27866	0.28167	0.2744	0.27954	0.55304	0.54444	0.24189	0.19877	0.18571	0.13947	0.12064	0.094576	0.077468	0.048698
-10.352	0.6544	0.52752	0.51966	0.11147	0.11065	0.11153	0.37501	0.25786	0.23843	0.23792	0.23038	0.22387	0.21705	0.19327	0.18693	0.1652	0.14795	0.12505	0.11022	0.091781	0.071879	0.04327	0.27369	0.34777	0.30869	0.28508	0.26232	0.26331	0.25638	0.25996	0.53109	0.52338	0.22541	0.18351	0.17113	0.12914	0.11233	0.088711	0.072325	0.04535
-10.296	0.62141	0.52289	0.51511	0.12321	0.12232	0.1237	0.38176	0.24369	0.2238	0.2215	0.21336	0.20635	0.19901	0.17684	0.17054	0.15091	0.13567	0.11577	0.10257	0.085865	0.067071	0.040212	0.2821	0.33337	0.29389	0.26856	0.24656	0.24575	0.2392	0.24142	0.50752	0.50073	0.20991	0.16946	0.15779	0.11985	0.10482	0.083402	0.067701	0.042404
-10.241	0.58586	0.51653	0.50894	0.13607	0.13478	0.1367	0.38705	0.22995	0.20981	0.206	0.19744	0.19007	0.18239	0.16186	0.15568	0.13808	0.12472	0.10755	0.09574	0.08054	0.062783	0.037563	0.29005	0.31885	0.27927	0.25257	0.23143	0.22904	0.2229	0.22397	0.48263	0.47679	0.1954	0.15659	0.14565	0.11153	0.09804	0.078609	0.063556	0.039824
-10.186	0.54834	0.50845	0.50114	0.15018	0.14804	0.15056	0.39093	0.2167	0.1965	0.19142	0.18261	0.17504	0.16716	0.14826	0.1423	0.12663	0.115	0.10027	0.089641	0.075754	0.05897	0.035281	0.29768	0.30431	0.2649	0.23718	0.21698	0.21323	0.20751	0.2076	0.45672	0.45183	0.18186	0.14485	0.13465	0.1041	0.091942	0.074289	0.05985	0.037576
-10.131	0.50945	0.49868	0.49177	0.16572	0.16209	0.16527	0.39355	0.20395	0.18387	0.17776	0.16886	0.16121	0.15329	0.136	0.13031	0.11647	0.10641	0.093839	0.084206	0.071455	0.055587	0.033324	0.30508	0.28983	0.25085	0.22241	0.20323	0.19832	0.19305	0.19231	0.43009	0.42616	0.16927	0.13419	0.12473	0.09749	0.086469	0.070404	0.056547	0.035626
-10.075	0.46981	0.48729	0.48088	0.18287	0.17695	0.18085	0.39535	0.19173	0.17192	0.16501	0.15616	0.14855	0.1407	0.125	0.11964	0.10749	0.098842	0.088169	0.079363	0.067597	0.052591	0.031654	0.31219	0.27548	0.23718	0.20832	0.1902	0.18434	0.17951	0.17808	0.40306	0.40005	0.1576	0.12454	0.11581	0.091617	0.081566	0.066915	0.05361	0.033941
-10.02	0.43	0.47433	0.46852	0.20182	0.19264	0.19729	0.39629	0.18006	0.16066	0.15316	0.14446	0.13701	0.12934	0.11518	0.11017	0.099595	0.092197	0.083167	0.075049	0.064133	0.049942	0.030232	0.31895	0.26133	0.22392	0.19492	0.17792	0.17127	0.16689	0.16486	0.3759	0.37379	0.14681	0.11583	0.10781	0.086409	0.077179	0.063783	0.051003	0.032491
-9.9648	0.39058	0.45992	0.4548	0.22277	0.20917	0.21461	0.39633	0.16895	0.15007	0.14217	0.13374	0.12652	0.11912	0.10644	0.10182	0.092671	0.086374	0.078753	0.071201	0.061022	0.047601	0.029023	0.3253	0.24744	0.21112	0.18222	0.16636	0.15909	0.15517	0.15263	0.34888	0.34762	0.13685	0.10799	0.10066	0.081792	0.073256	0.060975	0.048693	0.031247
-9.9095	0.35204	0.44415	0.43981	0.24585	0.22657	0.23282	0.39545	0.1584	0.14014	0.132	0.12392	0.11702	0.10997	0.098713	0.094479	0.08662	0.081276	0.074848	0.067765	0.058224	0.045531	0.027995	0.33115	0.23386	0.1988	0.17023	0.15553	0.14779	0.14431	0.14133	0.32226	0.3218	0.12768	0.10094	0.094286	0.077698	0.069748	0.058455	0.046647	0.030182
-9.8543	0.31484	0.42717	0.42367	0.27115	0.24485	0.25195	0.39361	0.14841	0.13084	0.12262	0.11496	0.10844	0.1018	0.091893	0.088046	0.08134	0.076813	0.071383	0.064686	0.055702	0.043697	0.027118	0.33647	0.22066	0.187	0.15895	0.14541	0.13734	0.13428	0.1309	0.29626	0.29655	0.11924	0.09462	0.088604	0.074062	0.066607	0.056191	0.044835	0.029269
-9.799	0.27936	0.40911	0.40652	0.29871	0.26405	0.27199	0.39082	0.13896	0.12215	0.11398	0.10679	0.10071	0.094527	0.08589	0.082421	0.076737	0.072899	0.068295	0.061919	0.053422	0.042067	0.026363	0.34117	0.20786	0.17571	0.14836	0.13597	0.12768	0.12504	0.1213	0.27108	0.27204	0.11149	0.088949	0.083541	0.070825	0.063791	0.054152	0.043228	0.028487
-9.7437	0.24589	0.39014	0.38849	0.32841	0.28419	0.29295	0.38706	0.13006	0.11404	0.10603	0.099367	0.093752	0.088061	0.080616	0.077509	0.07272	0.069457	0.065526	0.059418	0.051352	0.04061	0.025707	0.34522	0.1955	0.16496	0.13844	0.1272	0.11879	0.11655	0.11247	0.24689	0.24845	0.10438	0.083863	0.07903	0.067932	0.061257	0.052311	0.041799	0.027811
-9.6884	0.21469	0.37042	0.36975	0.35993	0.30528	0.31484	0.38235	0.12168	0.10649	0.098741	0.092619	0.0875	0.082322	0.075985	0.073218	0.069205	0.066415	0.063025	0.057146	0.049462	0.039297	0.025127	0.34855	0.1836	0.15474	0.12918	0.11906	0.11061	0.10876	0.10436	0.22382	0.22592	0.097857	0.079296	0.075003	0.065333	0.058969	0.050639	0.040521	0.027223
-9.6332	0.18592	0.35013	0.35044	0.39271	0.32728	0.3376	0.3767	0.1138	0.099471	0.092052	0.086492	0.081884	0.077227	0.071913	0.069461	0.066116	0.063709	0.060748	0.055066	0.047725	0.038105	0.024604	0.35112	0.17219	0.14506	0.12054	0.11151	0.1031	0.10162	0.096902	0.20199	0.20456	0.091871	0.075189	0.071398	0.062982	0.05689	0.049113	0.039371	0.026703
-9.5779	0.15965	0.32944	0.33073	0.42597	0.35019	0.36117	0.37013	0.10641	0.092941	0.08592	0.080927	0.076836	0.072702	0.068323	0.066161	0.063383	0.061282	0.058655	0.053147	0.046118	0.03701	0.024121	0.35289	0.16128	0.1359	0.11251	0.10452	0.096221	0.095079	0.090059	0.18148	0.18444	0.086377	0.071484	0.06816	0.060839	0.05499	0.047708	0.038326	0.026236
-9.5226	0.13594	0.30854	0.31079	0.45877	0.37387	0.3854	0.36268	0.099483	0.086876	0.080298	0.075871	0.072294	0.068674	0.065144	0.063243	0.060944	0.059082	0.056711	0.051361	0.044619	0.035992	0.023664	0.35382	0.15088	0.12725	0.10504	0.098062	0.089915	0.089098	0.083777	0.16234	0.16562	0.081332	0.06813	0.065235	0.058868	0.05324	0.046404	0.037368	0.025806
-9.4673	0.11474	0.2876	0.29077	0.49	0.39804	0.41006	0.35441	0.092999	0.081243	0.075144	0.071272	0.068198	0.065075	0.062312	0.060643	0.058744	0.057065	0.054886	0.049684	0.043207	0.035032	0.023221	0.35389	0.14099	0.11911	0.098107	0.09209	0.084139	0.083625	0.07801	0.1446	0.14814	0.076693	0.065079	0.062578	0.057037	0.051612	0.045181	0.036477	0.0254
-9.4121	0.095985	0.2668	0.27083	0.51843	0.42226	0.43493	0.34535	0.086934	0.076014	0.070415	0.067081	0.064492	0.061845	0.059766	0.058303	0.056735	0.055194	0.053156	0.048094	0.041866	0.034115	0.022783	0.35308	0.13161	0.11144	0.091679	0.086571	0.078848	0.078614	0.072714	0.12826	0.132	0.072421	0.062288	0.060147	0.055319	0.050085	0.044022	0.035637	0.025008
-9.3568	0.079556	0.24629	0.25112	0.54281	0.44591	0.45954	0.33557	0.081263	0.071159	0.06607	0.063251	0.061126	0.058928	0.057454	0.056171	0.054874	0.053435	0.051499	0.046572	0.04058	0.033227	0.02234	0.35138	0.12273	0.10425	0.08572	0.081467	0.073998	0.074023	0.067848	0.1133	0.11718	0.06848	0.059718	0.057903	0.05369	0.048638	0.042912	0.034834	0.024619
-9.3015	0.065306	0.22623	0.23178	0.56197	0.46833	0.48329	0.32514	0.075964	0.066648	0.062072	0.059742	0.058053	0.056274	0.055331	0.054205	0.053128	0.051761	0.049897	0.045104	0.039337	0.032358	0.021888	0.34879	0.11434	0.097492	0.080197	0.076744	0.069547	0.069809	0.063375	0.099691	0.10366	0.064836	0.057336	0.055814	0.05213	0.047253	0.041836	0.034055	0.024226
-9.2462	0.053068	0.20675	0.21293	0.57493	0.48867	0.50544	0.31412	0.071013	0.062456	0.058386	0.056514	0.055231	0.053839	0.053356	0.052365	0.051465	0.05015	0.048334	0.043676	0.038126	0.031498	0.021421	0.34532	0.10644	0.091161	0.07508	0.072369	0.065457	0.065934	0.059258	0.087383	0.091402	0.061458	0.055111	0.053852	0.05062	0.045914	0.040784	0.033289	0.023822
-9.191	0.04266	0.18798	0.1947	0.58097	0.50606	0.52514	0.30261	0.066388	0.058557	0.05498	0.053533	0.052624	0.051584	0.051496	0.05062	0.049862	0.048582	0.046801	0.042277	0.036936	0.030639	0.020936	0.34098	0.099006	0.085232	0.070335	0.068308	0.06169	0.06236	0.055465	0.076315	0.08034	0.058315	0.053016	0.051991	0.049146	0.044609	0.039746	0.032527	0.023401
-9.1357	0.033894	0.17001	0.17718	0.57987	0.5196	0.54164	0.29067	0.062066	0.054926	0.051823	0.050767	0.050198	0.049475	0.049723	0.048945	0.048298	0.047043	0.045286	0.040899	0.035761	0.029776	0.020432	0.33579	0.092022	0.07968	0.065933	0.064532	0.058212	0.059054	0.051965	0.066414	0.070411	0.055383	0.051028	0.050212	0.047698	0.043326	0.038712	0.031762	0.02296
-9.0804	0.026581	0.15294	0.16045	0.57186	0.52853	0.55407	0.27839	0.058027	0.051541	0.048889	0.048188	0.047925	0.047484	0.048012	0.047318	0.04676	0.045522	0.043783	0.039534	0.034595	0.028906	0.019906	0.32979	0.085473	0.074485	0.061845	0.061013	0.054992	0.055986	0.04873	0.057606	0.061545	0.052637	0.049129	0.048495	0.046264	0.042057	0.037676	0.030988	0.022496
-9.0251	0.020539	0.13684	0.1446	0.55752	0.53221	0.56177	0.26586	0.05425	0.04838	0.046153	0.045772	0.04578	0.045588	0.046347	0.045724	0.045234	0.044009	0.042287	0.038178	0.033434	0.028024	0.01936	0.32302	0.079337	0.069623	0.058043	0.057724	0.052001	0.053125	0.045736	0.04981	0.053666	0.050056	0.047302	0.046828	0.044838	0.040793	0.036633	0.030199	0.022006
-8.9698	0.015597	0.12175	0.12966	0.53782	0.53037	0.56411	0.25316	0.050717	0.045424	0.043593	0.043496	0.043743	0.043766	0.044711	0.044148	0.043712	0.042499	0.040794	0.036827	0.032273	0.02713	0.018793	0.31552	0.073596	0.065074	0.054504	0.054642	0.049213	0.050449	0.042957	0.042942	0.046697	0.047621	0.045532	0.045197	0.043415	0.039531	0.035578	0.029393	0.021491
-8.9146	0.011592	0.10771	0.11567	0.51485	0.52313	0.56084	0.24037	0.04741	0.042656	0.041189	0.041342	0.041796	0.042004	0.043095	0.042583	0.042189	0.040989	0.039302	0.035478	0.031113	0.026222	0.018207	0.30735	0.06823	0.060816	0.051202	0.051744	0.046605	0.047933	0.040374	0.036922	0.040559	0.045314	0.043808	0.043593	0.041989	0.038264	0.03451	0.028568	0.020949
-8.8593	0.0083794	0.094737	0.10267	0.4902	0.51095	0.55184	0.22756	0.044312	0.040059	0.038925	0.039295	0.039924	0.040288	0.041491	0.041023	0.040662	0.039475	0.03781	0.034131	0.029951	0.025302	0.017603	0.29855	0.063218	0.056828	0.048116	0.049012	0.044154	0.045558	0.037966	0.031667	0.035174	0.043121	0.042123	0.04201	0.040559	0.036992	0.033426	0.027723	0.020381
-8.804	0.0058287	0.082823	0.090642	0.4643	0.49454	0.53742	0.21482	0.041408	0.037617	0.036785	0.037341	0.038116	0.038609	0.039894	0.039463	0.039128	0.037958	0.036319	0.032785	0.028788	0.024371	0.016984	0.28919	0.05854	0.053093	0.045226	0.046428	0.041844	0.043306	0.035716	0.027099	0.030468	0.041029	0.040468	0.040443	0.039123	0.035713	0.032327	0.026857	0.019789
-8.7487	0.0038254	0.071962	0.0796	0.43756	0.47489	0.5183	0.20221	0.038683	0.035319	0.034756	0.035469	0.036364	0.036962	0.038301	0.037902	0.037589	0.036439	0.03483	0.031442	0.027624	0.02343	0.016352	0.27935	0.054177	0.049592	0.042514	0.043976	0.039658	0.041162	0.033608	0.023146	0.02637	0.039026	0.038839	0.038887	0.037682	0.034425	0.031212	0.025972	0.019174
-8.6935	0.0022702	0.062128	0.069523	0.4104	0.45342	0.49538	0.18981	0.036126	0.033152	0.032828	0.033669	0.034659	0.03534	0.036712	0.036341	0.036045	0.034918	0.033345	0.030103	0.026462	0.022482	0.01571	0.26908	0.050109	0.046308	0.039964	0.041644	0.037581	0.039114	0.031628	0.019738	0.022814	0.037104	0.037232	0.03734	0.036236	0.03313	0.030082	0.025068	0.018539
-8.6382	0.0010778	0.053283	0.060385	0.38318	0.43091	0.46962	0.17768	0.033722	0.031105	0.03099	0.031935	0.032998	0.033741	0.035127	0.034781	0.0345	0.0334	0.031865	0.02877	0.025302	0.021529	0.015059	0.25845	0.046318	0.043225	0.037561	0.039419	0.035602	0.037151	0.029764	0.01681	0.019735	0.035254	0.035645	0.035802	0.034786	0.03183	0.028941	0.024149	0.017885
-8.5829	0.00017657	0.04538	0.052143	0.35621	0.40772	0.44211	0.16586	0.031463	0.029169	0.029235	0.030261	0.031377	0.032165	0.033548	0.033224	0.032957	0.031886	0.030396	0.027445	0.024148	0.020574	0.014404	0.24754	0.042786	0.040329	0.035293	0.037292	0.033711	0.035264	0.028005	0.014301	0.017077	0.033469	0.034077	0.034274	0.033336	0.030525	0.027789	0.023215	0.017216
-8.5276	-0.00049297	0.038367	0.04476	0.3298	0.3842	0.41407	0.15441	0.029337	0.027336	0.027557	0.028643	0.029793	0.030612	0.031977	0.031674	0.031419	0.030382	0.028938	0.026131	0.023002	0.01962	0.013746	0.23642	0.039496	0.037608	0.033147	0.035254	0.0319	0.033445	0.026341	0.01216	0.014787	0.031746	0.032528	0.032755	0.031887	0.029219	0.026631	0.022272	0.016535
-8.4724	-0.00097986	0.032185	0.038184	0.30419	0.36067	0.3859	0.14336	0.027336	0.025599	0.02595	0.027077	0.028246	0.029081	0.03042	0.030135	0.029891	0.028889	0.027497	0.024832	0.021867	0.018671	0.013089	0.22515	0.036433	0.035048	0.031114	0.033298	0.030161	0.03169	0.024765	0.010336	0.012817	0.030078	0.030998	0.031249	0.030444	0.027915	0.025469	0.021321	0.015844
-8.4171	-0.0013238	0.026777	0.032365	0.2796	0.3374	0.35798	0.13275	0.025451	0.023952	0.02441	0.025561	0.026735	0.027576	0.028878	0.028611	0.028378	0.027414	0.026076	0.02355	0.020746	0.017729	0.012436	0.2138	0.033581	0.032638	0.029185	0.03142	0.028489	0.029993	0.023268	0.008787	0.011124	0.028464	0.029489	0.029757	0.029008	0.026616	0.024307	0.020366	0.015147
-8.3618	-0.0015569	0.022077	0.027247	0.25617	0.31461	0.33064	0.12261	0.023676	0.022389	0.022934	0.024095	0.025262	0.026099	0.027357	0.027106	0.026884	0.02596	0.024677	0.022289	0.019641	0.016799	0.011788	0.20245	0.030926	0.03037	0.027353	0.029613	0.02688	0.028351	0.021845	0.0074737	0.009672	0.026901	0.028002	0.028282	0.027585	0.025326	0.023149	0.019411	0.014447
-8.3065	-0.0017047	0.018024	0.022776	0.23404	0.29252	0.30416	0.11296	0.022004	0.020905	0.021518	0.022676	0.023827	0.024651	0.025861	0.025625	0.025414	0.02453	0.023305	0.021052	0.018557	0.015882	0.011149	0.19114	0.028456	0.028233	0.025611	0.027876	0.02533	0.026761	0.02049	0.0063622	0.0084258	0.025388	0.026541	0.026828	0.026178	0.024048	0.021998	0.01846	0.013747
-8.2513	-0.0017874	0.014554	0.018893	0.21326	0.27124	0.27874	0.10381	0.020429	0.019496	0.02016	0.021306	0.02243	0.023236	0.024394	0.024172	0.023971	0.02313	0.021964	0.019841	0.017494	0.014982	0.01052	0.17995	0.026157	0.02622	0.023954	0.026205	0.023837	0.025224	0.0192	0.0054228	0.0073565	0.023923	0.025107	0.025396	0.024791	0.022786	0.020859	0.017515	0.013051
-8.196	-0.0018208	0.011604	0.01554	0.19387	0.25089	0.25456	0.095172	0.018945	0.018159	0.01886	0.019983	0.021075	0.021856	0.022959	0.022751	0.022561	0.021762	0.020655	0.018661	0.016458	0.014102	0.0099045	0.16893	0.024019	0.024323	0.022378	0.024597	0.022399	0.023736	0.01797	0.0046294	0.0064383	0.022506	0.023704	0.023992	0.023427	0.021543	0.019734	0.01658	0.01236
-8.1407	-0.0018174	0.0091173	0.012665	0.17588	0.23155	0.23175	0.08705	0.017548	0.016891	0.017615	0.018708	0.019763	0.020515	0.021561	0.021366	0.021186	0.02043	0.019383	0.017513	0.015449	0.013243	0.0093036	0.15813	0.022031	0.022537	0.020878	0.023052	0.021015	0.022299	0.016797	0.0039601	0.0056493	0.021137	0.022333	0.022617	0.022091	0.020324	0.018628	0.015659	0.011678
-8.0854	-0.0017877	0.0070368	0.010217	0.15933	0.21336	0.21046	0.079461	0.016233	0.015689	0.016424	0.017482	0.018494	0.019215	0.020202	0.02002	0.019851	0.019138	0.01815	0.0164	0.01447	0.012409	0.0087192	0.14766	0.020183	0.020854	0.019451	0.021569	0.019683	0.020912	0.01568	0.0033968	0.0049725	0.019816	0.020997	0.021275	0.020785	0.019131	0.017544	0.014755	0.011007
-8.0302	-0.0017387	0.0053121	0.0081454	0.14417	0.19629	0.19069	0.07239	0.014996	0.01455	0.015288	0.016305	0.017271	0.017958	0.018887	0.018717	0.018558	0.017888	0.016959	0.015325	0.013524	0.011602	0.0081529	0.13754	0.018467	0.019271	0.018094	0.020146	0.018403	0.019575	0.014616	0.0029222	0.0043902	0.018544	0.0197	0.01997	0.019514	0.017967	0.016486	0.01387	0.01035
-7.9749	-0.0016726	0.0038992	0.0064053	0.13012	0.18001	0.1722	0.06575	0.013834	0.013473	0.014204	0.015177	0.016095	0.016746	0.017618	0.017459	0.01731	0.016682	0.015811	0.014288	0.012611	0.010822	0.0076059	0.12758	0.016875	0.017781	0.016806	0.018783	0.017175	0.018288	0.013602	0.0025174	0.0038809	0.01732	0.018443	0.018703	0.018279	0.016837	0.015455	0.013008	0.0097096
-7.9196	-0.0015957	0.0027538	0.0049562	0.11725	0.16471	0.15512	0.059579	0.012743	0.012455	0.013173	0.014099	0.014967	0.015582	0.016397	0.016249	0.01611	0.015523	0.014708	0.013292	0.011734	0.010072	0.0070794	0.11795	0.015397	0.016381	0.015583	0.017479	0.015999	0.017052	0.012638	0.0021742	0.0034378	0.016145	0.017228	0.017478	0.017083	0.015741	0.014456	0.012171	0.0090866
-7.8643	-0.0015123	0.0018353	0.0037588	0.10552	0.15042	0.13946	0.053882	0.01172	0.011494	0.012193	0.01307	0.013888	0.014466	0.015226	0.015089	0.014959	0.014411	0.013652	0.012338	0.010893	0.0093524	0.0065743	0.10873	0.014028	0.015067	0.014423	0.016234	0.014874	0.015868	0.011722	0.0018836	0.0030527	0.01502	0.016058	0.016296	0.01593	0.014683	0.013489	0.01136	0.0084831
-7.809	-0.0014261	0.001107	0.0027773	0.094922	0.13721	0.12524	0.048657	0.010761	0.010588	0.011264	0.012091	0.012859	0.0134	0.014106	0.01398	0.013859	0.01335	0.012643	0.011427	0.01009	0.0086647	0.0060913	0.10001	0.012761	0.013834	0.013326	0.015049	0.013801	0.014736	0.010853	0.001638	0.0027186	0.013944	0.014934	0.015159	0.01482	0.013664	0.012558	0.010579	0.0079008
-7.7538	-0.0013389	0.00053783	0.0019794	0.085346	0.12499	0.11233	0.043876	0.0098649	0.0097366	0.010385	0.011162	0.01188	0.012385	0.013039	0.012922	0.01281	0.012338	0.011683	0.01056	0.009325	0.0080092	0.0056308	0.091776	0.011589	0.01268	0.012289	0.013921	0.012778	0.013655	0.01003	0.0014297	0.0024275	0.012919	0.013857	0.01407	0.013757	0.012687	0.011663	0.0098276	0.0073407
-7.6985	-0.00125	0.0001037	0.0013388	0.076602	0.11354	0.10053	0.039473	0.0090277	0.0089369	0.0095557	0.010283	0.010952	0.011421	0.012026	0.011918	0.011814	0.011378	0.010772	0.0097363	0.0085987	0.0073865	0.0051933	0.083917	0.010506	0.011601	0.011311	0.012852	0.011807	0.012627	0.0092519	0.0012506	0.0021696	0.011943	0.012828	0.013029	0.01274	0.011752	0.010807	0.009108	0.006804
-7.6432	-0.001162	-0.00022047	0.00083027	0.06868	0.10292	0.089829	0.035451	0.0082471	0.0081873	0.0087745	0.0094523	0.010073	0.010508	0.011066	0.010966	0.010871	0.010468	0.0099088	0.0089569	0.007911	0.0067967	0.0047787	0.076509	0.0095081	0.010593	0.010391	0.011839	0.010887	0.011651	0.0085173	0.0010972	0.0019421	0.011018	0.011849	0.012037	0.01177	0.010861	0.0099896	0.0084209	0.0062914
-7.5879	-0.0010747	-0.00045352	0.00043323	0.061459	0.093008	0.080078	0.031769	0.0075203	0.0074861	0.0080404	0.00867	0.0092448	0.0096459	0.010159	0.010068	0.0099796	0.0096093	0.0090947	0.0082213	0.0072618	0.0062396	0.0043872	0.069499	0.008589	0.0096547	0.0095254	0.010883	0.010017	0.010726	0.0078253	0.00096437	0.0017391	0.010141	0.01092	0.011095	0.010849	0.010013	0.0092123	0.007767	0.0058033
-7.5327	-0.00099023	-0.00061489	0.00012759	0.054938	0.083865	0.071277	0.028429	0.006845	0.0068315	0.0073522	0.0079352	0.0084654	0.0088347	0.009305	0.0092214	0.0091407	0.008801	0.0083287	0.007529	0.0066508	0.0057152	0.0040186	0.06296	0.007744	0.0087815	0.0087141	0.0099827	0.0091957	0.0098534	0.0071749	0.00084988	0.0015591	0.0093145	0.01004	0.010203	0.0099772	0.00921	0.0084753	0.0071467	0.0053403
-7.4774	-0.00090845	-0.00071822	-0.00010207	0.04902	0.075395	0.063305	0.025393	0.0062186	0.0062218	0.0067087	0.0072467	0.0077343	0.0080733	0.0085035	0.0084271	0.0083533	0.0080424	0.0076099	0.0068794	0.0060774	0.0052229	0.0036725	0.056847	0.0069684	0.0079709	0.0079552	0.0091366	0.0084235	0.0090312	0.0065649	0.00075028	0.001398	0.0085359	0.0092092	0.0093602	0.0091536	0.0084513	0.0077787	0.0065602	0.0049024
-7.4221	-0.00083107	-0.00077801	-0.00027141	0.04371	0.067658	0.056163	0.022664	0.0056388	0.005655	0.0061085	0.0066033	0.0070505	0.0073607	0.0077533	0.0076836	0.0076162	0.0073324	0.0069374	0.0062716	0.0055408	0.004762	0.0033485	0.051222	0.006258	0.0072201	0.0072468	0.0083436	0.0076988	0.0082588	0.0059941	0.00066418	0.0012552	0.0078048	0.0084277	0.0085672	0.0083782	0.0077368	0.0071223	0.0060074	0.0044895
-7.3668	-0.00075763	-0.00080335	-0.00039141	0.03892	0.060557	0.049733	0.020205	0.0051031	0.0051294	0.00555	0.0060037	0.0064126	0.0066957	0.0070531	0.0069897	0.0069283	0.0066699	0.00631	0.0057046	0.00504	0.004332	0.0030461	0.046027	0.0056085	0.0065261	0.0065871	0.0076023	0.0070207	0.0075353	0.0054611	0.00058902	0.0011275	0.0071202	0.0076945	0.0078228	0.0076504	0.0070658	0.0065058	0.005488	0.0041015
-7.3116	-0.00068757	-0.0008014	-0.00047084	0.034568	0.053999	0.043909	0.017976	0.0046092	0.0046431	0.0050316	0.0054464	0.0058192	0.0060769	0.0064015	0.0063439	0.0062882	0.0060534	0.0057263	0.005177	0.0045741	0.0039317	0.0027647	0.041206	0.0050159	0.0058861	0.0059744	0.0069113	0.0063877	0.0068594	0.0049648	0.00052281	0.0010121	0.0064808	0.0070085	0.0071263	0.0069693	0.0064377	0.0059284	0.0050014	0.0037381
-7.2563	-0.0006221	-0.00078102	-0.00052101	0.030697	0.048031	0.038666	0.015971	0.0041548	0.0041941	0.0045517	0.0049299	0.0052688	0.0055027	0.0057967	0.0057446	0.0056941	0.0054813	0.0051848	0.0046875	0.0041418	0.0035603	0.0025036	0.036777	0.0044763	0.0052972	0.0054066	0.0062687	0.0057986	0.0062297	0.0045037	0.00046965	0.00091907	0.0058854	0.0063687	0.0064765	0.0063338	0.0058515	0.0053893	0.004547	0.0033986
-7.201	-0.00056663	-0.00075793	-0.00056643	0.027723	0.042988	0.034068	0.014212	0.0037376	0.0037806	0.0041085	0.0044523	0.0047596	0.0049714	0.0052371	0.00519	0.0051444	0.004952	0.0046838	0.0042346	0.0037418	0.0032165	0.0022619	0.032847	0.0039861	0.0047567	0.0048818	0.0056729	0.0052517	0.0056447	0.0040764	0.00046173	0.00091622	0.0053323	0.0057737	0.0058719	0.0057425	0.005306	0.0048875	0.004124	0.0030825
-7.1457	-0.0005206	-0.00073559	-0.00061111	0.025574	0.038805	0.030053	0.012667	0.0033555	0.0034006	0.0037004	0.0040119	0.0042899	0.0044811	0.0047207	0.0046783	0.0046371	0.0044636	0.0042216	0.0038168	0.0033727	0.0028994	0.0020388	0.029377	0.0035418	0.0042617	0.0043979	0.0051218	0.0047454	0.0051028	0.0036814	0.0004958	0.00099762	0.00482	0.0052218	0.0053112	0.0051941	0.0047999	0.0044218	0.0037313	0.0027891
-7.0905	-0.00046522	-0.00068156	-0.00059501	0.022562	0.034166	0.026233	0.011193	0.0030062	0.0030523	0.0033254	0.003607	0.0038577	0.0040299	0.0042455	0.0042073	0.0041702	0.0040141	0.0037963	0.0034323	0.003033	0.0026075	0.0018336	0.025956	0.0031399	0.0038096	0.003953	0.0046136	0.0042779	0.0046021	0.0033172	0.00044508	0.00090024	0.0043469	0.0047115	0.0047925	0.0046869	0.0043316	0.0039909	0.0033679	0.0025175
-7.0352	-0.00041006	-0.00061694	-0.00055452	0.019481	0.029694	0.022759	0.0098518	0.0026877	0.0027338	0.0029818	0.0032356	0.0034611	0.0036159	0.0038093	0.0037751	0.0037418	0.0036017	0.0034061	0.0030796	0.0027214	0.0023396	0.0016452	0.022783	0.0027774	0.0033976	0.0035449	0.0041461	0.0038475	0.0041407	0.0029823	0.0003701	0.00075051	0.003911	0.004241	0.0043142	0.0042191	0.0038997	0.0035934	0.0030326	0.0022669
-6.9799	-0.0003589	-0.00055133	-0.00050627	0.016647	0.025625	0.019664	0.0086575	0.0023979	0.0024433	0.0026677	0.002896	0.0030983	0.003237	0.0034102	0.0033795	0.0033497	0.0032242	0.003049	0.0027568	0.0024362	0.0020944	0.0014728	0.01992	0.0024511	0.0030232	0.0031716	0.0037173	0.0034523	0.0037169	0.0026751	0.00029642	0.00060204	0.0035106	0.0038084	0.0038744	0.003789	0.0035025	0.0032276	0.0027241	0.0020363
-6.9246	-0.0003141	-0.00049115	-0.0004616	0.014265	0.022102	0.016956	0.0076114	0.0021349	0.0021789	0.0023814	0.0025861	0.0027671	0.0028911	0.0030459	0.0030185	0.0029919	0.0028797	0.0027232	0.0024622	0.0021758	0.0018707	0.0013155	0.017395	0.0021581	0.0026838	0.002831	0.003325	0.0030904	0.0033286	0.0023941	0.00024123	0.00049088	0.0031438	0.0034118	0.0034712	0.0033946	0.0031382	0.0028922	0.0024411	0.0018248
-6.8693	-0.00027538	-0.00043732	-0.00042223	0.012309	0.019091	0.0146	0.0066971	0.0018967	0.0019389	0.0021211	0.0023041	0.0024657	0.0025763	0.0027142	0.0026898	0.0026661	0.0025662	0.0024266	0.002194	0.0019389	0.001667	0.0011723	0.01518	0.0018958	0.0023768	0.0025211	0.0029671	0.00276	0.0029738	0.0021376	0.0002042	0.00041663	0.0028087	0.0030492	0.0031024	0.003034	0.002805	0.0025853	0.0021822	0.0016313
-6.8141	-0.00024139	-0.00038843	-0.00038579	0.010662	0.016485	0.012543	0.0058934	0.0016814	0.0017215	0.001885	0.0020482	0.0021922	0.0022906	0.0024132	0.0023915	0.0023704	0.0022815	0.0021573	0.0019506	0.0017238	0.0014821	0.0010422	0.013228	0.0016614	0.0021001	0.0022398	0.0026415	0.0024591	0.0026506	0.0019042	0.00017783	0.00036385	0.0025035	0.0027186	0.0027662	0.0027051	0.0025012	0.0023055	0.0019461	0.0014548
-6.7588	-0.00021113	-0.00034343	-0.00035066	0.0092332	0.014202	0.010744	0.0051836	0.0014874	0.0015252	0.0016714	0.0018166	0.0019445	0.0020318	0.0021406	0.0021214	0.0021026	0.0020238	0.0019136	0.0017302	0.0015291	0.0013147	0.00092451	0.011501	0.0014526	0.0018511	0.0019853	0.002346	0.0021858	0.0023568	0.0016924	0.00015655	0.00032118	0.0022261	0.0024181	0.0024606	0.0024062	0.002225	0.002051	0.0017313	0.0012943
-6.7035	-0.00018406	-0.00030202	-0.0003166	0.0079792	0.012195	0.00917	0.0045558	0.001313	0.0013483	0.0014787	0.0016076	0.0017209	0.0017982	0.0018945	0.0018774	0.0018609	0.0017911	0.0016935	0.0015312	0.0013533	0.0011635	0.00081821	0.009973	0.001267	0.0016278	0.0017555	0.0020787	0.0019382	0.0020907	0.0015006	0.00013808	0.00028394	0.0019748	0.0021457	0.0021834	0.0021352	0.0019745	0.0018202	0.0015366	0.0011487
-6.6482	-0.00015989	-0.00026417	-0.00028395	0.0068765	0.010434	0.0077983	0.004001	0.0011565	0.0011893	0.0013052	0.0014193	0.0015195	0.0015878	0.0016728	0.0016577	0.0016431	0.0015815	0.0014953	0.001352	0.0011949	0.0010274	0.00072247	0.0086252	0.0011025	0.001428	0.0015486	0.0018374	0.0017147	0.0018502	0.0013275	0.00012167	0.00025069	0.0017477	0.0018994	0.0019329	0.0018901	0.001748	0.0016115	0.0013604	0.001017
-6.593	-0.0001384	-0.00022987	-0.00025307	0.005909	0.008895	0.0066071	0.0035111	0.0010164	0.0010467	0.0011495	0.0012502	0.0013386	0.0013988	0.0014737	0.0014604	0.0014475	0.0013932	0.0013173	0.0011911	0.0010527	0.00090508	0.00063647	0.0074401	0.00095713	0.0012497	0.0013629	0.0016203	0.0015133	0.0016334	0.0011715	0.00010704	0.00022091	0.001543	0.0016773	0.001707	0.0016692	0.0015438	0.0014233	0.0012016	0.00089825
-6.5377	-0.00011936	-0.00019904	-0.00022424	0.0050627	0.0075547	0.0055768	0.0030791	0.00089139	0.00091914	0.0010101	0.0010988	0.0011765	0.0012295	0.0012953	0.0012836	0.0012723	0.0012246	0.0011578	0.0010469	0.00092523	0.00079552	0.00055943	0.0064015	0.00082892	0.001091	0.0011965	0.0014254	0.0013323	0.0014386	0.0010315	9.3995e-05	0.00019426	0.0013591	0.0014777	0.0015039	0.0014706	0.0013602	0.0012541	0.0010587	0.00079146
-6.4824	-0.00010257	-0.00017152	-0.00019762	0.0043246	0.0063925	0.0046892	0.0026986	0.00078002	0.00080534	0.00088558	0.00096353	0.0010317	0.0010782	0.0011359	0.0011257	0.0011157	0.0010739	0.0010153	0.00091805	0.00081136	0.00069762	0.00049058	0.0054945	0.00071616	0.00095019	0.001048	0.001251	0.0011703	0.001264	0.00090608	8.2385e-05	0.00017046	0.0011942	0.0012987	0.0013217	0.0012924	0.0011955	0.0011023	0.00093059	0.00069568
-6.4271	-8.7826e-05	-0.00014713	-0.00017325	0.003683	0.0053889	0.0039278	0.0023639	0.00068107	0.00070407	0.00077465	0.00084297	0.00090268	0.00094332	0.00099382	0.00098488	0.0009762	0.00093956	0.00088833	0.00080322	0.00070988	0.00061037	0.00042923	0.004705	0.00061727	0.00082552	0.00091571	0.0010953	0.0010254	0.001108	0.00079403	7.2066e-05	0.00014926	0.0010469	0.0011387	0.0011589	0.0011332	0.0010482	0.00096654	0.000816	0.00061002
-6.3719	-7.4928e-05	-0.00012565	-0.00015114	0.0031271	0.004526	0.0032773	0.0020698	0.00059337	0.00061415	0.00067608	0.00073581	0.00078797	0.00082345	0.00086753	0.00085973	0.00085215	0.00082016	0.00077544	0.00070114	0.00061967	0.00053281	0.00037468	0.00402	0.00053077	0.00071547	0.00079819	0.00095666	0.00089639	0.00096886	0.00069419	6.2911e-05	0.00013041	0.0009155	0.00099593	0.0010136	0.00099115	0.00091687	0.00084547	0.0007138	0.00053362
-6.3166	-6.3693e-05	-0.00010683	-0.00013123	0.002647	0.003787	0.002724	0.0018116	0.00051582	0.00053452	0.00058871	0.00064081	0.00068626	0.00071716	0.00075556	0.00074877	0.00074216	0.0007143	0.00067534	0.00061064	0.00053969	0.00046404	0.00032632	0.0034277	0.0004553	0.00061857	0.00069408	0.00083358	0.00078171	0.00084519	0.00060547	5.4805e-05	0.00011368	0.00079871	0.00086901	0.00088448	0.00086484	0.00080007	0.00073778	0.00062289	0.00046566
-6.2613	-5.3948e-05	-9.0445e-05	-0.00011343	0.0022338	0.0031569	0.0022552	0.0015852	0.00044742	0.00046417	0.00051147	0.0005568	0.00059631	0.00062317	0.00065653	0.00065063	0.00064489	0.00062068	0.00058682	0.0005306	0.00046895	0.00040322	0.00028355	0.0029171	0.00038963	0.00053349	0.0006021	0.0007246	0.00068007	0.00073553	0.00052683	4.7641e-05	9.8881e-05	0.00069516	0.00075644	0.00076992	0.00075281	0.00069646	0.00064226	0.00054226	0.00040538
-6.206	-4.5529e-05	-7.6252e-05	-9.7601e-05	0.0018792	0.0026217	0.0018599	0.0013869	0.00038723	0.00040217	0.00044335	0.0004827	0.00051697	0.00054025	0.00056918	0.00056406	0.00055908	0.00053809	0.00050874	0.00046	0.00040656	0.00034957	0.00024582	0.0024783	0.00033264	0.00045898	0.00052105	0.00062834	0.00059023	0.00063857	0.00045732	4.1323e-05	8.581e-05	0.00060358	0.00065687	0.00066859	0.00065373	0.00060481	0.00055776	0.00047092	0.00035205
-6.1508	-3.8285e-05	-6.4021e-05	-8.3623e-05	0.0015761	0.0021691	0.0015278	0.0012133	0.00033439	0.00034767	0.00038343	0.0004175	0.00044715	0.0004673	0.00049231	0.00048789	0.00048358	0.00046543	0.00044004	0.00039788	0.00035165	0.00030236	0.00021263	0.0021023	0.00028331	0.0003939	0.00044982	0.00054357	0.00051102	0.00055306	0.00039604	3.5764e-05	7.4296e-05	0.00052282	0.00056904	0.0005792	0.00056631	0.00052396	0.00048321	0.00040798	0.000305
-6.0955	-3.2078e-05	-5.3532e-05	-7.1346e-05	0.0013177	0.0017878	0.0012502	0.0010615	0.00028812	0.00029988	0.00033085	0.00036028	0.00038588	0.00040327	0.00042486	0.00042104	0.00041732	0.00040166	0.00037974	0.00034336	0.00030347	0.00026093	0.00018349	0.0017811	0.00024073	0.00033722	0.00038739	0.0004691	0.00044139	0.00047785	0.00034215	3.0883e-05	6.4178e-05	0.00045177	0.00049176	0.00050055	0.00048941	0.00045282	0.00041762	0.0003526	0.0002636
-6.0402	-2.678e-05	-4.4582e-05	-6.062e-05	0.0010982	0.0014681	0.0010189	0.00092881	0.00024771	0.00025808	0.00028483	0.0003102	0.00033224	0.00034721	0.0003658	0.00036251	0.00035932	0.00034583	0.00032696	0.00029564	0.00026129	0.00022466	0.00015799	0.0015075	0.00020406	0.00028799	0.00033282	0.00040386	0.00038033	0.00041188	0.0002949	2.6608e-05	5.5308e-05	0.00038945	0.00042396	0.00043154	0.00042194	0.0003904	0.00036006	0.00030401	0.00022727
-5.9849	-2.2276e-05	-3.6979e-05	-5.1298e-05	0.00091244	0.0012009	0.00082721	0.00081293	0.00021248	0.0002216	0.00024466	0.00026647	0.00028541	0.00029827	0.00031424	0.00031141	0.00030866	0.00029708	0.00028086	0.00025396	0.00022445	0.00019299	0.00013572	0.0012749	0.00017258	0.00024533	0.00028524	0.00034686	0.00032692	0.00035416	0.00025356	2.2871e-05	4.7553e-05	0.00033492	0.00036463	0.00037116	0.00036289	0.00033578	0.00030969	0.00026148	0.00019548
-5.9296	-1.8463e-05	-3.0551e-05	-4.3236e-05	0.00075569	0.00097871	0.00066893	0.00071178	0.00018186	0.00018985	0.00020967	0.00022837	0.00024461	0.00025563	0.00026932	0.0002669	0.00026455	0.00025461	0.00024072	0.00021766	0.00019237	0.00016541	0.00011632	0.0010778	0.00014561	0.00020848	0.00024387	0.00029718	0.00028034	0.0003038	0.0002175	1.9614e-05	4.0789e-05	0.00028733	0.00031285	0.00031845	0.00031135	0.0002881	0.00026572	0.00022436	0.00016773
-5.8744	-1.5247e-05	-2.5141e-05	-3.6297e-05	0.00062388	0.00079459	0.00053881	0.00062352	0.00015531	0.00016228	0.00017928	0.00019528	0.00020917	0.00021859	0.0002303	0.00022823	0.00022621	0.00021772	0.00020584	0.00018612	0.0001645	0.00014144	9.9464e-05	0.00091117	0.00012257	0.00017672	0.00020799	0.00025401	0.00023982	0.00025997	0.00018612	1.6782e-05	3.4905e-05	0.00024592	0.00026777	0.00027257	0.00026649	0.0002466	0.00022744	0.00019204	0.00014357
-5.8191	-1.2546e-05	-2.0607e-05	-3.0354e-05	0.00051343	0.00064267	0.00043229	0.00054652	0.00013233	0.0001384	0.00015294	0.0001666	0.00017845	0.00018649	0.00019648	0.00019471	0.00019299	0.00018575	0.00017561	0.00015879	0.00014034	0.00012067	8.4858e-05	0.0007705	0.00010294	0.00014943	0.00017696	0.00021658	0.00020467	0.00022193	0.00015888	1.4325e-05	2.9799e-05	0.00020996	0.00022864	0.00023274	0.00022755	0.00021056	0.00019421	0.00016398	0.00012259
-5.7638	-1.0287e-05	-1.6825e-05	-2.5286e-05	0.00042118	0.00051783	0.00034547	0.00047935	0.0001125	0.00011777	0.00013017	0.00014181	0.0001519	0.00015874	0.00016724	0.00016574	0.00016427	0.00015811	0.00014948	0.00013516	0.00011946	0.00010271	7.223e-05	0.000652	8.6258e-05	0.00012604	0.0001502	0.00018422	0.00017424	0.000189	0.00013531	1.2199e-05	2.5379e-05	0.00017884	0.00019476	0.00019825	0.00019383	0.00017936	0.00016544	0.00013969	0.00010443
-5.7085	-8.4033e-06	-1.3684e-05	-2.0983e-05	0.00034439	0.00041566	0.000275	0.00042076	9.5431e-05	9.9984e-05	0.00011054	0.00012043	0.000129	0.00013481	0.00014203	0.00014075	0.00013951	0.00013427	0.00012694	0.00011478	0.00010145	8.7228e-05	6.1341e-05	0.00055233	7.2113e-05	0.00010605	0.00012717	0.00015632	0.00014798	0.00016057	0.00011496	1.0364e-05	2.1564e-05	0.00015196	0.0001655	0.00016847	0.0001647	0.00015242	0.00014059	0.0001187	8.8742e-05
-5.6533	-6.8401e-06	-1.1085e-05	-1.7347e-05	0.0002807	0.00033238	0.00021804	0.00036964	8.0768e-05	8.4693e-05	9.3656e-05	0.00010204	0.0001093	0.00011422	0.00012034	0.00011926	0.00011821	0.00011377	0.00010756	9.7255e-05	8.5956e-05	7.3908e-05	5.1974e-05	0.00046861	6.0151e-05	8.9004e-05	0.00010741	0.00013233	0.00012538	0.00013609	9.7433e-05	8.7841e-06	1.8278e-05	0.00012881	0.00014029	0.00014281	0.00013962	0.00012921	0.00011918	0.00010063	7.523e-05
-5.598	-5.5476e-06	-8.9457e-06	-1.4286e-05	0.00022804	0.00026478	0.0001722	0.00032502	6.8205e-05	7.1577e-05	7.9169e-05	8.6258e-05	9.2396e-05	9.656e-05	0.00010173	0.00010082	9.9926e-05	9.6174e-05	9.0925e-05	8.2215e-05	7.2664e-05	6.2479e-05	4.3937e-05	0.00039834	5.0061e-05	7.4513e-05	9.0498e-05	0.00011174	0.00010597	0.00011507	8.2382e-05	7.4274e-06	1.5456e-05	0.00010893	0.00011864	0.00012077	0.00011807	0.00010927	0.00010079	8.5103e-05	6.3622e-05
-5.5427	-4.4831e-06	-7.1908e-06	-1.1722e-05	0.00018466	0.00021012	0.00013546	0.00028607	5.7466e-05	6.0356e-05	6.677e-05	7.2751e-05	7.7929e-05	8.1441e-05	8.5802e-05	8.503e-05	8.428e-05	8.1116e-05	7.6688e-05	6.9342e-05	6.1286e-05	5.2696e-05	3.7057e-05	0.0003394	4.1572e-05	6.2226e-05	7.6065e-05	9.4133e-05	8.9354e-05	9.7053e-05	6.9489e-05	6.2652e-06	1.3038e-05	9.1891e-05	0.00010009	0.00010189	9.961e-05	9.2184e-05	8.5032e-05	7.1797e-05	5.3675e-05
-5.4874	-3.6098e-06	-5.7578e-06	-9.5818e-06	0.00014904	0.00016612	0.00010615	0.00025203	4.8309e-05	5.0777e-05	5.6185e-05	6.1219e-05	6.5577e-05	6.8532e-05	7.2201e-05	7.1552e-05	7.0921e-05	6.8258e-05	6.4532e-05	5.8351e-05	5.1572e-05	4.4344e-05	3.1183e-05	0.00028996	3.4446e-05	5.1835e-05	6.3777e-05	7.9107e-05	7.5159e-05	8.1663e-05	5.8473e-05	5.2723e-06	1.0972e-05	7.7333e-05	8.4237e-05	8.575e-05	8.3832e-05	7.7584e-05	7.1565e-05	6.0427e-05	4.5174e-05
-5.4322	-2.8961e-06	-4.5925e-06	-7.8034e-06	0.0001199	0.00013083	8.2846e-05	0.00022227	4.052e-05	4.2622e-05	4.7169e-05	5.1397e-05	5.5056e-05	5.7537e-05	6.0618e-05	6.0073e-05	5.9543e-05	5.7307e-05	5.4179e-05	4.8989e-05	4.3298e-05	3.7229e-05	2.618e-05	0.00024848	2.8479e-05	4.3072e-05	5.3344e-05	6.6319e-05	6.3068e-05	6.8548e-05	4.9086e-05	4.4261e-06	9.2118e-06	6.4925e-05	7.0723e-05	7.1994e-05	7.0383e-05	6.5138e-05	6.0085e-05	5.0734e-05	3.7928e-05
-5.3769	-2.3152e-06	-3.6488e-06	-6.3316e-06	9.6139e-05	0.00010264	6.4406e-05	0.00019622	3.391e-05	3.5695e-05	3.951e-05	4.3052e-05	4.6117e-05	4.8196e-05	5.0776e-05	5.0319e-05	4.9876e-05	4.8003e-05	4.5383e-05	4.1035e-05	3.6268e-05	3.1185e-05	2.193e-05	0.00021365	2.3496e-05	3.5701e-05	4.4508e-05	5.5463e-05	5.2793e-05	5.74e-05	4.1106e-05	3.7068e-06	7.7151e-06	5.4376e-05	5.9235e-05	6.0299e-05	5.895e-05	5.4557e-05	5.0326e-05	4.2493e-05	3.1768e-05
-5.3216	-1.8441e-06	-2.8878e-06	-5.1185e-06	7.6832e-05	8.0223e-05	4.9873e-05	0.0001734	2.8314e-05	2.9826e-05	3.3018e-05	3.598e-05	3.8541e-05	4.0278e-05	4.2435e-05	4.2053e-05	4.1682e-05	4.0117e-05	3.7927e-05	3.4294e-05	3.031e-05	2.6062e-05	1.8327e-05	0.00018436	1.9343e-05	2.9517e-05	3.7046e-05	4.6273e-05	4.4086e-05	4.795e-05	3.4341e-05	3.097e-06	6.4461e-06	4.5432e-05	4.9493e-05	5.0383e-05	4.9255e-05	4.5585e-05	4.205e-05	3.5505e-05	2.6544e-05
-5.2663	-1.4635e-06	-2.2766e-06	-4.1226e-06	6.1199e-05	6.2462e-05	3.8468e-05	0.00015339	2.3589e-05	2.4865e-05	2.753e-05	3e-05	3.2136e-05	3.3584e-05	3.5383e-05	3.5065e-05	3.4755e-05	3.345e-05	3.1624e-05	2.8595e-05	2.5273e-05	2.1731e-05	1.5282e-05	0.00015969	1.5891e-05	2.4343e-05	3.0759e-05	3.8511e-05	3.6727e-05	3.9959e-05	2.862e-05	2.5813e-06	5.3728e-06	3.7868e-05	4.1253e-05	4.1995e-05	4.1055e-05	3.7997e-05	3.505e-05	2.9595e-05	2.2125e-05
-5.2111	-1.1573e-06	-1.7877e-06	-3.3084e-06	4.8585e-05	4.8447e-05	2.9554e-05	0.00013581	1.9607e-05	2.0682e-05	2.2902e-05	2.4957e-05	2.6734e-05	2.7939e-05	2.9435e-05	2.917e-05	2.8913e-05	2.7827e-05	2.6308e-05	2.3788e-05	2.1025e-05	1.8078e-05	1.2713e-05	0.00013885	1.3028e-05	2.0026e-05	2.5477e-05	3.1974e-05	3.0522e-05	3.3219e-05	2.3795e-05	2.1463e-06	4.4675e-06	3.1487e-05	3.4303e-05	3.492e-05	3.4138e-05	3.1595e-05	2.9145e-05	2.4609e-05	1.8398e-05
-5.1558	-9.1187e-07	-1.3984e-06	-2.6452e-06	3.8442e-05	3.7433e-05	2.2617e-05	0.00012035	1.6261e-05	1.7164e-05	1.9008e-05	2.0714e-05	2.2189e-05	2.3189e-05	2.4431e-05	2.4211e-05	2.3998e-05	2.3097e-05	2.1836e-05	1.9744e-05	1.7451e-05	1.5005e-05	1.0552e-05	0.00012121	1.0658e-05	1.6433e-05	2.105e-05	2.6483e-05	2.5304e-05	2.755e-05	1.9736e-05	1.7803e-06	3.7058e-06	2.6118e-05	2.8455e-05	2.8967e-05	2.8318e-05	2.6209e-05	2.4177e-05	2.0414e-05	1.5261e-05
-5.1005	-7.1589e-07	-1.0896e-06	-2.1073e-06	3.0315e-05	2.8813e-05	1.724e-05	0.00010674	1.3456e-05	1.4212e-05	1.5741e-05	1.7154e-05	1.8375e-05	1.9203e-05	2.0231e-05	2.0049e-05	1.9872e-05	1.9126e-05	1.8082e-05	1.635e-05	1.4451e-05	1.2425e-05	8.7377e-06	0.00010622	8.7026e-06	1.3451e-05	1.735e-05	2.1881e-05	2.0927e-05	2.2793e-05	1.633e-05	1.4731e-06	3.0666e-06	2.1613e-05	2.3547e-05	2.3971e-05	2.3433e-05	2.1688e-05	2.0007e-05	1.6893e-05	1.2629e-05
-5.0452	-5.6001e-07	-8.456e-07	-1.6726e-06	2.3826e-05	2.2093e-05	1.3089e-05	9.4739e-05	1.1109e-05	1.174e-05	1.3005e-05	1.4172e-05	1.5181e-05	1.5866e-05	1.6715e-05	1.6565e-05	1.6419e-05	1.5802e-05	1.494e-05	1.3508e-05	1.1939e-05	1.0266e-05	7.2191e-06	9.3435e-05	7.0915e-06	1.0982e-05	1.4265e-05	1.8035e-05	1.7266e-05	1.8812e-05	1.3479e-05	1.2161e-06	2.5315e-06	1.7841e-05	1.9438e-05	1.9788e-05	1.9345e-05	1.7904e-05	1.6516e-05	1.3946e-05	1.0426e-05
-4.9899	-4.3648e-07	-6.5368e-07	-1.3228e-06	1.8663e-05	1.6876e-05	9.8988e-06	8.4143e-05	9.1507e-06	9.6764e-06	1.072e-05	1.1682e-05	1.2514e-05	1.3078e-05	1.3778e-05	1.3654e-05	1.3534e-05	1.3026e-05	1.2315e-05	1.1135e-05	9.8416e-06	8.4622e-06	5.9508e-06	8.2482e-05	5.7675e-06	8.9444e-06	1.17e-05	1.483e-05	1.4211e-05	1.5489e-05	1.1099e-05	1.0014e-06	2.0847e-06	1.4693e-05	1.6008e-05	1.6296e-05	1.5931e-05	1.4745e-05	1.3602e-05	1.1485e-05	8.5862e-06
-4.9347	-3.3898e-07	-5.0333e-07	-1.0424e-06	1.4569e-05	1.2842e-05	7.4566e-06	7.4775e-05	7.5206e-06	7.9573e-06	8.8161e-06	9.6078e-06	1.0292e-05	1.0756e-05	1.1332e-05	1.123e-05	1.1131e-05	1.0713e-05	1.0128e-05	9.1578e-06	8.094e-06	6.9595e-06	4.8941e-06	7.3057e-05	4.6816e-06	7.2663e-06	9.5729e-06	1.2164e-05	1.1668e-05	1.2722e-05	9.1177e-06	8.227e-07	1.7127e-06	1.2071e-05	1.3152e-05	1.3388e-05	1.3088e-05	1.2114e-05	1.1175e-05	9.4357e-06	7.054e-06
-4.8794	-2.6231e-07	-3.8602e-07	-8.1838e-07	1.1335e-05	9.7343e-06	5.5948e-06	6.6481e-05	6.1669e-06	6.5286e-06	7.2338e-06	7.8836e-06	8.4449e-06	8.8255e-06	9.2981e-06	9.2145e-06	9.1332e-06	8.7902e-06	8.3104e-06	7.5144e-06	6.6414e-06	5.7105e-06	4.0158e-06	6.491e-05	3.793e-06	5.8882e-06	7.8132e-06	9.9534e-06	9.5572e-06	1.0424e-05	7.4718e-06	6.7424e-07	1.4037e-06	9.8926e-06	1.0779e-05	1.0973e-05	1.0727e-05	9.9282e-06	9.1586e-06	7.7333e-06	5.7813e-06
-4.8241	-2.0224e-07	-2.9487e-07	-6.402e-07	8.7892e-06	7.3507e-06	4.1814e-06	5.9129e-05	5.0454e-06	5.3443e-06	5.922e-06	6.454e-06	6.9135e-06	7.2251e-06	7.612e-06	7.5435e-06	7.477e-06	7.1962e-06	6.8034e-06	6.1517e-06	5.4371e-06	4.675e-06	3.2876e-06	5.7833e-05	3.0674e-06	4.7595e-06	6.3614e-06	8.1248e-06	7.8093e-06	8.521e-06	6.1083e-06	5.5124e-07	1.1476e-06	8.088e-06	8.8126e-06	8.9713e-06	8.77e-06	8.1173e-06	7.4881e-06	6.3228e-06	4.7268e-06
-4.7688	-1.5537e-07	-2.2434e-07	-4.99e-07	6.7919e-06	5.5295e-06	3.1127e-06	5.2604e-05	4.1185e-06	4.3648e-06	4.837e-06	5.2715e-06	5.6469e-06	5.9014e-06	6.2173e-06	6.1614e-06	6.1071e-06	5.8778e-06	5.5569e-06	5.0246e-06	4.4409e-06	3.8185e-06	2.6852e-06	5.1656e-05	2.4761e-06	3.8374e-06	5.1667e-06	6.6161e-06	6.3656e-06	6.9483e-06	4.9815e-06	4.4959e-07	9.3602e-07	6.5967e-06	7.1878e-06	7.3172e-06	7.153e-06	6.6207e-06	6.1075e-06	5.157e-06	3.8554e-06
-4.7136	-1.1893e-07	-1.6999e-07	-3.8753e-07	5.2306e-06	4.1436e-06	2.308e-06	4.6807e-05	3.3543e-06	3.5566e-06	3.9417e-06	4.2958e-06	4.6017e-06	4.8091e-06	5.0666e-06	5.0211e-06	4.9768e-06	4.7899e-06	4.5284e-06	4.0947e-06	3.619e-06	3.1117e-06	2.1882e-06	4.6238e-05	1.9953e-06	3.0862e-06	4.186e-06	5.3745e-06	5.1763e-06	5.6523e-06	4.0529e-06	3.658e-07	7.6159e-07	5.3674e-06	5.8484e-06	5.9538e-06	5.8201e-06	5.387e-06	4.9695e-06	4.1961e-06	3.137e-06
-4.6583	-9.0708e-08	-1.2828e-07	-2.9988e-07	4.0145e-06	3.0932e-06	1.7046e-06	4.1652e-05	2.7256e-06	2.8915e-06	3.2048e-06	3.4927e-06	3.7414e-06	3.9101e-06	4.1194e-06	4.0824e-06	4.0464e-06	3.8944e-06	3.6818e-06	3.3292e-06	2.9424e-06	2.53e-06	1.7792e-06	4.1465e-05	1.605e-06	2.4758e-06	3.3832e-06	4.3553e-06	4.199e-06	4.5869e-06	3.2894e-06	2.9691e-07	6.1818e-07	4.3567e-06	4.7472e-06	4.8327e-06	4.7242e-06	4.3727e-06	4.0338e-06	3.406e-06	2.5463e-06
-4.603	-6.8934e-08	-9.6415e-08	-2.3121e-07	3.0707e-06	2.3003e-06	1.254e-06	3.7064e-05	2.2098e-06	2.3454e-06	2.5997e-06	2.8333e-06	3.035e-06	3.1718e-06	3.3416e-06	3.3116e-06	3.2824e-06	3.1591e-06	2.9867e-06	2.7006e-06	2.3869e-06	2.0523e-06	1.4432e-06	3.7242e-05	1.2889e-06	1.9812e-06	2.7276e-06	3.5208e-06	3.398e-06	3.7133e-06	2.6633e-06	2.4042e-07	5.0056e-07	3.5278e-06	3.844e-06	3.9132e-06	3.8254e-06	3.5407e-06	3.2663e-06	2.758e-06	2.0619e-06
-4.5477	-5.2197e-08	-7.2165e-08	-1.7761e-07	2.3407e-06	1.704e-06	9.1888e-07	3.2977e-05	1.7875e-06	1.8981e-06	2.104e-06	2.293e-06	2.4563e-06	2.567e-06	2.7045e-06	2.6802e-06	2.6565e-06	2.5568e-06	2.4172e-06	2.1857e-06	1.9318e-06	1.661e-06	1.168e-06	3.3492e-05	1.0333e-06	1.5813e-06	2.1937e-06	2.8393e-06	2.7432e-06	2.9989e-06	2.1512e-06	1.942e-07	4.0435e-07	2.8497e-06	3.1051e-06	3.1611e-06	3.0901e-06	2.8602e-06	2.6385e-06	2.2279e-06	1.6656e-06
-4.4925	-3.9382e-08	-5.379e-08	-1.3595e-07	1.7781e-06	1.2575e-06	6.7065e-07	2.9335e-05	1.4426e-06	1.5326e-06	1.6989e-06	1.8516e-06	1.9834e-06	2.0728e-06	2.1838e-06	2.1642e-06	2.1451e-06	2.0645e-06	1.9518e-06	1.7649e-06	1.5598e-06	1.3412e-06	9.4317e-07	3.0148e-05	8.2706e-07	1.259e-06	1.76e-06	2.2842e-06	2.2092e-06	2.4161e-06	1.7333e-06	1.5649e-07	3.2584e-07	2.2964e-06	2.5023e-06	2.5474e-06	2.4901e-06	2.3049e-06	2.1263e-06	1.7954e-06	1.3422e-06
-4.4372	-2.9605e-08	-3.9925e-08	-1.0368e-07	1.3462e-06	9.2445e-07	4.8755e-07	2.6087e-05	1.1617e-06	1.2346e-06	1.3687e-06	1.4917e-06	1.5979e-06	1.6699e-06	1.7593e-06	1.7435e-06	1.7281e-06	1.6633e-06	1.5725e-06	1.4218e-06	1.2567e-06	1.0805e-06	7.5985e-07	2.7159e-05	6.6095e-07	9.9987e-07	1.4085e-06	1.8331e-06	1.7748e-06	1.9418e-06	1.3933e-06	1.258e-07	2.6194e-07	1.8461e-06	2.0116e-06	2.0478e-06	2.0018e-06	1.8529e-06	1.7093e-06	1.4433e-06	1.079e-06
-4.3819	-2.2176e-08	-2.9508e-08	-7.8783e-08	1.0157e-06	6.7701e-07	3.5304e-07	2.319e-05	9.3328e-07	9.9234e-07	1.1001e-06	1.199e-06	1.2844e-06	1.3423e-06	1.4141e-06	1.4014e-06	1.3891e-06	1.3369e-06	1.2639e-06	1.1429e-06	1.0101e-06	8.6851e-07	6.1076e-07	2.4478e-05	5.2739e-07	7.9206e-07	1.1245e-06	1.4676e-06	1.4224e-06	1.5569e-06	1.1173e-06	1.0088e-07	2.1007e-07	1.4805e-06	1.6132e-06	1.6423e-06	1.6054e-06	1.486e-06	1.3708e-06	1.1575e-06	8.6533e-07
-4.3266	-1.655e-08	-1.6408e-08	-4.978e-08	7.6433e-07	4.939e-07	2.5495e-07	3.8481e-05	7.485e-07	7.9577e-07	8.8224e-07	9.6153e-07	1.03e-06	1.0764e-06	1.1341e-06	1.1239e-06	1.1139e-06	1.0721e-06	1.0136e-06	9.165e-07	8.1003e-07	6.965e-07	4.8979e-07	4.1506e-05	5.4757e-07	6.3098e-07	8.9557e-07	1.1721e-06	1.1373e-06	1.2453e-06	8.9375e-07	8.0708e-08	1.6806e-07	1.1844e-06	1.2906e-06	1.3139e-06	1.2844e-06	1.1888e-06	1.0967e-06	9.2604e-07	6.923e-07
-4.2714	-1.2308e-08	-1.7184e-08	-4.7361e-08	5.7196e-07	3.5893e-07	1.8282e-07	1.6345e-05	5.9819e-07	6.3667e-07	7.0588e-07	7.6933e-07	8.2411e-07	8.6125e-07	9.0737e-07	8.9921e-07	8.9128e-07	8.5781e-07	8.1099e-07	7.333e-07	6.4811e-07	5.5727e-07	3.9189e-07	1.8064e-05	3.1127e-07	4.9213e-07	7.1147e-07	9.338e-07	9.0707e-07	9.936e-07	7.1324e-07	6.4411e-08	1.3413e-07	9.4528e-07	1.0301e-06	1.0486e-06	1.0251e-06	9.4882e-07	8.753e-07	7.3908e-07	5.5253e-07
-4.2161	-9.1195e-09	-1.2581e-08	-3.563e-08	4.2712e-07	2.5985e-07	1.3083e-07	1.4487e-05	4.7733e-07	5.0822e-07	5.6349e-07	6.1414e-07	6.5787e-07	6.8752e-07	7.2433e-07	7.1782e-07	7.1148e-07	6.8477e-07	6.4739e-07	5.8538e-07	5.1737e-07	4.4486e-07	3.1283e-07	1.6265e-05	2.4658e-07	3.8691e-07	5.6383e-07	7.4216e-07	7.2171e-07	7.9089e-07	5.6781e-07	5.1282e-08	1.0679e-07	7.5261e-07	8.2012e-07	8.349e-07	8.1614e-07	7.5544e-07	6.969e-07	5.8844e-07	4.3992e-07
-4.1608	-6.7328e-09	-9.1735e-09	-2.6708e-08	3.1786e-07	1.874e-07	9.325e-08	1.2832e-05	3.8708e-07	4.0488e-07	4.4879e-07	4.8913e-07	5.2396e-07	5.4757e-07	5.7689e-07	5.717e-07	5.6666e-07	5.4539e-07	5.1561e-07	4.6622e-07	4.1206e-07	3.5431e-07	2.4916e-07	1.4645e-05	2.3406e-07	3.0541e-07	4.4625e-07	5.8875e-07	5.7288e-07	6.2803e-07	4.5097e-07	4.073e-08	8.4817e-08	5.9778e-07	6.514e-07	6.6314e-07	6.4825e-07	6.0002e-07	5.5352e-07	4.6738e-07	3.4941e-07
-4.1055	-4.9528e-09	-6.6605e-09	-1.9949e-08	2.3573e-07	1.3463e-07	6.6204e-08	1.1359e-05	3.003e-07	3.2159e-07	3.5662e-07	3.8867e-07	4.1635e-07	4.3512e-07	4.5841e-07	4.5429e-07	4.5028e-07	4.3338e-07	4.0972e-07	3.7047e-07	3.2744e-07	2.8154e-07	1.9799e-07	1.3183e-05	1.459e-07	2.3687e-07	3.5138e-07	4.6531e-07	4.5358e-07	4.9748e-07	3.5726e-07	3.2271e-08	6.7204e-08	4.7363e-07	5.1613e-07	5.2543e-07	5.1362e-07	4.7542e-07	4.3859e-07	3.7033e-07	2.7686e-07
-4.0503	-3.6303e-09	-3.8278e-09	-1.3011e-08	1.7427e-07	9.6352e-08	4.6837e-08	1.8825e-05	2.3807e-07	2.5495e-07	2.8273e-07	3.0814e-07	3.3009e-07	3.4496e-07	3.6343e-07	3.6016e-07	3.5699e-07	3.4358e-07	3.2483e-07	2.9371e-07	2.5959e-07	2.2321e-07	1.5696e-07	2.2436e-05	1.5262e-07	1.8589e-07	2.7643e-07	3.6714e-07	3.5828e-07	3.9312e-07	2.8237e-07	2.5508e-08	5.312e-08	3.7437e-07	4.0797e-07	4.1532e-07	4.0599e-07	3.7579e-07	3.4668e-07	2.9273e-07	2.1884e-07
-3.995	-2.6513e-09	-3.714e-09	-1.147e-08	1.283e-07	6.8692e-08	3.2967e-08	7.8715e-06	1.8818e-07	2.0166e-07	2.2364e-07	2.4374e-07	2.611e-07	2.7286e-07	2.8747e-07	2.8489e-07	2.8237e-07	2.7177e-07	2.5694e-07	2.3232e-07	2.0534e-07	1.7656e-07	1.2416e-07	9.6192e-06	8.347e-08	1.436e-07	2.1693e-07	2.8897e-07	2.8233e-07	3.0991e-07	2.2263e-07	2.0113e-08	4.1887e-08	2.9521e-07	3.217e-07	3.275e-07	3.2013e-07	2.9633e-07	2.7337e-07	2.3083e-07	1.7256e-07
-3.9397	-1.9293e-09	-2.2589e-09	-7.7158e-09	9.4182e-08	4.8786e-08	2.3134e-08	1.3004e-05	1.4849e-07	1.5914e-07	1.7649e-07	1.9235e-07	2.0605e-07	2.1534e-07	2.2687e-07	2.2483e-07	2.2284e-07	2.1448e-07	2.0277e-07	1.8335e-07	1.6205e-07	1.3933e-07	9.7983e-08	1.634e-05	8.5404e-08	1.1196e-07	1.6982e-07	2.269e-07	2.2193e-07	2.4372e-07	1.7511e-07	1.5821e-08	3.2949e-08	2.3222e-07	2.5306e-07	2.5762e-07	2.5183e-07	2.331e-07	2.1504e-07	1.8158e-07	1.3574e-07
-3.8844	-3.6588e-09	-5.7414e-09	-1.815e-08	1.8195e-07	8.7864e-08	4.059e-08	5.5053e-06	3.3578e-07	3.612e-07	4.0059e-07	4.366e-07	4.6769e-07	4.8877e-07	5.1494e-07	5.1031e-07	5.0581e-07	4.8682e-07	4.6024e-07	4.1616e-07	3.6781e-07	3.1626e-07	2.224e-07	7.0498e-06	9.7755e-08	2.4274e-07	3.7836e-07	5.0898e-07	4.9916e-07	5.4869e-07	3.9438e-07	3.5636e-08	7.422e-08	5.2309e-07	5.7004e-07	5.8032e-07	5.6727e-07	5.2509e-07	4.8441e-07	4.0902e-07	3.0578e-07
-3.8291	-3.729e-10	-2.1107e-10	-1.2735e-09	1.9052e-08	8.322e-09	3.7067e-09	8.8727e-06	4.4788e-08	4.7075e-08	5.2199e-08	5.6891e-08	6.0943e-08	6.3689e-08	6.7099e-08	6.6496e-08	6.5909e-08	6.3435e-08	5.9972e-08	5.4227e-08	4.7928e-08	4.121e-08	2.898e-08	1.1786e-05	3.9676e-08	3.0805e-08	4.8162e-08	6.5322e-08	6.4244e-08	7.0707e-08	5.0846e-08	4.5951e-09	9.5711e-09	6.7459e-08	7.3513e-08	7.484e-08	7.3158e-08	6.7717e-08	6.247e-08	5.2749e-08	3.9434e-08
-3.7739	-2.6553e-10	-3.0566e-10	-1.2265e-09	1.3693e-08	5.7759e-09	2.538e-09	3.6572e-06	3.4124e-08	3.6636e-08	4.0632e-08	4.4284e-08	4.7438e-08	4.9576e-08	5.223e-08	5.1761e-08	5.1304e-08	4.9378e-08	4.6682e-08	4.2211e-08	3.7307e-08	3.2078e-08	2.2558e-08	4.9938e-06	1.6432e-08	2.3186e-08	3.7115e-08	5.0525e-08	4.9772e-08	5.4805e-08	3.9417e-08	3.5626e-09	7.4207e-09	5.2302e-08	5.6997e-08	5.8025e-08	5.672e-08	5.2503e-08	4.8435e-08	4.0897e-08	3.0575e-08
-3.7186	-3.2158e-10	-3.5801e-10	-1.5173e-09	1.6813e-08	6.7438e-09	2.9089e-09	6.0242e-06	4.7019e-08	5.0497e-08	5.6006e-08	6.104e-08	6.5387e-08	6.8334e-08	7.1993e-08	7.1345e-08	7.0716e-08	6.8061e-08	6.4346e-08	5.8182e-08	5.1423e-08	4.4215e-08	3.1093e-08	8.4595e-06	2.2817e-08	3.1137e-08	5.0479e-08	6.9037e-08	6.8128e-08	7.5066e-08	5.4003e-08	4.8814e-09	1.0168e-08	7.1666e-08	7.81e-08	7.9509e-08	7.7722e-08	7.1943e-08	6.6369e-08	5.604e-08	4.1895e-08
-3.6633	-2.0571e-10	-2.1481e-10	-1.0051e-09	1.1012e-08	4.055e-09	1.6949e-09	6.508e-06	3.7182e-08	4.03e-08	4.4699e-08	4.8718e-08	5.2187e-08	5.4539e-08	5.7459e-08	5.6942e-08	5.644e-08	5.4321e-08	5.1356e-08	4.6436e-08	4.1042e-08	3.5289e-08	2.4816e-08	9.5822e-06	1.6407e-08	2.3709e-08	3.9361e-08	5.4263e-08	5.3715e-08	5.9253e-08	4.2644e-08	3.8553e-09	8.0312e-09	5.6607e-08	6.1689e-08	6.2803e-08	6.139e-08	5.6826e-08	5.2423e-08	4.4265e-08	3.3092e-08
-3.608	-8.0396e-11	-8.2279e-11	-4.2544e-10	4.4538e-09	1.4506e-09	5.7949e-10	4.3355e-06	2.0485e-08	2.1729e-08	2.4099e-08	2.6265e-08	2.8136e-08	2.9404e-08	3.0978e-08	3.07e-08	3.0429e-08	2.9286e-08	2.7688e-08	2.5035e-08	2.2127e-08	1.9026e-08	1.3379e-08	6.7721e-06	1.1128e-08	1.2059e-08	2.0534e-08	2.8614e-08	2.8436e-08	3.1418e-08	2.2626e-08	2.046e-09	4.2624e-09	3.0044e-08	3.2742e-08	3.3333e-08	3.2584e-08	3.0161e-08	2.7824e-08	2.3494e-08	1.7564e-08
-3.5528	-0.0091213	-0.01751	-0.031265	0.80089	0.62704	0.17298	0.059613	0.76567	0.83543	0.92667	1.01	1.0819	1.1307	1.1912	1.1805	1.1701	1.1261	1.0647	0.96268	0.85084	0.73159	0.51447	0.19122	0.61667	0.81265	0.82792	0.9502	0.87782	0.94317	0.67204	0.060524	0.1259	0.88686	0.96629	0.98365	0.9615	0.89	0.82105	0.69327	0.51828
-3.4975	-1.0807e-26	4.1366e-20	1.8367e-19	7.7448e-23	2.9274e-26	1.7147e-23	7.5089e-14	1.1727e-18	5.2524e-21	8.5674e-23	6.7454e-25	2.5445e-27	5.4503e-31	6.9382e-35	5.5178e-34	1.7073e-31	3.1155e-28	5.0117e-26	3.055e-26	3.0997e-27	3.364e-30	1.6373e-35	1.9719e-14	8.416e-18	2.6314e-19	3.2832e-20	2.4906e-20	1.0906e-21	4.736e-22	4.9697e-22	3.6587e-25	7.7351e-25	6.2918e-22	2.2697e-22	2.4915e-22	1.2692e-21	2.6643e-22	5.7356e-24	2.7236e-26	1.2169e-29
-3.4422	-4.9924e-12	-2.3758e-12	-2.4244e-11	2.8875e-10	8.0718e-11	3.0465e-11	9.474e-07	1.8689e-09	2.0017e-09	2.2202e-09	2.4198e-09	2.5921e-09	2.7089e-09	2.854e-09	2.8283e-09	2.8034e-09	2.6981e-09	2.5508e-09	2.3065e-09	2.0385e-09	1.7528e-09	1.2326e-09	1.5753e-06	1.2606e-09	1.0284e-09	1.8153e-09	2.564e-09	2.5613e-09	2.8352e-09	2.0433e-09	1.8482e-10	3.8508e-10	2.7143e-09	2.9581e-09	3.0116e-09	2.9439e-09	2.725e-09	2.5139e-09	2.1227e-09	1.5869e-09
-3.3869	-1.9111e-39	7.1689e-36	3.1667e-35	5.6076e-157	0.0	1.6374e-27	-1.8272e-20	4.853e-27	8.584e-36	-2.5348e-29	0.0	8.1919e-38	-2.8887e-37	1.8904e-41	0.0	0.0	0.0	0.0	0.0	0.0	1.7449e-36	0.0	3.3432e-30	-9.3279e-24	1.2363e-30	6.5649e-35	3.2138e-37	1.1911e-32	1.1023e-28	5.7962e-29	-3.2768e-32	2.9971e-41	1.923e-43	4.5113e-48	1.4727e-49	6.3724e-50	2.8708e-29	6.9113e-37	0.0	-2.4462e-36
-3.3317	-8.6093e-40	2.085e-36	9.4207e-36	6.072e-160	0.0	9.6926e-28	-1.5994e-20	3.5065e-27	2.5021e-36	-6.6787e-30	0.0	4.1724e-38	-4.9651e-38	2.6417e-42	0.0	0.0	0.0	0.0	0.0	0.0	3.4106e-37	0.0	1.0681e-30	-7.4482e-24	3.902e-31	1.9026e-35	7.7633e-38	7.1366e-33	3.0014e-29	1.5439e-29	-2.4624e-32	6.436e-42	3.7339e-44	7.0922e-49	2.1393e-50	9.0421e-51	8.098e-30	3.813e-37	0.0	-5.0641e-37
-3.2764	-1.1168e-27	2.2899e-21	1.0629e-20	2.949e-24	0.0	6.0373e-25	5.6938e-15	8.26e-20	3.2462e-22	-1.3789e-15	0.0	2.1153e-38	-1.6825e-15	8.8628e-16	0.0	0.0	0.0	0.0	0.0	0.0	1.0876e-15	0.0	1.3994e-15	6.1553e-19	1.7361e-20	2.0913e-21	1.5886e-21	6.3488e-23	1.4032e-15	4.9976e-16	4.5045e-17	8.6144e-26	3.6089e-23	1.2904e-23	1.4452e-23	7.7738e-23	6.6256e-16	2.0958e-37	0.0	-3.8504e-16
-3.2211	-1.7162e-40	9.4038e-170	4.3565e-169	0.0	0.0	3.3407e-28	-1.2216e-20	1.8185e-27	9.1362e-170	0.0	0.0	1.0674e-38	0.0	0.0	0.0	0.0	0.0	0.0	0.0	0.0	-1.0738e-40	0.0	3.3914e-164	-4.7255e-24	1.4853e-164	6.3027e-169	0.0	2.5348e-33	-4.212e-34	0.0	-9.3497e-33	0.0	0.0	0.0	0.0	0.0	-6.3797e-40	1.1476e-37	0.0	0.0
-3.1658	-7.5938e-41	3.1765e-171	1.4716e-170	0.0	0.0	1.9451e-28	-1.0658e-20	1.3052e-27	3.0861e-171	0.0	0.0	5.3612e-39	0.0	0.0	0.0	0.0	0.0	0.0	0.0	0.0	-5.444e-41	0.0	1.1456e-165	-3.7548e-24	5.0171e-166	2.129e-170	0.0	1.5026e-33	-2.4364e-34	0.0	-5.3987e-33	0.0	0.0	0.0	0.0	0.0	-3.2175e-40	6.2609e-38	0.0	0.0
-3.1106	-3.3401e-41	1.0527e-172	4.8766e-172	0.0	0.0	1.1263e-28	-9.2897e-21	9.3475e-28	1.0227e-172	0.0	0.0	2.6803e-39	0.0	0.0	0.0	0.0	0.0	0.0	0.0	0.0	-2.7486e-41	0.0	3.7963e-167	-2.9787e-24	1.6626e-167	7.0552e-172	0.0	8.8754e-34	-1.404e-34	0.0	-3.1048e-33	0.0	0.0	0.0	0.0	0.0	-1.6156e-40	3.4029e-38	0.0	0.0
-3.0553	-1.4604e-41	3.4225e-174	1.5855e-173	0.0	0.0	6.4858e-29	-8.0879e-21	6.6792e-28	3.3251e-174	0.0	0.0	1.3337e-39	0.0	0.0	0.0	0.0	0.0	0.0	0.0	0.0	-1.3819e-41	0.0	1.2343e-168	-2.3592e-24	5.4056e-169	2.2938e-173	0.0	5.2239e-34	-8.0607e-35	0.0	-1.7784e-33	0.0	0.0	0.0	0.0	0.0	-8.0773e-41	1.8426e-38	0.0	0.0
-3.0	2.7247e-17	5.1227e-37	2.3778e-36	0.0	0.0	1.8694e-15	-4.4276e-16	1.2381e-15	4.3562e-37	0.0	0.0	1.2104e-15	0.0	0.0	0.0	0.0	0.0	0.0	0.0	0.0	-1.2557e-15	0.0	3.1306e-31	-1.3304e-15	7.0895e-32	2.9942e-36	0.0	1.2141e-15	-1.2988e-15	0.0	-4.5382e-17	0.0	0.0	0.0	0.0	0.0	-1.2692e-15	2.532e-15	0.0	0.0
