# Supplementary material for: A method to construct the dynamic landscape of a bio-membrane with experiment and simulation
Source: Nat Commun. 2022 Jan 10;13:108. doi: 10.1038/s41467-021-27417-y (PMC8748619; doi:10.1038/s41467-021-27417-y)
Supplement: Supplementary file 16 — Source Data [file 41467_2021_27417_MOESM16_ESM.zip › source_data/SupplementaryFigure17.txt]

###################################################################
---------------------Supplementary Figure 17-----------------------
###################################################################


Experimental detector responses (rho0-rho3, data also in Figure 1)
i	  0.0		  1.0		  2.0		  3.0	
z0	NaN		-9.9423		-9.1003		-8.4294	
Del_z	NaN		1.0879		0.79354		1.042	
	R	R_std	R	R_std	R	R_std	R	R_std
gamma	0.80184	0.0064139	0.22435	0.01242	0.042468	0.0058297	-7.3048e-07	0.0054975
beta	0.63833	0.015774	0.19859	0.032258	0.20551	0.018126	0.093025	0.015705
alpha	0.65104	0.012677	0.25982	0.017811	0.15627	0.015623	0.059053	0.019281
g3	0.37431	0.029359	0.20587	0.018887	0.47101	0.045323	0.1404	0.061487
g2	0.26238	0.055768	0.21367	0.021512	0.30318	0.068582	0.43343	0.11082
g1	0.36339	0.030877	0.21526	0.023842	0.29815	0.038197	0.32717	0.056746
C=O	0.70664	0.0085669	  0.0	  0.0	0.20428	0.021978	0.18588	0.018892
2,2	0.55462	0.016929	0.29902	0.016936	0.1481	0.02196	0.12143	0.029584
3,3	0.61217	0.013158	0.30433	0.013166	0.12983	0.017885	0.039648	0.023565
mid1	0.72826	0.0064383	0.24424	0.0042147	0.067963	0.0086203	0.022109	0.012464
mid2	0.70965	0.0094937	0.25163	0.0068868	0.07196	0.012182	0.026749	0.017085
mid3	0.71385	0.0095975	0.24203	0.0056229	0.079012	0.011804	0.0073623	0.018122
(),(8,11)	0.71187	0.0087285	0.24075	0.010367	0.10914	0.011558	0.026016	0.014726
(),9	0.52955	0.039302	0.47742	0.045929	0.15008	0.055654	-7.3048e-07	0.065289
(),10	0.44238	0.020126	0.62351	0.03547	0.1226	0.021926	-7.3048e-07	0.023679
14,16	0.83262	0.0065834	0.12436	0.0051969	0.011813	0.0072529	0.064572	0.011056
15,17	0.88212	0.0057407	0.090943	0.0063918	0.020705	0.0071568	0.032065	0.0093324
16,18	0.95413	0.0039303	0.031161	0.0049987	0.018545	0.0033548	0.010875	0.0037902

Detector responses from distribution of motion without NMR refinement
i	  0.0	  1.0	  2.0	  3.0
z0	NaN	-9.9423	-9.1003	-8.4294
Del_z	NaN	1.0879	0.79354	1.042
	R	R	R	R
gamma	0.66668	0.3798	0.042164	0.022307
beta	0.53306	0.42697	0.13816	0.067283
alpha	0.5286	0.42432	0.14287	0.072017
g3	0.26308	0.29922	0.39548	0.2965
g2	0.28453	0.26237	0.36802	0.33239
g1	0.26257	0.27005	0.38753	0.35006
C=O	0.63704	  0.0	0.33422	0.20707
2,2	0.73611	0.22782	0.063455	0.042932
3,3	0.75786	0.20581	0.055489	0.039311
mid1	0.81726	0.14357	0.040984	0.032727
mid2	0.80849	0.15158	0.041505	0.033645
mid3	0.79644	0.16359	0.041838	0.034217
(),(8,11)	0.78922	0.18099	0.04439	0.033861
(),9	0.66865	0.34669	0.062462	0.032937
(),10	0.66472	0.34518	0.065223	0.035201
14,16	0.87805	0.08463	0.029215	0.024983
15,17	0.89875	0.069791	0.024044	0.020853
16,18	0.92974	0.047381	0.016788	0.01479

Detector responses from distribution of motion with NMR refinement
i	  0.0	  1.0	  2.0	  3.0
z0	NaN	-9.9423	-9.1003	-8.4294
Del_z	NaN	1.0879	0.79354	1.042
	R	R	R	R
gamma	0.80792	0.23432	0.012482	0.0077763
beta	0.68007	0.32297	0.074015	0.033812
alpha	0.66842	0.32872	0.080416	0.037979
g3	0.2712	0.29922	0.39548	0.29649
g2	0.31114	0.24124	0.32865	0.35964
g1	0.2888	0.25031	0.34381	0.3742
C=O	0.69386	  0.0	0.2847	0.17288
2,2	0.63466	0.31639	0.099698	0.065133
3,3	0.66109	0.29811	0.086917	0.0577
mid1	0.74443	0.22737	0.057918	0.042352
mid2	0.72856	0.2451	0.058939	0.043399
mid3	0.72646	0.24982	0.056319	0.042096
(),(8,11)	0.71944	0.25767	0.062065	0.043878
(),9	0.51841	0.45603	0.12735	0.065292
(),10	0.49266	0.46532	0.14316	0.074894
14,16	0.84184	0.13479	0.035206	0.028347
15,17	0.8847	0.09461	0.026226	0.022103
16,18	0.94735	0.031669	0.016384	0.014505
