# Supplementary material for: A method to construct the dynamic landscape of a bio-membrane with experiment and simulation
Source: Nat Commun. 2022 Jan 10;13:108. doi: 10.1038/s41467-021-27417-y (PMC8748619; doi:10.1038/s41467-021-27417-y)
Supplement: Supplementary file 16 — Source Data [file 41467_2021_27417_MOESM16_ESM.zip › source_data/SupplementaryFigure7B.txt]

###################################################################
---------------------Supplementary Figure 7B-----------------------
###################################################################

	fast+int.	fast only	difference
gamma	0.57322	0.57487	-0.0016482
beta	0.44136	0.43631	0.0050472
alpha	0.43722	0.43297	0.0042554
g3	0.34773	0.26492	0.082811
g2	0.27724	0.16433	0.11291
g1	0.35066	0.19979	0.15087
C=O	0.54092	0.29718	0.24375
2,2	0.53997	0.48327	0.056695
3,3	0.57418	0.54788	0.026303
mid1	0.72063	0.71173	0.0089026
mid2	0.72343	0.71458	0.0088491
mid3	0.69062	0.67777	0.012843
(),(8,11)	0.65144	0.64668	0.0047531
(),9	0.5526	0.54615	0.0064461
(),10	0.51901	0.51632	0.00269
14,16	0.85719	0.85586	0.0013297
15,17	0.89339	0.89384	-0.00045472
16,18	0.95163	0.95344	-0.0018105
