# Supplementary material for: A method to construct the dynamic landscape of a bio-membrane with experiment and simulation
Source: Nat Commun. 2022 Jan 10;13:108. doi: 10.1038/s41467-021-27417-y (PMC8748619; doi:10.1038/s41467-021-27417-y)
Supplement: Supplementary file 16 — Source Data [file 41467_2021_27417_MOESM16_ESM.zip › source_data/Figure2.txt]

##################################################################
----------------------------Figure 2------------------------------
##################################################################
Detector responses plotted onto POPC molecules in Figure 2
i	0.0	1.0	2.0	3.0
z0	NaN	-9.9553	-9.1093	-8.4199
Del_z	NaN	1.1234	0.83448	1.0593
	R	R	R	R
gamma1A	0.80184	0.22435	0.042468	-7.3048e-07
gamma1B	0.80184	0.22435	0.042468	-7.3048e-07
gamma1C	0.80184	0.22435	0.042468	-7.3048e-07
gamma2A	0.80184	0.22435	0.042468	-7.3048e-07
gamma2B	0.80184	0.22435	0.042468	-7.3048e-07
gamma2C	0.80184	0.22435	0.042468	-7.3048e-07
gamma3A	0.80184	0.22435	0.042468	-7.3048e-07
gamma3B	0.80184	0.22435	0.042468	-7.3048e-07
gamma3C	0.80184	0.22435	0.042468	-7.3048e-07
betaA	0.63833	0.19859	0.20551	0.093025
betaB	0.63833	0.19859	0.20551	0.093025
alphaA	0.65104	0.25982	0.15627	0.059053
alphaB	0.65104	0.25982	0.15627	0.059053
g3A	0.37431	0.20587	0.47101	0.1404
g3B	0.37431	0.20587	0.47101	0.1404
g2	0.26238	0.21367	0.30318	0.43343
g1X	0.31718	0.1942	0.30418	0.38792
g1Y	0.38414	0.18836	0.29839	0.35047
C1_1	0.59406	0.0	0.3401	0.27632
C1_2X	0.56768	0.28346	0.11705	0.10873
C1_2Y	0.58327	0.27693	0.12045	0.11081
C1_3X	0.62183	0.29781	0.10116	0.071184
C1_3Y	0.62386	0.30779	0.094932	0.071063
C1_4X	0.63603	0.30191	0.064353	0.065863
C1_4Y	0.63875	0.30047	0.065078	0.064439
C1_5X	0.66909	0.26005	0.058233	0.067286
C1_5Y	0.67164	0.26563	0.053013	0.065546
C1_6X	0.67846	0.24539	0.054203	0.064384
C1_6Y	0.68115	0.24651	0.054777	0.061331
C1_7X	0.69711	0.23005	0.046839	0.065213
C1_7Y	0.7028	0.22894	0.050162	0.059795
C1_8X	0.70482	0.22411	0.047166	0.06128
C1_8Y	0.7071	0.22179	0.050504	0.058664
C1_9X	0.72611	0.2045	0.054312	0.054243
C1_9Y	0.72835	0.20375	0.057826	0.050314
C1_10X	0.74294	0.19391	0.055697	0.045058
C1_10Y	0.74377	0.19223	0.05659	0.04665
C1_11X	0.76537	0.18431	0.053584	0.036925
C1_11Y	0.76606	0.18171	0.056589	0.036725
C1_12X	0.79088	0.16741	0.053643	0.025036
C1_12Y	0.7904	0.16631	0.053267	0.028515
C1_13X	0.82193	0.14877	0.04554	0.018827
C1_13Y	0.81799	0.15212	0.042846	0.023005
C1_14X	0.86124	0.12361	0.028786	0.014145
C1_14Y	0.85635	0.12746	0.026666	0.017104
C1_15X	0.89476	0.10153	0.012233	0.014541
C1_15Y	0.89166	0.10582	0.010511	0.014005
C1_16X	0.95137	0.056518	-0.00031818	0.0053428
C1_16Y	0.95101	0.057996	-0.0025718	0.0060816
C1_16Z	0.95057	0.057092	-0.0033533	0.0079551
C2_1	0.48779	0.0	0.32854	0.33579
C2_2X	0.49271	0.29206	0.23707	0.15281
C2_2Y	0.5162	0.29888	0.23125	0.12781
C2_3X	0.51406	0.33417	0.1797	0.090763
C2_3Y	0.53697	0.3227	0.16549	0.091357
C2_4X	0.56737	0.35537	0.087378	0.080811
C2_4Y	0.5793	0.3506	0.083021	0.079876
C2_5X	0.61382	0.30386	0.073295	0.080216
C2_5Y	0.61758	0.3038	0.073165	0.076757
C2_6X	0.62831	0.31821	0.058539	0.072435
C2_6Y	0.63219	0.31269	0.062993	0.068653
C2_7X	0.63941	0.30789	0.066513	0.065051
C2_7Y	0.64085	0.30877	0.062617	0.065431
C2_8X	0.61911	0.34522	0.095613	0.059478
C2_8Y	0.61937	0.3401	0.098388	0.059901
C2_9	0.5526	0.41862	0.1116	0.066423
C2_10	0.51901	0.43709	0.15481	0.059407
C2_11X	0.68201	0.2883	0.080561	0.051127
C2_11Y	0.68526	0.28349	0.084789	0.048462
C2_12X	0.7197	0.24876	0.065684	0.041942
C2_12Y	0.71644	0.24855	0.064235	0.045257
C2_13X	0.75655	0.20868	0.061024	0.034469
C2_13Y	0.75706	0.2072	0.063552	0.031448
C2_14X	0.78275	0.17236	0.058779	0.034073
C2_14Y	0.78672	0.17123	0.06048	0.030008
C2_15X	0.8182	0.15167	0.050179	0.021237
C2_15Y	0.81593	0.15491	0.048794	0.02154
C2_16X	0.85449	0.12418	0.034159	0.019157
C2_16Y	0.85669	0.12556	0.03303	0.015504
C2_17X	0.89243	0.102	0.017435	0.012997
C2_17Y	0.89469	0.097524	0.018052	0.013439
C2_18X	0.95271	0.053556	-7.8741e-05	0.0056213
C2_18Y	0.95009	0.057664	-0.0042707	0.0093416
C2_18Z	0.95404	0.054344	0.0001296	0.0042078
