# Supplementary material for: A method to construct the dynamic landscape of a bio-membrane with experiment and simulation
Source: Nat Commun. 2022 Jan 10;13:108. doi: 10.1038/s41467-021-27417-y (PMC8748619; doi:10.1038/s41467-021-27417-y)
Supplement: Supplementary file 16 — Source Data [file 41467_2021_27417_MOESM16_ESM.zip › source_data/Figure4.txt]

##################################################################
----------------------------Figure 4------------------------------
##################################################################


Detector responses for individual motions

b) One-bond librations
i	  0.0	  1.0	  2.0	  3.0
z0	NaN	-9.9454	-9.0984	-8.4329
Del_z	NaN	1.1041	0.80063	1.032
	R	R	R	R
gamma	0.012492	0.00093855	-8.1633e-05	0.0010964
beta	0.012558	0.00085988	-6.3045e-05	0.0010841
alpha	0.012519	0.0012658	0.00020682	0.0013039
g3	0.012605	0.0012444	0.00028521	0.0012609
g2	0.011523	0.0010353	0.00011889	0.0015089
g1	0.012674	0.0012826	0.00039222	0.0017891
C1_1	0.0065929	0.00092385	-7.0511e-05	0.0010911
C1_2	0.014128	0.00093922	-2.98e-05	0.0010843
C1_3	0.014654	0.0010437	-9.7696e-06	0.0010918
C1_4	0.014671	0.00091504	-8.8214e-05	0.0010818
C1_5	0.014732	0.00091728	-9.2067e-05	0.0010789
C1_6	0.014701	0.00088718	-8.6759e-05	0.001069
C1_7	0.014714	0.0008936	-9.4794e-05	0.0010764
C1_8	0.014686	0.00088849	-9.7977e-05	0.0010816
C1_9	0.014669	0.000882	-9.3175e-05	0.0010741
C1_10	0.014695	0.00088662	-0.00010271	0.0010861
C1_11	0.014726	0.00087608	-9.4315e-05	0.0010724
C1_12	0.014736	0.00087261	-9.8078e-05	0.0010781
C1_13	0.014718	0.00086822	-0.00010076	0.0010828
C1_14	0.014735	0.00086149	-9.7494e-05	0.0010745
C1_15	0.013721	0.00084533	-9.2487e-05	0.0010694
C1_16	0.012713	0.00082687	-8.9051e-05	0.0010644
C2_1	0.006495	0.00095367	-5.1366e-05	0.0011275
C2_2	0.01405	0.00094499	-1.8605e-05	0.0011087
C2_3	0.014654	0.001072	0.00013229	0.0011245
C2_4	0.014723	0.00091818	-7.1921e-05	0.0010659
C2_5	0.014691	0.00091229	-8.8073e-05	0.0010793
C2_6	0.01471	0.00091369	-8.3538e-05	0.001073
C2_7	0.014486	0.0010799	-1.4941e-05	0.0011143
C2_8	0.013901	0.0010219	-2.8752e-05	0.0010915
C2_9	0.014518	0.0008818	-9.223e-05	0.0010779
C2_10	0.014684	0.00085841	-8.0296e-05	0.0010598
C2_11	0.013894	0.0010064	-4.9521e-05	0.0010863
C2_12	0.014498	0.0010684	-4.5369e-05	0.0010959
C2_13	0.014685	0.00088964	-9.659e-05	0.0010809
C2_14	0.014727	0.00087443	-9.5552e-05	0.0010748
C2_15	0.014725	0.00086475	-9.3635e-05	0.0010717
C2_16	0.014715	0.00084776	-8.715e-05	0.0010616
C2_17	0.013682	0.00086625	-0.00010415	0.001085
C2_18	0.012694	0.00083001	-8.9114e-05	0.0010639

c) Internal chain motion: Perpendicular to MOI
   (Note- HG/BB region contains zeros where no data is available)
i	  0.0	  1.0	  2.0	  3.0
z0	NaN	-9.9454	-9.0984	-8.4329
Del_z	NaN	1.1041	0.80063	1.032
	R	R	R	R
gamma	-0.0010906	0.00067838	1.279e-05	0.000942
beta	-0.0010906	0.00067838	1.2791e-05	0.000942
alpha	-0.0010906	0.00067838	1.2791e-05	0.000942
g3	-0.0010906	0.00067838	1.279e-05	0.000942
g2	-0.0010906	0.00067838	1.279e-05	0.000942
g1	-0.0010906	0.00067838	1.2791e-05	0.000942
C1_1	-0.0010906	0.00067838	1.279e-05	0.000942
C1_2	0.29643	0.17521	0.090328	0.053081
C1_3	0.31081	0.18976	0.06244	0.031526
C1_4	0.27226	0.16187	0.042101	0.024029
C1_5	0.24904	0.14357	0.033634	0.019152
C1_6	0.21738	0.11874	0.024477	0.014267
C1_7	0.19885	0.10435	0.01536	0.0086811
C1_8	0.18179	0.086099	0.0083256	0.006411
C1_9	0.18018	0.077144	0.0067679	0.0047783
C1_10	0.19273	0.072202	0.010106	0.0048267
C1_11	0.22247	0.080018	0.014872	0.0071279
C1_12	0.2685	0.087642	0.018142	0.0076492
C1_13	0.33505	0.092251	0.018676	0.0071927
C1_14	0.41634	0.081707	0.014945	0.0058469
C1_15	0.50821	0.070174	0.011294	0.0035052
C1_16	0.66317	0.050258	0.0036803	0.0042232
C2_1	-0.0010906	0.00067838	1.2791e-05	0.000942
C2_2	0.31168	0.21944	0.16567	0.080927
C2_3	0.28779	0.19185	0.078162	0.040482
C2_4	0.28355	0.19087	0.062836	0.035274
C2_5	0.26977	0.14912	0.052112	0.03108
C2_6	0.27235	0.17147	0.046067	0.028981
C2_7	0.2762	0.16585	0.048296	0.029054
C2_8	0.312	0.23972	0.081164	0.041456
C2_9	-0.0010906	0.00067838	1.2791e-05	0.000942
C2_10	-0.0010906	0.00067838	1.279e-05	0.000942
C2_11	0.31349	0.19368	0.050188	0.030422
C2_12	0.27678	0.13159	0.030446	0.020098
C2_13	0.30271	0.11574	0.023869	0.016394
C2_14	0.31612	0.094958	0.027775	0.013892
C2_15	0.38423	0.096117	0.020013	0.014309
C2_16	0.43986	0.082541	0.017459	0.0094539
C2_17	0.53216	0.069297	0.011053	0.0060077
C2_18	0.65819	0.050252	0.0041797	0.0056775

d) Internal chain motion: Parallel to MOI, 
   Internal HG/BB motion
i	  0.0	  1.0	  2.0	  3.0
z0	NaN	-9.9454	-9.0984	-8.4329
Del_z	NaN	1.1041	0.80063	1.032
	R	R	R	R
gamma	0.6081	0.43824	0.0459	0.036311
beta	0.47278	0.37952	0.21841	0.10822
alpha	0.4768	0.37498	0.2188	0.11226
g3	0.16945	0.096409	0.26987	0.35537
g2	0.04649	0.04795	0.11903	0.23151
g1	0.099515	0.056837	0.10386	0.2896
C1_1	0.30766	0.21261	0.19957	0.26142
C1_2	0.51599	0.15676	0.049679	0.026853
C1_3	0.5284	0.14831	0.032331	0.01605
C1_4	0.55629	0.15181	0.016552	0.0087625
C1_5	0.56977	0.1357	0.011556	0.0076459
C1_6	0.58476	0.13145	0.0085633	0.0080362
C1_7	0.5965	0.12133	0.0050435	0.0070384
C1_8	0.61066	0.11423	0.0036509	0.0069573
C1_9	0.62245	0.10174	0.0031526	0.0041116
C1_10	0.63292	0.090677	0.00087174	0.0047616
C1_11	0.6406	0.075716	0.0017053	0.0019268
C1_12	0.64773	0.062751	0.00054124	0.0024626
C1_13	0.65142	0.050077	0.00029361	0.0028405
C1_14	0.65797	0.037974	0.0012073	0.0014972
C1_15	0.66137	0.029574	0.0011679	0.0011111
C1_16	0.66568	0.018311	0.00044922	8.2789e-05
C2_1	0.19938	0.10896	0.13176	0.16367
C2_2	0.41563	0.17336	0.096222	0.054595
C2_3	0.45775	0.18944	0.081811	0.027548
C2_4	0.50501	0.18782	0.032887	0.018406
C2_5	0.52469	0.16813	0.025646	0.013948
C2_6	0.54839	0.16304	0.013949	0.012972
C2_7	0.53205	0.16021	0.014871	0.012554
C2_8	0.56396	0.14764	0.017606	0.008402
C2_9	0.57708	0.39873	0.094621	0.048697
C2_10	0.54847	0.41284	0.092447	0.053799
C2_11	0.54735	0.1196	0.014576	0.0078809
C2_12	0.60669	0.10937	0.0026628	0.005974
C2_13	0.6047	0.091336	0.0033683	0.0052062
C2_14	0.64008	0.066968	0.0034025	0.0022972
C2_15	0.63671	0.055194	0.0034156	0.0030409
C2_16	0.6521	0.042428	0.002541	0.0022719
C2_17	0.65367	0.033113	0.0022258	0.0018039
C2_18	0.66151	0.019634	0.00044682	0.00045216

e)  Chain MOI,
    HG/BB overall motion
i	  0.0	  1.0	  2.0	  3.0
z0	NaN	-9.9454	-9.0984	-8.4329
Del_z	NaN	1.1041	0.80063	1.032
	R	R	R	R
gamma	0.15016	0.1895	0.30019	0.34895
beta	0.15585	0.19373	0.3144	0.35329
alpha	0.14449	0.18745	0.27725	0.32615
g3	0.15923	0.17412	0.28013	0.31266
g2	0.16827	0.19466	0.32746	0.35031
g1	0.17257	0.20215	0.35018	0.36714
C1_1	0.17335	0.20809	0.32293	0.33129
C1_2	0.24759	0.19559	0.18872	0.16343
C1_3	0.24759	0.19559	0.18872	0.16343
C1_4	0.24759	0.19559	0.18872	0.16343
C1_5	0.24759	0.19559	0.18872	0.16343
C1_6	0.24759	0.19559	0.18872	0.16343
C1_7	0.24759	0.19559	0.18872	0.16343
C1_8	0.24759	0.19559	0.18872	0.16343
C1_9	0.24759	0.19559	0.18872	0.16343
C1_10	0.24759	0.19559	0.18872	0.16343
C1_11	0.24759	0.19559	0.18872	0.16343
C1_12	0.24759	0.19559	0.18872	0.16343
C1_13	0.24759	0.19559	0.18872	0.16343
C1_14	0.24759	0.19559	0.18872	0.16343
C1_15	0.24759	0.19559	0.18872	0.16343
C1_16	0.24759	0.19559	0.18872	0.16343
C2_1	0.1648	0.19517	0.34261	0.37108
C2_2	0.22178	0.17819	0.20551	0.19128
C2_3	0.22178	0.17819	0.20551	0.19128
C2_4	0.22178	0.17819	0.20551	0.19128
C2_5	0.22178	0.17819	0.20551	0.19128
C2_6	0.22178	0.17819	0.20551	0.19128
C2_7	0.22178	0.17819	0.20551	0.19128
C2_8	0.22178	0.17819	0.20551	0.19128
C2_9	0.22178	0.17819	0.20551	0.19128
C2_10	0.22178	0.17819	0.20551	0.19128
C2_11	0.22178	0.17819	0.20551	0.19128
C2_12	0.22178	0.17819	0.20551	0.19128
C2_13	0.22178	0.17819	0.20551	0.19128
C2_14	0.22178	0.17819	0.20551	0.19128
C2_15	0.22178	0.17819	0.20551	0.19128
C2_16	0.22178	0.17819	0.20551	0.19128
C2_17	0.22178	0.17819	0.20551	0.19128
C2_18	0.22178	0.17819	0.20551	0.19128
