# Supplementary material for: A method to construct the dynamic landscape of a bio-membrane with experiment and simulation
Source: Nat Commun. 2022 Jan 10;13:108. doi: 10.1038/s41467-021-27417-y (PMC8748619; doi:10.1038/s41467-021-27417-y)
Supplement: Supplementary file 16 — Source Data [file 41467_2021_27417_MOESM16_ESM.zip › source_data/Figure5.txt]

##################################################################
----------------------------Figure 5------------------------------
##################################################################


Time evolution of the tensor for Palmitoyl C8. Note that we have prepared the
data file with log-spacing of the time axis to reduce the file size.


a) One-bond librations
	ct00	Re[ct_01]	Im[ct_01]	Re[ct_02]	Im[ct02]
  0.0	  1.0	6.7055e-18	4.2072e-17	-1.2229e-17	6.95e-18
0.005	0.98402	-0.0019332	0.00016664	-1.126e-05	-4.8443e-05
 0.01	0.98405	-0.0019258	0.00017368	-3.4371e-05	-2.9528e-05
0.015	0.98397	-0.0019508	0.00017904	-2.9843e-05	-4.0065e-05
 0.02	0.98397	-0.0019391	0.00016562	-3.4288e-05	-6.5548e-05
0.025	0.98398	-0.0019398	0.00018282	-4.5411e-05	-5.9543e-05
 0.03	0.98399	-0.0019333	0.0001916	-4.7444e-05	-2.6458e-05
0.035	0.98392	-0.0019595	0.00016504	-5.2503e-05	-4.674e-05
 0.04	0.98397	-0.001943	0.00019578	-6.9858e-05	-3.2003e-05
0.045	0.98392	-0.0019639	0.00018408	-4.3727e-05	-3.3869e-05
 0.05	0.98391	-0.0019484	0.00018331	-1.935e-05	-3.5896e-05
0.055	0.98388	-0.0019667	0.00017719	-5.5762e-05	-5.6109e-05
 0.06	0.98393	-0.0019554	0.00017837	-4.5239e-05	-4.4078e-05
0.065	0.98389	-0.001962	0.0001865	-6.5555e-05	-4.532e-05
 0.07	0.98397	-0.0019489	0.00017751	-4.1674e-05	-6.2507e-05
0.075	0.98396	-0.0019549	0.00019213	-5.7694e-05	-3.883e-05
 0.08	0.98392	-0.0019696	0.00019295	-5.2489e-05	-2.3127e-05
0.085	0.98392	-0.0019474	0.00018738	-4.6618e-05	-5.8345e-05
 0.09	0.98394	-0.0019468	0.00019042	-6.3132e-05	-4.2149e-05
0.095	0.98395	-0.0019563	0.00019304	-3.9923e-05	-1.8811e-05
  0.1	0.98386	-0.0019659	0.00019131	-5.2951e-05	-3.0582e-05
0.105	0.98389	-0.0019585	0.00019487	-3.2616e-05	-4.0508e-05
 0.11	0.98387	-0.0019679	0.00018795	-6.5738e-05	-1.938e-05
0.115	0.9839	-0.0019649	0.00019564	-7.4346e-05	-9.1296e-06
 0.12	0.98389	-0.0019603	0.00018599	-3.7945e-05	-1.5411e-05
0.125	0.98386	-0.00196	0.00018524	-5.5231e-05	-3.6922e-05
 0.13	0.98392	-0.0019527	0.00018235	-4.9054e-05	-1.9855e-05
0.135	0.98401	-0.00196	0.00018683	-6.317e-05	-3.8111e-05
 0.14	0.98393	-0.0019495	0.00019674	-3.4164e-05	-5.0341e-05
0.145	0.98392	-0.0019457	0.00018866	-4.5583e-05	-1.4643e-05
 0.15	0.98383	-0.0019675	0.00018545	-5.709e-05	-6.0926e-05
0.155	0.98388	-0.0019484	0.00019347	-6.3246e-05	-3.0674e-05
 0.16	0.98388	-0.0019535	0.00020223	-7.3035e-05	-6.4979e-06
0.165	0.98388	-0.0019581	0.00018524	-4.2548e-05	-4.9111e-05
 0.17	0.98389	-0.0019458	0.00018125	-4.9746e-05	-4.9874e-05
0.175	0.98391	-0.0019613	0.00020294	-4.2435e-05	-2.4796e-05
 0.18	0.98393	-0.001946	0.0001977	-4.2061e-05	-1.8078e-05
0.185	0.98397	-0.0019541	0.00019604	-3.1302e-05	-3.8395e-05
 0.19	0.98396	-0.0019552	0.00018724	-7.8322e-05	-7.1713e-05
0.195	0.9839	-0.0019476	0.00020455	-2.645e-05	-3.4184e-05
  0.2	0.98388	-0.0019597	0.00021381	-6.5028e-05	-1.8358e-05
0.205	0.98392	-0.001963	0.0001795	-4.9939e-05	-6.1077e-05
 0.21	0.98393	-0.0019584	0.0001949	-5.75e-05	-3.4091e-05
0.215	0.98388	-0.0019661	0.00019958	-4.5487e-05	-2.5287e-05
 0.22	0.98388	-0.0019437	0.00019518	-3.8287e-05	-5.2524e-05
0.225	0.98391	-0.001943	0.00020112	-5.0215e-05	-2.5754e-05
 0.23	0.9839	-0.0019578	0.00019887	-5.2829e-05	-4.3917e-05
0.235	0.98387	-0.0019583	0.00020569	-6.7092e-05	-3.1935e-05
 0.24	0.98387	-0.0019608	0.00019653	-3.6074e-05	-3.1902e-05
0.245	0.98393	-0.0019573	0.00020148	-3.5509e-05	-3.7509e-05
 0.25	0.98387	-0.0019677	0.00020776	-5.358e-05	-1.7981e-05
0.255	0.98386	-0.0019618	0.00019632	-4.129e-05	-3.7817e-05
 0.26	0.98387	-0.0019644	0.00018753	-6.3915e-05	-4.1229e-05
0.265	0.9839	-0.0019641	0.00019719	-4.4676e-05	-2.2602e-05
 0.27	0.98386	-0.0019717	0.00017704	-4.6599e-05	-5.5515e-05
0.275	0.9839	-0.001969	0.00020147	-6.1698e-05	-5.2837e-06
 0.28	0.98396	-0.0019502	0.00018412	-3.4064e-05	-2.8157e-05
0.285	0.98388	-0.0019691	0.00020848	-7.2504e-05	-2.1083e-05
 0.29	0.98396	-0.0019483	0.00020619	-4.2975e-05	1.3018e-05
0.295	0.98391	-0.0019713	0.00017749	-6.9779e-05	-4.9655e-05
  0.3	0.98398	-0.001951	0.00020057	-5.5276e-05	-4.8345e-05
0.305	0.98393	-0.0019538	0.00019841	-6.9839e-05	-3.1302e-05
 0.31	0.98389	-0.0019526	0.00018324	-3.2448e-05	-3.4817e-05
0.315	0.98389	-0.0019505	0.00018054	-5.2127e-05	-4.3521e-05
 0.32	0.9839	-0.0019574	0.00019102	-3.9054e-05	-3.8213e-05
0.325	0.98392	-0.0019601	0.00019736	-5.2162e-05	-3.7125e-05
 0.33	0.98392	-0.0019685	0.00020436	-5.6819e-05	-2.7657e-05
0.335	0.98389	-0.001958	0.00019562	-5.2527e-05	-5.1951e-05
 0.34	0.98386	-0.0019528	0.00020328	-2.9535e-05	-1.1398e-05
0.345	0.9839	-0.0019664	0.00018577	-8.0295e-05	-6.0856e-05
 0.35	0.98395	-0.0019554	0.00019515	-6.4267e-05	-4.5988e-05
0.355	0.98393	-0.0019596	0.00019662	-5.5397e-05	-3.7464e-05
 0.36	0.98389	-0.0019685	0.00018478	-4.635e-05	-5.6538e-05
0.365	0.98389	-0.0019555	0.0001968	-3.7055e-05	-1.6399e-05
 0.37	0.98389	-0.0019637	0.00020053	-5.15e-05	-2.9257e-05
0.375	0.98393	-0.001944	0.00021832	-4.7199e-05	-9.6031e-06
 0.38	0.98388	-0.0019555	0.0001839	-6.4522e-05	-7.3352e-05
0.385	0.98381	-0.0019741	0.00020306	-6.7165e-05	-1.0445e-05
 0.39	0.98386	-0.0019601	0.00019401	-5.4258e-05	-3.2822e-05
0.395	0.98388	-0.0019593	0.00018705	-8.6151e-05	-3.7264e-05
  0.4	0.98389	-0.0019572	0.00019686	-6.7238e-05	-2.9545e-05
0.405	0.98389	-0.0019672	0.00019822	-6.858e-05	-4.907e-05
 0.41	0.98385	-0.0019728	0.00019527	-5.1177e-05	-4.8424e-05
0.415	0.98384	-0.0019588	0.00019317	-5.2458e-05	-5.4502e-05
 0.42	0.98392	-0.0019644	0.00019429	-7.1187e-05	-5.415e-05
0.425	0.9839	-0.0019677	0.00020294	-7.3717e-05	-5.3439e-05
 0.43	0.9839	-0.0019647	0.00019548	-4.5891e-05	-4.8356e-05
0.435	0.98392	-0.0019693	0.00019021	-5.8374e-05	-3.9569e-05
 0.44	0.98388	-0.001968	0.00019429	-7.7885e-05	-5.528e-05
0.445	0.98396	-0.0019583	0.00020655	-4.5289e-05	-3.9382e-05
 0.45	0.98396	-0.0019598	0.00020049	-4.4531e-05	-5.0201e-05
0.455	0.98388	-0.0019758	0.00018632	-4.5017e-05	-4.0581e-05
 0.46	0.98393	-0.0019645	0.00019623	-5.1143e-05	-3.6198e-05
0.465	0.98381	-0.0019584	0.00019971	-5.4806e-05	-2.7128e-05
 0.47	0.98383	-0.001961	0.000219	-1.9936e-05	-2.5973e-06
0.475	0.98388	-0.0019675	0.00020717	-5.853e-05	-2.8587e-05
 0.48	0.98386	-0.0019562	0.00019107	-5.3021e-05	-2.7246e-05
0.485	0.98384	-0.0019688	0.00018647	-5.1011e-05	-6.6209e-05
 0.49	0.98392	-0.0019498	0.0001887	-2.1876e-05	-4.7534e-05
0.495	0.98392	-0.0019609	0.00019233	-5.7365e-05	-5.218e-05
  0.5	0.98387	-0.00197	0.0001861	-8.4681e-05	-3.356e-05
 0.51	0.98394	-0.0019582	0.00019946	-3.7492e-05	-4.8098e-05
 0.52	0.98391	-0.0019694	0.00018531	-8.5351e-05	-4.9036e-05
 0.53	0.98392	-0.0019544	0.00019248	-5.2697e-05	-5.7296e-05
 0.54	0.98388	-0.0019642	0.00022001	-3.0669e-05	-2.9603e-05
 0.55	0.98391	-0.0019615	0.00019642	-6.7386e-05	-4.6898e-05
 0.56	0.98387	-0.0019584	0.00019164	-5.7671e-05	-4.1051e-05
 0.57	0.98394	-0.0019511	0.00019455	-5.9064e-05	-4.5306e-05
 0.58	0.98387	-0.0019732	0.00018603	-6.3963e-05	-1.6205e-05
 0.59	0.98389	-0.0019587	0.00020278	-6.4668e-05	-3.1718e-05
  0.6	0.9839	-0.0019626	0.00018606	-5.197e-05	-3.9888e-05
 0.61	0.98393	-0.0019643	0.00019488	-6.3949e-05	-2.2583e-05
 0.62	0.9839	-0.0019625	0.00017446	-4.3593e-05	-4.2278e-05
 0.63	0.98389	-0.0019571	0.00018969	-7.5602e-05	-4.3228e-05
 0.64	0.9839	-0.0019528	0.00018429	-3.1195e-05	-3.4614e-05
 0.65	0.98388	-0.0019713	0.00019201	-6.6133e-05	-3.857e-05
 0.66	0.98394	-0.0019534	0.00019588	-4.3496e-05	-3.219e-05
 0.67	0.9839	-0.001961	0.00019914	-4.9604e-05	-2.8793e-05
 0.68	0.98384	-0.0019594	0.000208	-3.8499e-05	-5.7246e-06
 0.69	0.98389	-0.0019791	0.00018899	-5.3937e-05	-2.4865e-05
  0.7	0.98392	-0.0019574	0.00018033	-5.1967e-05	-3.0388e-05
 0.71	0.98387	-0.0019625	0.00019895	-4.3362e-05	-6.7409e-06
 0.72	0.98396	-0.0019542	0.00019477	-5.0751e-05	-3.6137e-05
 0.73	0.98389	-0.0019486	0.00020122	-3.4197e-05	-4.6488e-05
 0.74	0.9839	-0.0019434	0.00018422	-2.8819e-05	-4.5923e-05
 0.75	0.98384	-0.0019709	0.00019831	-4.9609e-05	-4.0756e-05
 0.76	0.98389	-0.0019642	0.0001909	-5.2792e-05	-6.23e-05
 0.77	0.98383	-0.001975	0.00020229	-5.6538e-05	-5.3605e-05
 0.78	0.98388	-0.0019626	0.00020211	-4.7646e-05	-2.8793e-05
 0.79	0.98393	-0.0019679	0.0001992	-6.0795e-05	3.5807e-06
  0.8	0.98396	-0.0019596	0.00019024	-6.3617e-05	-4.4594e-05
 0.81	0.98391	-0.0019576	0.00020186	-5.8837e-05	-4.1137e-05
 0.82	0.98385	-0.0019622	0.00018303	-4.6926e-05	-4.5357e-05
 0.83	0.98385	-0.001981	0.00018734	-7.9119e-05	-3.5599e-05
 0.84	0.98391	-0.0019779	0.00018695	-5.714e-05	-4.3867e-05
 0.85	0.98392	-0.0019661	0.00020545	-7.4506e-05	-3.3983e-05
 0.86	0.98396	-0.0019693	0.00019975	-7.2557e-05	-1.9008e-05
 0.87	0.9839	-0.0019776	0.00018464	-7.2137e-05	-4.3093e-05
 0.88	0.98393	-0.0019734	0.00019414	-6.5383e-05	-2.2489e-05
 0.89	0.9839	-0.001983	0.00021025	-9.0023e-05	-2.7187e-05
  0.9	0.98387	-0.0019704	0.00021047	-5.0664e-05	-2.1547e-05
 0.91	0.98386	-0.0019768	0.00018341	-4.6448e-05	-2.7851e-05
 0.92	0.98398	-0.0019687	0.00020501	-5.894e-05	-2.7669e-05
 0.93	0.98389	-0.0019747	0.00019504	-6.46e-05	-5.8905e-05
 0.94	0.98389	-0.0019659	0.00020748	-5.9942e-05	-1.56e-05
 0.95	0.98385	-0.0019862	0.00021235	-7.2355e-05	-2.397e-05
 0.96	0.98395	-0.0019618	0.0002083	-5.9692e-05	-3.3286e-05
 0.97	0.98382	-0.0019845	0.0001993	-4.4922e-05	-4.1865e-05
 0.98	0.98388	-0.0019594	0.00019445	-1.7915e-05	-4.0373e-05
 0.99	0.98387	-0.001964	0.00021847	-5.0501e-05	-4.4448e-05
  1.0	0.98391	-0.0019594	0.00020079	-3.431e-05	-4.7988e-05
 1.01	0.98385	-0.0019835	0.00020568	-7.2883e-05	-3.9482e-05
 1.02	0.9839	-0.0019674	0.00019254	-4.3216e-05	-5.0579e-05
 1.03	0.98386	-0.0019689	0.00019241	-3.5143e-05	-5.7893e-05
 1.04	0.98389	-0.0019677	0.00018214	-5.7824e-05	-3.4863e-05
 1.05	0.98386	-0.0019547	0.00021565	-3.4751e-05	-2.1522e-05
 1.06	0.98389	-0.0019542	0.00020949	-5.0581e-05	-3.4004e-05
 1.07	0.98384	-0.0019501	0.00020008	-4.2703e-05	-3.0576e-05
 1.08	0.98386	-0.0019707	0.00018183	-6.2497e-05	-6.9795e-05
 1.09	0.98388	-0.0019606	0.0001853	-5.0582e-05	-5.4839e-05
  1.1	0.98388	-0.0019594	0.00020333	-4.2043e-05	-1.9589e-05
 1.11	0.98393	-0.0019558	0.00020157	-5.6902e-05	-4.564e-05
 1.12	0.98385	-0.0019757	0.00019865	-4.107e-05	-5.987e-05
 1.13	0.9838	-0.0019621	0.00018814	-3.4246e-05	-5.3815e-05
 1.14	0.98388	-0.0019587	0.00019292	-2.5097e-05	-3.4746e-05
 1.15	0.98389	-0.0019571	0.00022039	-5.9117e-05	-2.6635e-05
 1.16	0.98391	-0.001971	0.00018885	-7.2066e-05	-2.7158e-05
 1.17	0.98391	-0.0019577	0.00019415	-5.8e-05	-2.0888e-05
 1.18	0.98393	-0.0019519	0.00021281	-5.9392e-05	-3.0625e-05
 1.19	0.98389	-0.0019479	0.00021271	-5.1295e-05	-3.1786e-05
  1.2	0.9839	-0.0019593	0.00019014	-5.4905e-05	-4.1286e-05
 1.21	0.98385	-0.0019511	0.00019181	-4.1773e-05	-2.3121e-05
 1.22	0.98392	-0.0019362	0.00019351	-4.993e-05	-4.0528e-05
 1.23	0.98388	-0.00196	0.00017962	-5.4061e-05	-4.2774e-05
 1.24	0.98388	-0.0019502	0.00018529	-3.3771e-05	-5.876e-05
 1.25	0.98394	-0.0019487	0.00019654	-4.8952e-05	-3.2156e-05
 1.26	0.98387	-0.0019599	0.00018413	-4.8029e-05	-6.3122e-05
 1.27	0.98391	-0.0019542	0.0002083	-5.4327e-05	-4.2146e-05
 1.28	0.98387	-0.0019564	0.00020147	-4.7506e-05	-3.6206e-05
 1.29	0.9839	-0.0019555	0.00018642	-3.6777e-05	-1.9474e-05
  1.3	0.9839	-0.0019561	0.00021233	-3.36e-05	-1.6769e-05
 1.31	0.98392	-0.0019616	0.0002198	-5.5296e-05	-4.2476e-05
 1.32	0.9839	-0.0019598	0.00021773	-7.9097e-05	-1.287e-05
 1.33	0.98385	-0.001948	0.00019793	-3.9633e-05	-2.7305e-05
 1.34	0.98387	-0.0019601	0.00019482	-6.4618e-05	-1.4978e-05
 1.35	0.98388	-0.0019369	0.00018812	-3.9035e-05	-8.3447e-05
 1.36	0.9839	-0.0019552	0.00018746	-3.0914e-05	-3.5224e-05
 1.37	0.98388	-0.0019519	0.00020187	-2.8189e-05	-4.2718e-05
 1.38	0.98388	-0.001964	0.00020494	-4.1051e-05	1.1547e-05
 1.39	0.98384	-0.0019731	0.00020578	-6.1032e-05	-3.8704e-05
  1.4	0.98391	-0.0019631	0.00019459	-5.8193e-05	-1.5093e-05
 1.41	0.98393	-0.0019703	0.00018352	-5.5735e-05	-5.1213e-05
 1.42	0.9839	-0.0019655	0.00019227	-3.5191e-05	-3.1061e-05
 1.43	0.9839	-0.0019658	0.00019598	-6.1882e-05	-4.3765e-05
 1.44	0.98391	-0.0019671	0.0002006	-6.8849e-05	-3.1615e-05
 1.45	0.98387	-0.0019611	0.0001921	-5.3716e-05	-2.9063e-05
 1.46	0.98385	-0.0019555	0.00019187	-5.9474e-05	-3.9019e-05
 1.47	0.98393	-0.0019613	0.00019855	-3.5528e-05	-2.6478e-05
 1.48	0.98386	-0.0019586	0.0001869	-4.0972e-05	-4.1228e-05
 1.49	0.98386	-0.0019573	0.00019211	-3.3599e-05	-4.3941e-05
  1.5	0.98393	-0.001955	0.00018332	-3.8159e-05	-2.2032e-05
 1.51	0.98387	-0.0019644	0.00018303	-6.6144e-05	-4.4533e-05
 1.52	0.9839	-0.0019564	0.00018266	-7.6474e-05	-3.0142e-05
 1.53	0.98385	-0.0019533	0.00019878	-5.6516e-05	-4.5964e-05
 1.54	0.98399	-0.0019404	0.00018725	-6.1829e-05	-3.3204e-05
 1.55	0.98385	-0.001957	0.00020323	-4.5078e-05	-4.9069e-05
 1.56	0.98389	-0.0019609	0.00021622	-6.8901e-05	-1.9207e-05
 1.57	0.98391	-0.0019559	0.0001972	-7.5205e-05	-3.3963e-05
 1.58	0.98388	-0.0019432	0.00019388	-3.3504e-05	-3.5245e-05
 1.59	0.98388	-0.0019527	0.00018242	-3.321e-05	-3.9212e-05
  1.6	0.98391	-0.0019658	0.00021312	-7.5168e-05	-2.1326e-05
 1.61	0.9839	-0.0019482	0.00019934	-5.2125e-05	-3.4887e-05
 1.62	0.98388	-0.0019737	0.0001882	-6.5748e-05	-9.7664e-06
 1.63	0.98387	-0.0019548	0.00018536	-3.129e-05	-2.659e-05
 1.64	0.98389	-0.0019617	0.00018112	-4.7667e-05	-4.5138e-05
 1.65	0.98388	-0.0019525	0.00018366	-7.1585e-05	-5.7518e-05
 1.66	0.98383	-0.0019667	0.00019487	-6.6652e-05	-4.4238e-05
 1.67	0.98392	-0.0019541	0.00020335	-7.3353e-05	-3.0764e-05
 1.68	0.98391	-0.0019568	0.00019699	-4.7338e-05	-4.8676e-05
 1.69	0.98387	-0.0019736	0.00020055	-6.3275e-05	-1.6443e-06
  1.7	0.98392	-0.0019498	0.00020409	-5.147e-05	-1.0991e-05
 1.71	0.98388	-0.0019697	0.00020999	-5.0231e-05	-3.6771e-05
 1.72	0.98393	-0.0019579	0.00021538	-4.9854e-05	-3.8518e-05
 1.73	0.98394	-0.0019643	0.00018624	-5.3286e-05	-3.3997e-05
 1.74	0.98388	-0.0019807	0.00018864	-7.4343e-05	-2.807e-05
 1.75	0.98387	-0.0019605	0.00019932	-6.0494e-05	-3.4174e-05
 1.76	0.98393	-0.0019739	0.00018752	-4.7137e-05	-4.2798e-05
1.775	0.98387	-0.0019734	0.00017436	-5.8762e-05	-4.6053e-05
 1.79	0.98386	-0.0019741	0.00018463	-5.8301e-05	-4.7456e-05
1.805	0.98387	-0.0019678	0.00019446	-5.334e-05	-2.9728e-05
 1.82	0.9839	-0.0019724	0.00020281	-6.2854e-05	-3.437e-05
1.835	0.98395	-0.0019732	0.00019621	-6.3404e-05	-3.8469e-05
 1.85	0.98387	-0.0019655	0.00019036	-5.5009e-05	-4.7545e-05
1.865	0.98391	-0.0019686	0.00020416	-4.5518e-05	-3.2117e-05
 1.88	0.98393	-0.0019713	0.00020798	-5.6183e-05	-2.915e-05
1.895	0.98394	-0.0019702	0.00020485	-6.8483e-05	-3.7279e-05
 1.91	0.98386	-0.0019691	0.00020606	-5.0575e-05	-3.9771e-05
1.925	0.98389	-0.0019764	0.00018843	-5.9512e-05	-5.3978e-05
 1.94	0.98383	-0.0019834	0.00020122	-5.5662e-05	-3.9954e-05
1.955	0.98387	-0.001981	0.00017359	-4.5053e-05	-6.8611e-05
 1.97	0.98386	-0.001968	0.00018977	-4.459e-05	-3.1792e-05
1.985	0.98386	-0.0019798	0.00019938	-5.3986e-05	-3.6094e-05
  2.0	0.98388	-0.0019846	0.00019497	-7.5758e-05	-4.1956e-05
2.015	0.98388	-0.0019672	0.00020787	-4.9885e-05	-1.1142e-05
 2.03	0.98392	-0.0019671	0.00018482	-5.5867e-05	-2.6854e-05
2.045	0.9839	-0.0019758	0.00020334	-8.4896e-05	-3.6285e-05
 2.06	0.98391	-0.0019656	0.00019051	-6.6579e-05	-2.5687e-05
2.075	0.98389	-0.0019592	0.00018721	-4.0252e-05	-3.2758e-05
 2.09	0.98387	-0.0019536	0.00018477	-4.0937e-05	-3.7167e-05
2.105	0.98393	-0.001948	0.00019254	-6.4412e-05	-3.1223e-05
 2.12	0.9839	-0.0019524	0.00019466	-5.5213e-05	-2.4917e-05
2.135	0.9839	-0.0019692	0.00020166	-7.596e-05	-3.7964e-05
 2.15	0.98389	-0.0019707	0.00019937	-5.5996e-05	-2.3954e-05
2.165	0.98391	-0.0019584	0.00021836	-7.9798e-05	-3.2133e-05
 2.18	0.98391	-0.0019522	0.00019566	-5.8969e-05	-4.5071e-05
2.195	0.98389	-0.0019524	0.00019745	-6.7362e-05	-4.3522e-05
 2.21	0.98389	-0.0019556	0.00020331	-4.9257e-05	-6.7553e-05
2.225	0.98386	-0.0019471	0.00020196	-3.483e-05	-3.7273e-05
 2.24	0.98392	-0.0019646	0.00020986	-4.975e-05	-3.1884e-05
2.255	0.98389	-0.0019611	0.00019822	-8.6755e-05	-5.0603e-05
 2.27	0.98391	-0.0019637	0.00019911	-6.4965e-05	-4.7868e-05
2.285	0.98393	-0.0019548	0.00018981	-7.0596e-05	-5.0659e-05
  2.3	0.98383	-0.0019548	0.00020018	-5.6377e-05	-3.3913e-05
2.315	0.98388	-0.0019474	0.00019753	-5.3127e-05	-2.2768e-05
 2.33	0.98391	-0.0019403	0.0002041	-4.306e-05	-2.6432e-05
2.345	0.98387	-0.0019327	0.00020618	-2.8791e-05	-3.6405e-05
 2.36	0.98384	-0.0019769	0.00019017	-5.782e-05	-2.7018e-05
2.375	0.98383	-0.0019666	0.00021669	-4.9652e-05	3.9266e-06
 2.39	0.98387	-0.0019734	0.00019983	-6.1048e-05	-4.271e-05
2.405	0.98393	-0.0019382	0.00020992	-3.2363e-05	-1.27e-05
 2.42	0.98389	-0.0019569	0.00021608	-5.5667e-05	-2.1164e-05
2.435	0.98391	-0.0019381	0.00019337	-5.5059e-05	-3.7716e-05
 2.45	0.98391	-0.0019436	0.0002074	-4.4523e-05	-4.8466e-05
2.465	0.98386	-0.0019601	0.00019748	-6.6644e-05	-5.985e-05
 2.48	0.98391	-0.0019678	0.00021907	-8.0582e-05	-1.7936e-05
2.495	0.98388	-0.0019534	0.00020148	-6.0168e-05	-5.6916e-05
 2.51	0.9839	-0.0019433	0.00020362	-5.7137e-05	-2.9948e-05
2.525	0.98384	-0.0019668	0.00021067	-8.1703e-05	-2.1686e-05
 2.54	0.98392	-0.00194	0.00018867	-3.6998e-05	-3.6818e-05
2.555	0.98389	-0.0019431	0.00020299	-4.6231e-05	-4.1518e-05
 2.57	0.98391	-0.0019566	0.00021167	-6.6331e-05	-3.6784e-05
2.585	0.98393	-0.0019375	0.00020222	-7.307e-05	-3.7544e-05
  2.6	0.98394	-0.0019377	0.00021572	-2.2934e-05	-3.4721e-05
2.615	0.98387	-0.0019426	0.0002072	-3.5692e-05	-2.2322e-05
 2.63	0.98382	-0.0019465	0.00020357	-3.1445e-05	-3.8797e-05
2.645	0.9839	-0.0019508	0.0001951	-5.3045e-05	-4.0683e-05
 2.66	0.98393	-0.0019522	0.00020866	-6.33e-05	-9.7864e-06
2.675	0.98392	-0.0019391	0.000202	-2.2947e-05	-4.686e-05
 2.69	0.98388	-0.0019585	0.00018535	-7.7905e-05	-3.9287e-05
2.705	0.98387	-0.0019449	0.0002108	-4.4339e-05	-1.6588e-05
 2.72	0.98385	-0.0019418	0.00021945	-4.7179e-05	-2.2477e-05
2.735	0.98392	-0.0019426	0.00022011	-6.1341e-05	-3.0977e-05
 2.75	0.98385	-0.0019432	0.00022747	-6.4951e-05	-2.6262e-05
2.765	0.98389	-0.0019471	0.00020629	-4.4561e-05	-2.5793e-05
 2.78	0.98388	-0.0019498	0.00022234	-5.1423e-05	-2.0687e-05
2.795	0.98391	-0.0019411	0.00020323	-4.9117e-05	-2.9597e-05
 2.81	0.9839	-0.0019461	0.00021494	-5.9937e-05	-3.6147e-05
2.825	0.98386	-0.0019467	0.00021793	-5.1106e-05	-5.5653e-06
 2.84	0.98385	-0.0019332	0.0002114	-4.7999e-05	-3.2799e-05
2.855	0.9839	-0.001943	0.00019798	-7.0637e-05	-6.8293e-05
 2.87	0.98395	-0.0019584	0.00020825	-6.5689e-05	-4.3629e-05
2.885	0.98385	-0.001958	0.00022638	-6.0118e-05	-2.1231e-05
  2.9	0.98392	-0.0019368	0.00020847	-2.9226e-05	-2.5338e-05
2.915	0.9839	-0.0019549	0.00021012	-5.1622e-05	-4.209e-05
 2.93	0.98386	-0.0019487	0.00021764	-4.5062e-05	-4.4276e-05
2.945	0.98389	-0.0019573	0.00020341	-5.7474e-05	-4.1726e-05
 2.96	0.98385	-0.001952	0.00021144	-4.5779e-05	-7.198e-05
2.975	0.98381	-0.001975	0.00019874	-7.1317e-05	-8.01e-05
 2.99	0.98386	-0.0019601	0.00021323	-6.4223e-05	-2.8033e-05
3.005	0.9839	-0.0019542	0.00019373	-5.4423e-05	-3.289e-05
3.025	0.98388	-0.0019458	0.00019795	-6.268e-05	-6.0884e-05
3.045	0.98388	-0.0019423	0.00021492	-5.3426e-05	-2.3143e-05
3.065	0.98394	-0.0019526	0.00021202	-6.5839e-05	-4.5006e-05
3.085	0.98392	-0.0019569	0.00018978	-4.6967e-05	-8.0179e-05
3.105	0.98388	-0.0019297	0.00021895	-3.7695e-05	-1.1971e-05
3.125	0.98394	-0.0019575	0.00019227	-4.6983e-05	-5.272e-05
3.145	0.98395	-0.0019499	0.00021101	-3.632e-05	-4.939e-05
3.165	0.9839	-0.0019603	0.00021061	-4.2799e-05	-3.3767e-05
3.185	0.98384	-0.0019522	0.0002106	-7.6202e-05	-2.1801e-05
3.205	0.98385	-0.001953	0.00018865	-4.2314e-05	-4.466e-05
3.225	0.98394	-0.0019509	0.00020775	-6.079e-05	-3.7097e-05
3.245	0.98391	-0.0019393	0.00020712	-2.4858e-05	-1.0602e-05
3.265	0.98393	-0.0019559	0.00021493	-6.3886e-05	-1.7721e-05
3.285	0.98383	-0.0019558	0.00020644	-4.3242e-05	-3.2906e-05
3.305	0.9839	-0.0019602	0.00019341	-8.2556e-05	-5.6293e-05
3.325	0.98387	-0.0019556	0.00022345	-3.6092e-05	-1.0732e-05
3.345	0.98385	-0.0019552	0.00019653	-5.0087e-05	-3.3658e-05
3.365	0.98388	-0.0019508	0.00021618	-4.8165e-05	-3.3376e-06
3.385	0.98391	-0.0019427	0.00020695	-5.1647e-05	-1.9606e-05
3.405	0.98387	-0.0019421	0.00020658	-6.5812e-05	-4.3252e-05
3.425	0.9839	-0.0019502	0.00021324	-6.1402e-05	-4.7401e-05
3.445	0.98397	-0.0019276	0.00019581	-5.4983e-05	-5.3199e-05
3.465	0.9839	-0.0019372	0.00020668	-5.0717e-05	-2.8337e-05
3.485	0.98396	-0.0019271	0.00020468	-3.9889e-05	-3.9635e-05
3.505	0.98392	-0.0019379	0.00019591	-5.4842e-05	-5.697e-05
3.525	0.98386	-0.0019661	0.00018997	-5.321e-05	-5.218e-05
3.545	0.98392	-0.0019445	0.00020525	-6.7591e-05	-4.4921e-05
3.565	0.98388	-0.0019462	0.00020751	-5.9814e-05	-3.9602e-05
3.585	0.9839	-0.0019465	0.00020889	-8.4498e-05	-3.6048e-05
3.605	0.98385	-0.0019613	0.00021885	-6.4349e-05	-3.5329e-05
3.625	0.98384	-0.0019647	0.00020708	-4.5117e-05	-4.3979e-05
3.645	0.98394	-0.0019493	0.00020254	-5.3401e-05	-4.6339e-05
3.665	0.98389	-0.001957	0.00021293	-6.248e-05	-1.4356e-05
3.685	0.98384	-0.0019723	0.00021959	-8.3105e-05	-1.1247e-05
3.705	0.98388	-0.0019502	0.00019825	-7.8305e-05	-3.6588e-05
3.725	0.98388	-0.0019442	0.00022568	-1.3704e-05	-3.7312e-05
3.745	0.98385	-0.0019669	0.00021954	-3.8234e-05	-2.6152e-05
3.765	0.98387	-0.0019501	0.0002139	-6.3385e-05	-3.3935e-05
3.785	0.98386	-0.0019641	0.00021627	-4.0037e-05	-5.1633e-05
3.805	0.9839	-0.0019555	0.00021692	-5.2964e-05	-4.5099e-05
3.825	0.9839	-0.0019655	0.00020254	-7.2207e-05	-4.2337e-05
3.845	0.98387	-0.0019347	0.00021017	-4.4214e-05	-3.9993e-05
3.865	0.98386	-0.0019588	0.0002146	-3.7637e-05	-5.8079e-05
3.885	0.98385	-0.0019644	0.00021247	-4.9744e-05	-3.6912e-05
3.905	0.98391	-0.0019553	0.00019763	-5.5867e-05	-2.745e-05
3.925	0.98388	-0.0019553	0.00020797	-5.1049e-05	-4.2223e-05
3.945	0.98393	-0.0019554	0.00021232	-5.593e-05	-1.1359e-05
3.965	0.98388	-0.0019588	0.00020346	-2.6631e-05	-3.1046e-05
3.985	0.98391	-0.0019552	0.00020943	-6.3603e-05	-2.1486e-05
4.005	0.98382	-0.0019627	0.00020595	-4.3353e-05	-3.8724e-05
4.025	0.98389	-0.0019635	0.00021605	-4.4965e-05	-1.7524e-05
4.045	0.98394	-0.001937	0.00021663	-3.4025e-05	-4.3788e-05
4.065	0.98387	-0.0019568	0.00021459	-5.9703e-05	-3.9656e-05
4.085	0.98383	-0.0019646	0.00022217	-6.2549e-05	-1.4438e-05
4.105	0.98387	-0.0019484	0.00021091	-2.8277e-05	-5.6015e-05
4.125	0.98386	-0.0019555	0.00022641	-3.8652e-05	-3.2276e-05
4.145	0.9839	-0.0019678	0.00022671	-9.0788e-05	-5.8127e-05
4.165	0.98387	-0.0019631	0.00024087	-5.0807e-05	-4.1548e-05
4.185	0.98389	-0.0019717	0.00022476	-6.2992e-05	-3.5102e-05
4.205	0.98391	-0.0019704	0.00021715	-6.7337e-05	-2.0349e-05
4.225	0.98393	-0.0019581	0.00023795	-8.4948e-05	6.2925e-06
4.245	0.98383	-0.0019656	0.00020713	-4.4235e-05	-5.5408e-05
 4.27	0.98384	-0.0019664	0.00023691	-4.5861e-05	-1.6025e-05
4.295	0.98388	-0.0019666	0.00022592	-6.5451e-05	-5.5486e-05
 4.32	0.9838	-0.0019853	0.00022252	-5.8367e-05	-4.7736e-05
4.345	0.98382	-0.0019681	0.00022894	-3.5082e-05	-4.8982e-05
 4.37	0.98386	-0.0019793	0.00021677	-5.2348e-05	-5.0833e-05
4.395	0.98389	-0.001973	0.00023245	-4.2439e-05	-1.7807e-05
 4.42	0.98384	-0.0019502	0.00022617	-3.7358e-05	-4.3317e-05
4.445	0.98393	-0.0019722	0.00023484	-5.9272e-05	-3.669e-05
 4.47	0.98394	-0.0019536	0.00022329	-6.2001e-05	-1.9611e-05
4.495	0.98393	-0.0019543	0.00022919	-4.5757e-05	-2.7041e-05
 4.52	0.98387	-0.0019737	0.00022459	-5.8434e-05	-2.8256e-05
4.545	0.98387	-0.0019401	0.0002288	-2.8009e-05	-4.0473e-05
 4.57	0.98389	-0.0019392	0.00022326	-3.8391e-05	-4.406e-05
4.595	0.98392	-0.0019589	0.00023981	-3.4394e-05	-3.1637e-05
 4.62	0.98391	-0.0019483	0.00023198	-2.145e-05	-3.0905e-05
4.645	0.98391	-0.0019502	0.00021587	-6.6345e-05	-4.8829e-05
 4.67	0.98388	-0.0019472	0.00023235	-2.8151e-05	-3.5149e-05
4.695	0.98392	-0.0019477	0.0002141	-7.0764e-05	-3.199e-05
 4.72	0.98386	-0.0019618	0.00022823	-5.8602e-05	-3.4353e-05
4.745	0.98386	-0.0019715	0.00022537	-5.9645e-05	-1.6051e-05
 4.77	0.98387	-0.0019525	0.00021918	-7.1191e-05	-5.4275e-05
4.795	0.98389	-0.0019553	0.00023142	-2.96e-05	-1.3415e-05
 4.82	0.98387	-0.0019589	0.00021878	-7.7908e-05	-2.9551e-05
4.845	0.98388	-0.0019478	0.00022572	-5.0097e-05	-1.7627e-05
 4.87	0.98386	-0.0019478	0.00024256	-2.7809e-05	-3.7412e-05
4.895	0.98381	-0.0019686	0.00022869	-7.9035e-05	-3.3917e-05
 4.92	0.98387	-0.0019489	0.0002261	-4.5142e-05	-1.6026e-05
4.945	0.98388	-0.001945	0.00021633	-3.4631e-05	-4.4565e-05
 4.97	0.98388	-0.0019494	0.00022506	-6.201e-05	-4.92e-05
4.995	0.98385	-0.0019628	0.0002219	-4.6927e-05	-2.6447e-05
 5.02	0.98388	-0.0019514	0.00022557	-3.87e-05	-3.3072e-05
5.045	0.98388	-0.0019411	0.00022373	-3.5717e-05	-2.9648e-05
 5.07	0.98387	-0.0019469	0.00022681	-8.3135e-05	-4.1828e-06
5.095	0.98383	-0.0019491	0.00022444	-5.1444e-05	-3.0185e-05
 5.12	0.98387	-0.0019439	0.00021429	-4.3454e-05	-4.7849e-05
5.145	0.98389	-0.0019303	0.00023893	-4.856e-05	-1.7414e-05
 5.17	0.98393	-0.0019577	0.00020597	-8.0665e-05	-3.4462e-05
5.195	0.9839	-0.0019351	0.00020528	-5.7754e-05	-4.3472e-05
 5.22	0.98391	-0.0019514	0.00020752	-6.2569e-05	-3.0491e-05
5.245	0.98391	-0.0019394	0.00020626	-8.1224e-05	-4.0194e-05
 5.27	0.98388	-0.0019585	0.00022109	-6.4774e-05	-3.59e-05
5.295	0.98389	-0.0019527	0.00022537	-4.6749e-05	-3.0958e-05
 5.32	0.98392	-0.0019472	0.00022632	-6.2857e-05	-4.497e-05
5.345	0.98394	-0.0019432	0.00020552	-2.7466e-05	-3.6055e-05
 5.37	0.98389	-0.0019571	0.00020483	-7.0211e-05	-5.1172e-05
5.395	0.98398	-0.001933	0.00019886	-3.2646e-05	-5.8838e-05
 5.42	0.98385	-0.0019339	0.00022009	-4.7928e-05	-3.7119e-05
5.445	0.98391	-0.0019309	0.00021374	-3.8972e-05	-2.709e-05
 5.47	0.98383	-0.0019432	0.00023251	-7.7215e-05	-3.0922e-05
5.495	0.98397	-0.0019285	0.00020886	-3.9877e-05	-4.1868e-05
5.525	0.98394	-0.001938	0.00021991	-5.8824e-05	-5.3704e-05
5.555	0.98392	-0.0019244	0.00019966	-3.9288e-05	-2.7405e-05
5.585	0.98395	-0.0019347	0.00022034	-3.6043e-05	-3.2853e-05
5.615	0.98388	-0.0019345	0.00020289	-6.4126e-05	-4.2849e-05
5.645	0.98391	-0.0019134	0.00019856	-2.9959e-05	-3.5915e-05
5.675	0.98385	-0.0019246	0.00021402	-6.0182e-05	-3.873e-05
5.705	0.98387	-0.0019406	0.00019849	-6.9466e-05	-6.9396e-05
5.735	0.98384	-0.0019238	0.00021769	-5.7058e-05	-6.7763e-05
5.765	0.98395	-0.0019396	0.00021872	-8.7358e-05	-1.4032e-05
5.795	0.98387	-0.0019454	0.00021162	-4.6894e-05	-3.3943e-05
5.825	0.98381	-0.001955	0.00019794	-7.4877e-05	-3.5802e-05
5.855	0.98393	-0.0019252	0.00021714	-5.9865e-05	-2.6108e-05
5.885	0.98382	-0.0019514	0.00020929	-6.718e-05	-4.5058e-06
5.915	0.9839	-0.0019353	0.00021642	-5.9193e-05	-3.2656e-05
5.945	0.98389	-0.001945	0.00021042	-7.0281e-05	-1.8285e-05
5.975	0.98388	-0.0019344	0.00018682	-5.0551e-05	-5.7159e-05
6.005	0.98389	-0.0019153	0.00021852	-2.6687e-05	-3.7765e-05
6.035	0.98387	-0.0019426	0.0002021	-4.8877e-05	-5.1592e-05
6.065	0.98387	-0.0019428	0.00021463	-6.8015e-05	-5.9131e-05
6.095	0.98394	-0.0019357	0.00019582	-6.029e-05	-4.8444e-05
6.125	0.9839	-0.0019247	0.00021224	-4.7438e-05	-4.9365e-05
6.155	0.98392	-0.0019499	0.00020699	-5.3772e-05	-4.1526e-05
6.185	0.98388	-0.0019471	0.00020994	-5.0192e-05	-3.9767e-05
6.215	0.98388	-0.0019535	0.00020776	-5.5143e-05	-3.3901e-05
6.245	0.98387	-0.0019654	0.00024609	-7.225e-05	-2.086e-05
6.275	0.98383	-0.0019358	0.00019902	-3.4185e-05	-8.0339e-05
6.305	0.98391	-0.001937	0.00022596	-6.4598e-05	-3.5893e-05
6.335	0.98398	-0.0019366	0.00021656	-8.1947e-05	-3.9231e-05
6.365	0.98389	-0.0019323	0.00022243	-5.7547e-05	-7.1948e-05
6.395	0.98394	-0.0019516	0.00023018	-6.639e-05	-1.2918e-05
6.425	0.98393	-0.0019377	0.00023555	-5.7563e-05	-4.5957e-05
6.455	0.98388	-0.0019447	0.00024047	-7.3678e-05	-5.9194e-05
6.485	0.98392	-0.0019218	0.00023904	-3.9564e-05	-2.5449e-05
6.515	0.98386	-0.001943	0.00022446	-5.068e-05	-4.6974e-05
6.545	0.98385	-0.0019513	0.00023391	-6.4852e-05	-1.8178e-05
6.575	0.98388	-0.0019438	0.00022586	-4.6028e-05	-4.3742e-05
6.605	0.98392	-0.0019241	0.00021984	-3.2489e-05	-3.6289e-05
6.635	0.98393	-0.0019331	0.00020143	-5.7804e-05	-5.4164e-05
6.665	0.98387	-0.0019371	0.00021357	-6.3841e-05	-4.2954e-05
6.695	0.98391	-0.0019409	0.00021798	-6.9385e-05	-3.4646e-05
6.725	0.98391	-0.0019355	0.00023074	-6.5224e-05	-2.5282e-05
 6.76	0.98387	-0.0019524	0.00021239	-5.9813e-05	-3.4327e-05
6.795	0.98386	-0.0019493	0.00021963	-5.0407e-05	-3.6504e-05
 6.83	0.98386	-0.0019482	0.00020886	-3.225e-05	-1.6883e-05
6.865	0.98381	-0.001944	0.00021627	-5.6301e-05	-2.6028e-05
  6.9	0.9839	-0.0019403	0.00020965	-5.0057e-05	-4.4042e-05
6.935	0.98389	-0.0019484	0.00021188	-4.5327e-05	-3.2576e-05
 6.97	0.98391	-0.0019421	0.00021964	-5.3955e-05	-4.9617e-06
7.005	0.98394	-0.0019422	0.00021926	-5.8538e-05	-3.3386e-05
 7.04	0.98392	-0.0019525	0.00020767	-5.3555e-05	-3.6023e-05
7.075	0.98398	-0.001931	0.00019203	-5.5703e-05	-6.6004e-05
 7.11	0.98387	-0.001955	0.00019244	-4.5398e-05	-3.7505e-05
7.145	0.98392	-0.0019453	0.00020604	-6.7593e-05	-3.6715e-05
 7.18	0.98386	-0.0019592	0.00017785	-7.351e-05	-5.898e-05
7.215	0.98388	-0.0019613	0.00018439	-5.5698e-05	-4.4839e-05
 7.25	0.98384	-0.0019669	0.00019589	-7.8931e-05	-1.2722e-05
7.285	0.9839	-0.0019571	0.0001967	-6.4404e-05	-4.2788e-05
 7.32	0.98387	-0.0019433	0.00018403	-6.1155e-05	-7.1782e-05
7.355	0.98393	-0.0019448	0.00019167	-6.0643e-05	-3.6514e-05
 7.39	0.9839	-0.0019254	0.00018958	-4.7956e-05	-3.7938e-05
7.425	0.98398	-0.0019225	0.00019818	-6.1547e-05	-3.0401e-05
 7.46	0.98388	-0.0019439	0.00020293	-3.5894e-05	-4.2647e-05
7.495	0.9839	-0.0019362	0.00018419	-6.868e-05	-4.8939e-05
 7.53	0.98386	-0.0019449	0.00020142	-5.8098e-05	-4.1426e-05
7.565	0.98391	-0.0019467	0.00019877	-5.9813e-05	-4.1593e-05
  7.6	0.98383	-0.001932	0.0001945	-4.0568e-05	-5.9353e-05
7.635	0.9839	-0.0019456	0.00017945	-5.9578e-05	-3.1052e-05
 7.67	0.98387	-0.0019363	0.00019126	-5.4755e-05	-4.5603e-05
7.705	0.9839	-0.001933	0.00018988	-5.8526e-05	-2.3127e-05
 7.74	0.98388	-0.0019328	0.000196	-6.2748e-05	-4.6602e-05
7.775	0.98385	-0.0019331	0.00020078	-6.0333e-05	-3.8502e-05
 7.81	0.98386	-0.001941	0.00019749	-5.8627e-05	-4.794e-05
7.845	0.98386	-0.0019467	0.00020619	-5.3913e-05	-2.9851e-05
 7.88	0.98389	-0.0019545	0.00019664	-6.1904e-05	-3.9979e-05
7.915	0.98391	-0.0019396	0.00019112	-5.8816e-05	-4.4421e-05
 7.95	0.98389	-0.0019399	0.00020959	-4.6173e-05	-3.0952e-05
 7.99	0.98391	-0.0019297	0.00020531	-9.2011e-06	-4.757e-05
 8.03	0.98386	-0.0019472	0.00021175	-7.2165e-05	-2.2362e-05
 8.07	0.98391	-0.0019539	0.00021346	-6.7196e-05	-2.6538e-05
 8.11	0.98394	-0.0019354	0.00021304	-1.8089e-05	-3.0352e-05
 8.15	0.98383	-0.0019588	0.0002133	-5.5828e-05	-1.7906e-05
 8.19	0.98382	-0.0019494	0.00020102	-3.9861e-05	-4.2928e-05
 8.23	0.98391	-0.0019376	0.00019405	-6.1069e-05	-2.5562e-05
 8.27	0.98389	-0.0019449	0.00019788	-7.132e-05	-4.7124e-05
 8.31	0.98387	-0.0019498	0.00020235	-5.3068e-05	-3.0715e-05
 8.35	0.98388	-0.0019502	0.00020837	-4.4698e-05	-4.133e-05
 8.39	0.98392	-0.0019324	0.00018876	-7.1223e-05	-4.8612e-05
 8.43	0.9839	-0.001941	0.00020044	-6.3588e-05	-3.6754e-05
 8.47	0.98394	-0.0019395	0.00019521	-5.3125e-05	-1.3368e-05
 8.51	0.98395	-0.0019271	0.00019066	-4.9847e-05	-1.798e-05
 8.55	0.98385	-0.001959	0.00020166	-4.3666e-05	-1.1411e-05
 8.59	0.98389	-0.0019544	0.00018379	-4.4825e-05	-3.7602e-05
 8.63	0.98389	-0.0019424	0.0001806	-5.2459e-05	-2.6338e-05
 8.67	0.98389	-0.0019548	0.000188	-4.4197e-05	-3.5808e-05
 8.71	0.98395	-0.0019332	0.00020238	-5.6152e-05	-4.2287e-05
 8.75	0.98391	-0.0019434	0.00018916	-5.2379e-05	-2.342e-05
 8.79	0.9839	-0.0019345	0.0001794	-6.8497e-05	-4.3537e-05
 8.83	0.9839	-0.0019524	0.00018256	-7.2193e-05	-2.8152e-05
 8.87	0.98389	-0.0019471	0.00017379	-4.7098e-05	-6.708e-05
 8.91	0.98386	-0.0019421	0.00018176	-5.6303e-05	-3.5813e-05
 8.95	0.98382	-0.0019482	0.00017538	-5.9366e-05	-3.3403e-05
 8.99	0.98396	-0.0019241	0.00016225	-3.8389e-05	-2.8002e-05
 9.03	0.9839	-0.0019521	0.0001624	-6.1934e-05	-3.8033e-05
 9.07	0.98389	-0.0019521	0.00013952	-7.8124e-05	-5.7909e-05
 9.11	0.98387	-0.0019475	0.0001629	-8.115e-05	-3.434e-05
 9.15	0.9839	-0.0019361	0.00016067	-3.5818e-05	-3.7482e-05
 9.19	0.98382	-0.0019579	0.00016942	-5.8164e-05	-2.5329e-05
9.235	0.98392	-0.0019506	0.00016714	-5.362e-05	-2.462e-05
 9.28	0.98391	-0.0019291	0.00017036	-4.0027e-05	-3.1977e-05
9.325	0.98379	-0.0019545	0.00016521	-4.569e-05	-2.9813e-05
 9.37	0.98384	-0.0019541	0.00017555	-6.0141e-05	-3.2633e-05
9.415	0.98395	-0.0019378	0.00017332	-4.9056e-05	-2.8401e-05
 9.46	0.98387	-0.0019414	0.00018352	-3.7515e-05	-3.0421e-05
9.505	0.98392	-0.0019253	0.00017169	-3.6947e-05	-4.2129e-05
 9.55	0.98392	-0.0019315	0.00017763	-3.8106e-05	-4.1112e-05
9.595	0.9839	-0.0019468	0.00017553	-4.8644e-05	-3.8436e-05
 9.64	0.98391	-0.0019322	0.00018054	-5.1244e-05	-3.325e-05
9.685	0.98385	-0.0019582	0.00016966	-5.3282e-05	-3.1592e-05
 9.73	0.98383	-0.0019552	0.00016646	-3.9854e-05	-6.0375e-05
9.775	0.98387	-0.0019507	0.00017495	-3.0976e-05	-3.0427e-05
 9.82	0.98389	-0.001945	0.00017782	-1.9445e-05	-1.0816e-05
9.865	0.98389	-0.0019495	0.00016789	-6.5058e-05	-4.0431e-05
 9.91	0.98388	-0.0019427	0.00016455	-3.5693e-05	-2.5544e-05
9.955	0.98386	-0.0019516	0.0001799	-4.0409e-05	-3.3647e-05
 10.0	0.98386	-0.0019682	0.0001772	-6.9627e-05	-3.0887e-05
10.045	0.98384	-0.0019485	0.00016469	-4.5731e-05	-2.6547e-05
10.09	0.98386	-0.001948	0.00018966	-4.5349e-05	-1.3539e-05
10.135	0.98389	-0.0019467	0.00016912	-5.6142e-05	-4.0584e-05
10.18	0.9839	-0.0019464	0.00017362	-4.7479e-05	-2.764e-05
10.225	0.98395	-0.0019477	0.00015955	-5.7979e-05	-3.3455e-05
10.27	0.98393	-0.0019691	0.00016506	-8.8873e-05	-4.0243e-05
10.315	0.98385	-0.0019666	0.00016219	-6.6658e-05	-3.9488e-05
10.36	0.98393	-0.0019559	0.0001815	-6.5744e-05	-4.103e-06
10.405	0.98389	-0.0019508	0.00016733	-4.996e-05	-1.8733e-05
10.45	0.98392	-0.0019207	0.00015854	-2.4806e-05	-3.2865e-05
 10.5	0.98389	-0.001949	0.00016332	-6.2646e-05	-4.7405e-05
10.55	0.98392	-0.0019499	0.00014611	-7.0881e-05	-4.792e-05
 10.6	0.98385	-0.0019363	0.00017348	-5.326e-05	-4.6004e-05
10.65	0.98389	-0.0019603	0.00017447	-6.9777e-05	-2.3562e-05
 10.7	0.98391	-0.0019348	0.00017831	-3.6713e-05	-2.9236e-05
10.75	0.98389	-0.0019374	0.00014896	-5.0779e-05	-5.1052e-05
 10.8	0.98383	-0.0019583	0.0001657	-6.2611e-05	-2.756e-05
10.85	0.98387	-0.0019535	0.00014407	-6.3771e-05	-3.8437e-05
 10.9	0.98385	-0.0019503	0.00015436	-3.9723e-05	-5.018e-05
10.95	0.98391	-0.0019414	0.00016935	-4.3125e-05	-3.1423e-05
 11.0	0.98385	-0.0019564	0.0001714	-3.883e-05	-3.7605e-05
11.05	0.98386	-0.001946	0.00016374	-5.7269e-05	-4.1851e-05
 11.1	0.98387	-0.0019405	0.00016695	-5.5802e-05	-2.7943e-05
11.15	0.98393	-0.0019383	0.00015435	-5.5667e-05	-6.1638e-05
 11.2	0.98389	-0.0019264	0.00016908	-5.2438e-05	-3.2943e-05
11.25	0.98389	-0.0019465	0.00016138	-6.6928e-05	-4.7167e-05
 11.3	0.9839	-0.0019265	0.00016477	-3.7449e-05	-1.4767e-05
11.35	0.98389	-0.0019381	0.000136	-6.4736e-05	-5.223e-05
 11.4	0.98395	-0.0019325	0.00016389	-6.9079e-05	-3.009e-05
11.45	0.98381	-0.001953	0.0001622	-7.3113e-05	-2.9896e-05
 11.5	0.98386	-0.0019481	0.00016479	-6.1041e-05	-1.958e-05
11.55	0.98385	-0.0019488	0.00014841	-5.2078e-05	-4.7215e-05
 11.6	0.98388	-0.0019295	0.00015059	-4.8777e-05	-5.0842e-05
11.65	0.9839	-0.0019375	0.00014246	-6.2073e-05	-3.6792e-05
11.705	0.98392	-0.0019388	0.00013633	-5.8537e-05	-2.6468e-05
11.76	0.98386	-0.0019378	0.00014188	-5.4629e-05	-3.7481e-05
11.815	0.9839	-0.0019468	0.00014944	-7.2392e-05	-3.5832e-05
11.87	0.98385	-0.0019357	0.00015033	-5.0764e-05	-2.8802e-05
11.925	0.98381	-0.0019459	0.00015375	-6.4145e-05	-1.942e-05
11.98	0.98388	-0.00194	0.0001524	-3.2935e-05	-4.5982e-05
12.035	0.98388	-0.0019338	0.00014537	-4.2225e-05	-3.4683e-05
12.09	0.98382	-0.0019105	0.00017045	-3.6754e-05	8.9306e-06
12.145	0.98391	-0.0019197	0.00015269	-5.7537e-05	-3.8171e-05
 12.2	0.98386	-0.0019323	0.00017356	-6.066e-05	-2.7565e-05
12.255	0.98389	-0.0019149	0.00014928	-3.1722e-05	-4.2838e-05
12.31	0.98387	-0.0019332	0.00016553	-5.1254e-05	-1.4822e-05
12.365	0.98392	-0.0019258	0.00014267	-4.8284e-05	-4.149e-05
12.42	0.98388	-0.0019302	0.000167	-5.5318e-05	-1.9152e-05
12.475	0.98389	-0.0019363	0.00018492	-7.2265e-05	9.0717e-07
12.53	0.98391	-0.0019239	0.00017739	-6.0802e-05	-2.7899e-05
12.585	0.98394	-0.0019352	0.00015443	-7.3875e-05	-3.514e-05
12.64	0.98392	-0.0019229	0.00017085	-3.7663e-05	-3.9906e-05
12.695	0.98387	-0.0019362	0.00017007	-8.4115e-05	-3.8014e-05
12.75	0.98395	-0.0019105	0.00015745	-3.7565e-05	-4.268e-05
12.805	0.98392	-0.0019309	0.00016623	-6.5985e-05	-3.7176e-05
12.86	0.9839	-0.0019395	0.00017022	-6.7684e-05	-4.0983e-05
12.915	0.98395	-0.0019209	0.00016266	-4.0673e-05	-3.3068e-05
12.975	0.98389	-0.0019145	0.00016373	-6.1364e-05	-5.0407e-05
13.035	0.98391	-0.0019047	0.00016556	-2.939e-05	-2.7493e-05
13.095	0.98392	-0.0019275	0.00016401	-3.8719e-05	-6.2654e-05
13.155	0.98392	-0.001921	0.0001678	-3.6906e-05	-4.4436e-05
13.215	0.9839	-0.0019169	0.00016813	-4.461e-05	-3.5253e-05
13.275	0.98385	-0.0019284	0.00018812	-4.2304e-05	-4.8102e-05
13.335	0.98387	-0.0019233	0.00016658	-4.7314e-05	-3.5375e-05
13.395	0.98388	-0.0019206	0.00017038	-4.8781e-05	-3.9769e-05
13.455	0.98392	-0.0019099	0.00017545	-4.534e-05	-4.1873e-05
13.515	0.98393	-0.0019028	0.00017263	-3.357e-05	-3.592e-05
13.575	0.98382	-0.0019362	0.00016253	-4.8937e-05	-5.04e-05
13.635	0.98395	-0.001916	0.00015782	-7.7146e-05	-4.9488e-05
13.695	0.9839	-0.001911	0.00015484	-4.5232e-05	-6.4435e-05
13.755	0.98393	-0.0018933	0.00017354	-5.1927e-05	-2.3963e-05
13.815	0.98389	-0.0019255	0.00016543	-8.4576e-05	-2.4055e-05
13.875	0.98386	-0.0018977	0.00017616	-5.5443e-05	-2.9725e-05
13.935	0.98386	-0.001905	0.00018101	-6.4328e-05	-1.8404e-05
13.995	0.98384	-0.0019315	0.0001843	-6.5494e-05	-1.6071e-05
14.055	0.98386	-0.0019202	0.00018246	-5.5035e-05	-3.7832e-05
14.115	0.98386	-0.0019201	0.00016828	-6.6018e-05	-2.2389e-05
14.18	0.98392	-0.0019142	0.00018587	-3.6624e-05	-5.1888e-05
14.245	0.9839	-0.0019105	0.00017802	-4.9255e-05	-5.5795e-05
14.31	0.98391	-0.0019104	0.00017007	-4.7358e-05	-4.3504e-05
14.375	0.98388	-0.0019008	0.00018975	-5.8277e-05	-6.0545e-05
14.44	0.98388	-0.0019117	0.00018851	-4.8175e-05	-3.4496e-05
14.505	0.98388	-0.0019183	0.00017887	-5.2727e-05	-2.784e-05
14.57	0.9839	-0.0019167	0.00017478	-5.4351e-05	-2.9031e-05
14.635	0.98388	-0.0019131	0.00016568	-6.3875e-05	-6.3398e-05
 14.7	0.98385	-0.0019313	0.00016871	-7.0718e-05	-4.3858e-05
14.765	0.98386	-0.0019261	0.0001623	-5.9413e-05	-5.5821e-05
14.83	0.98386	-0.0019111	0.0001489	-3.8773e-05	-5.7419e-05
14.895	0.98386	-0.0019135	0.00015849	-5.3338e-05	-7.0956e-05
14.96	0.9839	-0.0019275	0.00017122	-5.3056e-05	-3.6616e-05
15.025	0.98385	-0.0019113	0.00017006	-3.1357e-05	-3.0176e-05
15.09	0.98393	-0.0019202	0.0001548	-4.3564e-05	-4.5555e-05
15.155	0.98389	-0.0019208	0.00016425	-6.5751e-05	-2.1723e-05
15.22	0.98392	-0.0018982	0.00014853	-4.1209e-05	-6.2483e-05
15.285	0.98386	-0.0019153	0.00015885	-5.1617e-05	-5.5462e-05
15.35	0.98386	-0.0019107	0.00015845	-5.6261e-05	-3.2091e-05
15.42	0.98387	-0.0019186	0.0001547	-6.1339e-05	-5.3226e-05
15.49	0.98386	-0.0019063	0.00016177	-4.9572e-05	-1.1727e-05
15.56	0.98387	-0.0019235	0.00014688	-3.8417e-05	-5.69e-05
15.63	0.9839	-0.0018955	0.00015205	-5.5292e-05	-1.3893e-05
 15.7	0.98389	-0.0019126	0.00016417	-4.0954e-05	-4.2997e-05
15.77	0.98383	-0.0019423	0.00016158	-6.6937e-05	-4.7297e-05
15.84	0.98387	-0.0019131	0.00016254	-3.6257e-05	-4.3729e-05
15.91	0.98391	-0.0019215	0.00018589	-5.7133e-05	-3.0587e-05
15.98	0.9839	-0.0019086	0.00016572	-6.7177e-05	-5.6462e-05
16.05	0.98389	-0.0019175	0.00017299	-6.4085e-05	-4.1311e-05
16.12	0.98396	-0.0019072	0.00016586	-4.9889e-05	-3.9371e-05
16.19	0.98392	-0.0019191	0.00017502	-3.7358e-05	-2.5405e-05
16.26	0.98392	-0.0019057	0.0001626	-2.9783e-05	-5.2255e-05
16.33	0.98387	-0.0019242	0.00017549	-5.6769e-05	-1.8769e-05
 16.4	0.98391	-0.0019077	0.00016006	-4.8868e-05	-2.3068e-05
16.47	0.98387	-0.0019202	0.00016222	-4.7785e-05	-2.9564e-05
16.54	0.98392	-0.0019093	0.00015748	-6.9434e-05	-5.2911e-05
16.61	0.98386	-0.0019223	0.00015484	-6.6317e-05	-5.2245e-05
16.685	0.98386	-0.0019286	0.00018309	-7.0785e-05	-4.2672e-05
16.76	0.98387	-0.0019353	0.00020213	-6.0176e-05	-3.1936e-05
16.835	0.98383	-0.0019275	0.00017129	-5.0126e-05	-2.7006e-05
16.91	0.98389	-0.0019318	0.0001505	-4.7969e-05	-5.3196e-05
16.985	0.98391	-0.0019244	0.0001541	-5.5865e-05	-1.8065e-05
17.06	0.98386	-0.0019474	0.00014716	-5.5264e-05	-2.5167e-05
17.135	0.98394	-0.0019553	0.00015794	-9.0728e-05	-4.1387e-05
17.21	0.98387	-0.001959	0.00017647	-5.9391e-05	-3.3133e-05
17.285	0.98392	-0.0019506	0.00015909	-9.3838e-05	-2.5375e-05
17.36	0.98385	-0.0019384	0.00016287	-6.5777e-05	-2.7428e-05
17.435	0.9839	-0.0019465	0.00016538	-6.7351e-05	-3.1146e-05
17.51	0.98381	-0.0019605	0.00014119	-6.8498e-05	-3.8977e-05
17.585	0.98389	-0.0019523	0.00014338	-6.1758e-05	-3.7316e-05
17.66	0.9839	-0.0019454	0.00014859	-3.3738e-05	-1.6781e-05
17.735	0.9839	-0.0019328	0.00016063	-6.9594e-05	-3.9351e-05
17.81	0.98392	-0.0019532	0.00013876	-4.0178e-05	-4.7462e-05
17.89	0.98396	-0.0019418	0.00017276	-8.0004e-05	-1.5461e-05
17.97	0.98388	-0.001952	0.00015339	-4.5774e-05	-4.5299e-05
18.05	0.98393	-0.0019306	0.00017014	-1.6038e-05	-4.9642e-05
18.13	0.98386	-0.0019465	0.00017314	-3.5887e-05	-3.0866e-05
18.21	0.9839	-0.0019446	0.00016	-3.7643e-05	-3.0975e-05
18.29	0.98387	-0.0019404	0.00015614	-6.1254e-05	-4.1109e-05
18.37	0.98389	-0.0019412	0.00015654	-5.2639e-05	-4.0541e-05
18.45	0.98384	-0.0019603	0.00017185	-5.5968e-05	-2.6906e-05
18.53	0.98394	-0.0019601	0.00016437	-7.2848e-05	-4.4769e-05
18.61	0.98389	-0.0019451	0.0001693	-3.6547e-05	-3.5308e-05
18.69	0.98392	-0.0019514	0.00019232	-6.9803e-05	-1.6827e-05
18.77	0.98394	-0.0019341	0.00016255	-6.5957e-05	-6.7118e-05
18.85	0.98388	-0.0019415	0.00016407	-6.7925e-05	-6.5691e-05
18.93	0.9839	-0.0019513	0.00016424	-5.6749e-05	-2.232e-05
19.01	0.98388	-0.0019567	0.00017519	-6.9245e-05	-3.3054e-05
19.09	0.98388	-0.0019555	0.00016096	-6.5028e-05	-5.0528e-05
19.175	0.98385	-0.0019528	0.00018795	-5.9341e-05	-2.4295e-05
19.26	0.98396	-0.0019487	0.00018973	-6.224e-05	-2.978e-05
19.345	0.98388	-0.0019631	0.00017415	-7.079e-05	-4.3266e-05
19.43	0.98392	-0.0019546	0.00016425	-5.9348e-05	-1.009e-05
19.515	0.98389	-0.0019469	0.00016417	-4.4319e-05	-2.7409e-05
 19.6	0.9839	-0.0019576	0.00014518	-7.7176e-05	-6.1849e-05
19.685	0.98385	-0.0019539	0.00014565	-5.2634e-05	-4.7291e-05
19.77	0.98388	-0.0019528	0.00015066	-8.2159e-05	-6.6039e-05
19.855	0.98387	-0.0019442	0.00014177	-4.5832e-05	-2.093e-05
19.94	0.98387	-0.0019526	0.00015443	-5.2672e-05	-4.6597e-05
20.025	0.98389	-0.0019593	0.00015753	-7.1874e-05	-3.5419e-05
20.11	0.98395	-0.0019373	0.00014237	-5.0675e-05	-3.7702e-05
20.195	0.98389	-0.0019234	0.00014667	-6.1576e-05	-4.4105e-05
20.28	0.98394	-0.0019311	0.0001499	-6.7212e-05	-5.1505e-05
20.37	0.98392	-0.0019293	0.00016208	-6.0409e-05	-5.0372e-05
20.46	0.98391	-0.0019417	0.00016108	-7.8689e-05	-5.5434e-05
20.55	0.98391	-0.0019255	0.00018638	-4.8191e-05	-1.6744e-05
20.64	0.98388	-0.0019349	0.00020092	-8.4664e-05	-1.3048e-05
20.73	0.98388	-0.0019232	0.00017314	-4.8148e-05	-4.6187e-05
20.82	0.98394	-0.0019003	0.00018671	-3.15e-05	-6.5677e-05
20.91	0.98389	-0.0019321	0.00019589	-4.6987e-05	-6.4352e-05
 21.0	0.98386	-0.0019342	0.00022305	-6.3424e-05	3.7805e-06
21.09	0.98387	-0.0019004	0.00020958	-3.3097e-05	-4.1631e-05
21.18	0.98388	-0.0019115	0.00019925	-7.143e-05	-6.3349e-05
21.27	0.98385	-0.0019234	0.00020172	-4.4155e-05	-5.1374e-05
21.36	0.98396	-0.0019093	0.00021917	-6.8669e-05	-4.9064e-05
21.45	0.98391	-0.001932	0.00021776	-5.1996e-05	-4.2741e-05
21.54	0.98386	-0.0019351	0.00022264	-6.2696e-05	-2.4287e-05
21.635	0.98391	-0.0019258	0.00020179	-4.477e-05	-2.1737e-05
21.73	0.98392	-0.0019354	0.00022664	-5.4368e-05	-1.4056e-05
21.825	0.98387	-0.0019442	0.00020864	-5.283e-05	-2.9849e-05
21.92	0.98388	-0.0019282	0.00022689	-3.9935e-05	-4.317e-05
22.015	0.98388	-0.0019514	0.00021638	-7.0725e-05	-3.1337e-05
22.11	0.98393	-0.0019382	0.00019773	-4.6818e-05	-5.9695e-05
22.205	0.98393	-0.0019239	0.0002094	-4.2763e-05	-6.4426e-05
 22.3	0.98387	-0.0019405	0.00023056	-5.0897e-05	-3.0223e-05
22.395	0.98386	-0.0019473	0.00022289	-5.872e-05	-4.6694e-05
22.49	0.98387	-0.0019308	0.00022087	-3.1935e-05	-2.8828e-05
22.585	0.98389	-0.0019324	0.00021509	-6.0037e-05	-6.2511e-05
22.68	0.98382	-0.0019392	0.00022236	-4.4949e-05	-2.6118e-06
22.775	0.9839	-0.0019386	0.00022173	-5.6068e-05	-1.4079e-05
22.875	0.98386	-0.001947	0.00022314	-5.5034e-05	-3.1348e-05
22.975	0.98386	-0.0019427	0.00021875	-5.608e-05	-4.8536e-05
23.075	0.98385	-0.0019331	0.00021801	-6.2401e-05	-3.6371e-05
23.175	0.98388	-0.0019401	0.00019995	-5.2217e-05	-4.7346e-05
23.275	0.98392	-0.0019498	0.00020542	-6.3114e-05	-5.3003e-05
23.375	0.98391	-0.001947	0.00021281	-4.9622e-05	-2.1526e-05
23.475	0.98389	-0.0019511	0.00020702	-6.524e-05	-2.9013e-05
23.575	0.98392	-0.0019574	0.00020368	-5.2766e-05	-5.315e-05
23.675	0.98393	-0.0019415	0.00022594	-5.6625e-05	-6.1206e-05
23.775	0.98391	-0.0019506	0.00020786	-6.4689e-05	-2.8927e-05
23.875	0.98394	-0.00195	0.00022447	-3.2254e-05	-4.7972e-06
23.975	0.98384	-0.0019557	0.00021306	-6.8243e-05	-2.5907e-05
24.08	0.98387	-0.0019582	0.00020892	-5.8204e-05	-4.2211e-05
24.185	0.98394	-0.0019457	0.00022209	-5.1473e-05	-2.4563e-05
24.29	0.98387	-0.001958	0.00019319	-5.8262e-05	-4.4988e-05
24.395	0.9839	-0.001961	0.00020413	-7.3498e-05	-3.0719e-05
 24.5	0.98393	-0.0019599	0.00021723	-6.8075e-05	-3.0663e-05
24.605	0.98383	-0.001968	0.00021126	-7.3308e-05	-5.8929e-05
24.71	0.98384	-0.0019679	0.00018942	-7.5935e-05	-4.284e-05
24.815	0.9838	-0.0019592	0.00023116	-8.8279e-05	4.9026e-06
24.92	0.9839	-0.0019505	0.00022148	-3.9354e-05	-3.5406e-05
25.025	0.98389	-0.0019433	0.0002182	-7.0342e-05	-3.6884e-05
25.13	0.98385	-0.0019671	0.00022736	-5.9847e-05	-2.7834e-05
25.235	0.98391	-0.0019595	0.00022953	-6.1772e-05	-2.7303e-05
25.345	0.98397	-0.0019612	0.00021532	-7.3419e-05	-2.2922e-05
25.455	0.98389	-0.0019476	0.0002366	-3.6709e-05	-2.7645e-05
25.565	0.98391	-0.0019617	0.0002232	-6.0804e-05	-6.1327e-05
25.675	0.98385	-0.0019687	0.00021884	-3.5846e-05	-2.5841e-05
25.785	0.98393	-0.0019741	0.00022216	-5.873e-05	-1.3428e-05
25.895	0.9839	-0.0019552	0.00021483	-3.3977e-05	-2.3725e-05
26.005	0.98385	-0.0019676	0.00021024	-3.6067e-05	-5.1396e-05
26.115	0.98394	-0.0019753	0.00022202	-5.5802e-05	-1.2373e-05
26.225	0.98384	-0.0019921	0.0002215	-6.2199e-05	-4.1185e-05
26.335	0.98383	-0.0019705	0.00022032	-1.7704e-05	-3.2836e-05
26.445	0.98395	-0.0019668	0.00021411	-4.7941e-05	-1.5921e-05
26.56	0.98391	-0.0019845	0.00020356	-5.7011e-05	-5.3308e-05
26.675	0.98397	-0.0019491	0.00021111	-5.7761e-05	-3.2355e-05
26.79	0.98388	-0.0019717	0.00021324	-4.8965e-05	-1.9357e-05
26.905	0.98382	-0.0019673	0.0002325	-4.7777e-05	-3.6166e-05
27.02	0.98392	-0.0019513	0.00019924	-3.9059e-05	-4.1802e-05
27.135	0.98386	-0.0019592	0.00021472	-3.5374e-05	-1.8503e-05
27.25	0.98384	-0.0019536	0.00020317	-3.3428e-05	-5.1006e-05
27.365	0.98386	-0.0019638	0.00020879	-4.443e-05	-3.0853e-05
27.48	0.98387	-0.0019603	0.00022669	-3.8993e-05	-3.0393e-05
27.595	0.98389	-0.0019717	0.00021563	-5.2064e-05	-4.5818e-05
27.71	0.98387	-0.0019736	0.00021433	-6.336e-05	-4.837e-05
27.83	0.98392	-0.0019722	0.00020946	-7.6033e-05	-5.2715e-05
27.95	0.98393	-0.0019543	0.00023222	-4.7295e-05	-4.0226e-05
28.07	0.98397	-0.0019719	0.00021346	-0.000104	-4.604e-05
28.19	0.98388	-0.0019653	0.00022253	-6.4887e-05	-4.8826e-05
28.31	0.98389	-0.0019634	0.00022241	-8.3679e-05	-4.9659e-05
28.43	0.9839	-0.0019586	0.0002215	-4.2539e-05	-2.7369e-05
28.55	0.9839	-0.0019648	0.00022159	-6.6328e-05	-3.3428e-05
28.67	0.98389	-0.0019724	0.00023099	-6.1631e-05	-1.7376e-05
28.79	0.98386	-0.0019725	0.00022241	-7.0527e-05	-4.5879e-05
28.91	0.98389	-0.0019688	0.00020761	-4.6672e-05	-4.7602e-05
29.035	0.98385	-0.0019729	0.00022491	-6.2301e-05	-2.4476e-05
29.16	0.98397	-0.0019466	0.00020691	-3.3786e-05	-2.5134e-05
29.285	0.9839	-0.0019686	0.00020692	-6.0452e-05	-3.442e-05
29.41	0.98383	-0.0019768	0.00019754	-5.7167e-05	-3.8165e-05
29.535	0.98393	-0.0019708	0.00019352	-7.8222e-05	-4.2221e-05
29.66	0.98384	-0.0019645	0.00018051	-3.5408e-05	-4.8654e-05
29.785	0.98388	-0.0019794	0.0001895	-5.4063e-05	-4.8241e-05
29.91	0.98392	-0.0019663	0.00017933	-5.3322e-05	-3.9384e-05
30.035	0.9839	-0.0019621	0.00018834	-4.8895e-05	-5.6298e-05
30.16	0.98388	-0.0019627	0.00019874	-5.331e-05	-6.1245e-05
30.29	0.98389	-0.0019629	0.00019552	-6.4759e-05	-3.9015e-05
30.42	0.98391	-0.0019772	0.00018997	-8.2546e-05	-2.68e-05
30.55	0.98387	-0.0019918	0.00019033	-8.1654e-05	-2.7547e-05
30.68	0.98394	-0.001992	0.00019644	-7.5301e-05	-5.7261e-05
30.81	0.98389	-0.0019583	0.00021668	-3.3404e-05	-1.9591e-05
30.94	0.98401	-0.0019575	0.00020098	-3.3912e-05	-5.1338e-05
31.07	0.98389	-0.0019936	0.00019389	-5.0876e-05	-3.2799e-05
 31.2	0.98391	-0.001981	0.00021465	-4.8492e-05	-2.6145e-05
31.33	0.98398	-0.0019691	0.00020616	-4.1182e-05	-5.1568e-05
31.46	0.98388	-0.0019834	0.00021301	-5.8267e-05	-6.6858e-06
31.595	0.98392	-0.0019678	0.00020165	-4.7791e-05	-4.9764e-05
31.73	0.98394	-0.0019704	0.00022739	-3.4315e-05	-1.8257e-05
31.865	0.98385	-0.001986	0.00022376	-5.5599e-05	-4.814e-05
 32.0	0.98387	-0.0019808	0.00023101	-5.162e-05	-3.664e-05
32.135	0.98388	-0.0019913	0.00022368	-6.3304e-05	-6.6791e-05
32.27	0.98389	-0.0019841	0.00023788	-6.6771e-05	-2.7331e-05
32.405	0.9839	-0.0019777	0.00021365	-6.0755e-05	-5.6334e-05
32.54	0.98392	-0.0019793	0.0002371	-6.872e-05	-3.6706e-05
32.675	0.98392	-0.0019676	0.00023229	-2.1023e-05	-5.0549e-05
32.815	0.98388	-0.0019911	0.00024001	-4.4314e-05	-8.79e-06
32.955	0.98385	-0.0019891	0.00023537	-5.8792e-05	-4.1517e-05
33.095	0.9839	-0.0019914	0.00024208	-4.5597e-05	-1.4763e-05
33.235	0.98396	-0.0019946	0.00024132	-6.6363e-05	-3.2121e-05
33.375	0.98391	-0.0019839	0.00022044	-2.6067e-05	-5.8844e-05
33.515	0.9839	-0.0020002	0.00025463	-6.4097e-05	-2.307e-05
33.655	0.9839	-0.0019792	0.00023636	-4.2998e-05	-2.8184e-05
33.795	0.98387	-0.0019885	0.00024261	-7.1081e-05	-2.5309e-05
33.935	0.9839	-0.001989	0.00025589	-7.5978e-05	-2.242e-06
34.08	0.98386	-0.001991	0.00025166	-4.295e-05	-4.4305e-05
34.225	0.98384	-0.0019686	0.00024678	-4.5254e-05	-4.3042e-05
34.37	0.98381	-0.0019858	0.00025035	-7.4152e-05	-2.8981e-05
34.515	0.98384	-0.0019918	0.0002454	-5.4612e-05	-5.6481e-05
34.66	0.98394	-0.0019687	0.00023748	-4.5954e-05	-4.3076e-05
34.805	0.9839	-0.0019761	0.00024265	-5.8796e-05	-2.6226e-05
34.95	0.98393	-0.0019655	0.00024173	-5.2091e-05	-1.9062e-05
35.095	0.98388	-0.0019638	0.00025311	-7.8981e-05	-2.1773e-05
35.245	0.9839	-0.0019631	0.0002601	-7.784e-05	-4.8976e-05
35.395	0.98392	-0.0019733	0.00025582	-6.6392e-05	-3.4538e-05
35.545	0.9839	-0.001968	0.00024864	-6.8951e-05	-3.8863e-05
35.695	0.98386	-0.0019704	0.00025238	-5.9948e-05	-2.4508e-06
35.845	0.98386	-0.0019548	0.00022896	-4.8623e-05	-2.8353e-05
35.995	0.9839	-0.0019664	0.00024664	-4.5594e-05	-2.6905e-05
36.145	0.98389	-0.0019447	0.00022516	-6.8093e-05	-3.224e-05
36.295	0.98392	-0.0019339	0.00024369	-4.0056e-05	-3.4269e-05
36.45	0.98395	-0.0019458	0.00022911	-5.9238e-05	-7.2674e-05
36.605	0.98387	-0.0019579	0.00026307	-5.6145e-05	-2.4087e-05
36.76	0.98388	-0.0019649	0.00022176	-3.588e-05	-7.6523e-05
36.915	0.98393	-0.0019567	0.00025063	-6.3332e-05	-5.0535e-05
37.07	0.98391	-0.0019498	0.00023051	-5.2867e-05	-6.6401e-05
37.225	0.98392	-0.0019665	0.00024315	-7.1193e-05	-5.9117e-05
37.38	0.98391	-0.0019548	0.00025893	-9.3753e-05	-4.5677e-05
37.535	0.98383	-0.0019714	0.00025089	-6.9492e-05	-2.5872e-05
37.695	0.98389	-0.0019733	0.00024294	-6.43e-05	-4.7915e-05
37.855	0.98395	-0.0019509	0.00024298	-4.425e-05	-3.7886e-05
38.015	0.98386	-0.0019584	0.00023434	-5.0021e-05	-2.1205e-05
38.175	0.98388	-0.0019602	0.00022334	-7.4752e-05	-5.152e-05
38.335	0.98385	-0.001947	0.00022692	-3.3315e-05	-4.744e-05
38.495	0.98387	-0.001955	0.00024062	-4.3326e-05	-3.4451e-05
38.655	0.98388	-0.0019525	0.00022752	-6.201e-05	-4.0653e-05
38.815	0.98385	-0.0019634	0.00022788	-5.8462e-05	-2.6582e-05
38.98	0.98389	-0.0019452	0.0002005	-5.9471e-05	-2.412e-05
39.145	0.98388	-0.0019506	0.00019674	-8.071e-05	-2.5072e-05
39.31	0.98392	-0.0019443	0.00020012	-3.9471e-05	-4.0611e-05
39.475	0.98391	-0.001929	0.00020331	-4.8264e-05	-5.0903e-05
39.64	0.98389	-0.0019342	0.00020375	-5.7729e-05	-5.2653e-05
39.805	0.98387	-0.0019415	0.00021364	-6.5592e-05	-3.8083e-05
39.97	0.98382	-0.0019461	0.0001843	-5.1411e-05	-4.479e-05
40.135	0.98392	-0.0019259	0.00020293	-6.417e-05	-4.7545e-05
40.305	0.984	-0.0019126	0.00021458	-3.887e-05	-3.5618e-05
40.475	0.98393	-0.0019425	0.00021014	-5.4143e-05	-5.2173e-05
40.645	0.98387	-0.0019435	0.00019043	-9.962e-05	-5.3821e-05
40.815	0.98389	-0.0019296	0.00020272	-3.7093e-05	-4.2194e-05
40.985	0.98391	-0.0019335	0.00017614	-6.0114e-05	-6.5289e-05
41.155	0.98383	-0.0019294	0.00019383	-3.8532e-05	-6.3127e-05
41.325	0.98396	-0.001925	0.00018386	-8.8839e-05	-5.4388e-05
 41.5	0.9839	-0.0019211	0.00020086	-4.6054e-05	-4.46e-05
41.675	0.98389	-0.0019246	0.00020051	-6.0044e-05	-3.5471e-05
41.85	0.98389	-0.0019174	0.00020806	-5.8526e-05	-4.2724e-05
42.025	0.98394	-0.001916	0.0001904	-6.3357e-05	-3.0252e-05
 42.2	0.98394	-0.0019255	0.00022737	-4.1936e-05	-2.3234e-05
42.375	0.98393	-0.0019312	0.00022193	-6.9868e-05	-1.7116e-05
42.55	0.98391	-0.0019224	0.00020415	-7.1044e-05	-7.1276e-05
42.73	0.98386	-0.0019446	0.00020723	-7.2837e-05	-4.869e-05
42.91	0.98391	-0.0019475	0.00021689	-4.7928e-05	-4.4826e-05
43.09	0.98394	-0.0019642	0.00019854	-6.2257e-05	-3.6439e-05
43.27	0.98392	-0.0019558	0.00022668	-7.946e-05	-1.9882e-05
43.45	0.98393	-0.0019376	0.00021708	-7.8092e-05	-3.6264e-05
43.63	0.98388	-0.0019512	0.00021465	-6.6526e-05	-4.5632e-05
43.81	0.98393	-0.0019516	0.00020924	-6.1875e-05	-2.603e-05
43.995	0.98395	-0.0019315	0.00021567	-3.5147e-05	-2.4213e-05
44.18	0.98389	-0.0019687	0.00019838	-6.8209e-05	-4.1292e-05
44.365	0.98392	-0.0019423	0.00021576	-5.9025e-05	-3.1224e-05
44.55	0.98387	-0.0019407	0.00018747	-4.6306e-05	-3.7218e-05
44.735	0.98393	-0.0019394	0.00021348	-7.2446e-05	-2.6276e-05
44.92	0.9839	-0.0019592	0.00019841	-5.3585e-05	-5.2811e-05
45.11	0.9839	-0.0019567	0.0001962	-4.6753e-05	-3.6905e-05
 45.3	0.98392	-0.0019504	0.00019492	-5.8888e-05	-2.7903e-05
45.49	0.98386	-0.0019646	0.00017105	-7.0036e-05	-6.7819e-05
45.68	0.98388	-0.0019743	0.00016542	-6.5662e-05	-6.7363e-05
45.87	0.98394	-0.0019484	0.00016894	-7.5645e-05	-3.6657e-05
46.06	0.98393	-0.0019389	0.00017511	-3.8239e-05	-4.4665e-05
46.25	0.98383	-0.0019652	0.00017638	-6.3976e-05	-4.6589e-05
46.445	0.98389	-0.0019519	0.00019698	-5.4873e-05	-2.7225e-05
46.64	0.98383	-0.0019531	0.00018701	-3.9002e-05	-3.714e-05
46.835	0.98392	-0.0019521	0.00018813	-6.0673e-05	-4.5569e-05
47.03	0.98393	-0.0019641	0.00022534	-4.14e-05	-1.2132e-05
47.225	0.98393	-0.0019376	0.00018061	-4.5281e-05	-4.9435e-05
47.42	0.98388	-0.0019449	0.00019103	-3.3138e-05	-3.562e-05
47.62	0.98387	-0.0019487	0.00021027	-4.9837e-05	-5.2393e-05
47.82	0.98395	-0.0019658	0.00022378	-8.4332e-05	-3.1198e-05
48.02	0.98393	-0.0019485	0.00021542	-6.6251e-05	-2.6421e-05
48.22	0.98388	-0.0019806	0.00021575	-8.1295e-05	-3.9902e-05
48.42	0.98388	-0.0019797	0.00023106	-7.4769e-05	-4.1103e-05
48.62	0.98383	-0.0019866	0.000214	-8.7739e-05	-4.7699e-05
48.825	0.98392	-0.001969	0.00025076	-6.7478e-05	-4.4134e-05
49.03	0.98383	-0.0019855	0.00023349	-5.7392e-05	-4.937e-05
49.235	0.98383	-0.0019857	0.00023618	-5.8825e-05	-6.6686e-05
49.44	0.98387	-0.0019841	0.00022603	-4.0746e-05	-6.3763e-05
49.645	0.9839	-0.0019715	0.00025951	-4.8478e-05	-3.2032e-05
49.85	0.98392	-0.0019713	0.00022213	-3.5769e-05	-6.4016e-05
50.06	0.9839	-0.0019812	0.00022415	-4.5887e-05	-7.2053e-05
50.27	0.98389	-0.0019904	0.00022767	-8.3591e-05	-1.9241e-05
50.48	0.98388	-0.0019811	0.00023653	-8.1e-05	-4.0147e-05
50.69	0.98393	-0.0019788	0.00024255	-7.387e-05	-3.7963e-05
 50.9	0.98389	-0.0019815	0.00023876	-4.1723e-05	-3.8365e-05
51.11	0.98389	-0.0019873	0.00024501	-8.2674e-05	-4.8916e-05
51.325	0.98388	-0.0019819	0.00024869	-4.1536e-05	-1.559e-05
51.54	0.98389	-0.0019596	0.0002534	-5.8649e-05	-1.3145e-05
51.755	0.98388	-0.0019653	0.00022402	-3.8166e-05	-5.2641e-05
51.97	0.98391	-0.0019883	0.00025449	-8.1242e-05	-3.8662e-05
52.185	0.9839	-0.0019672	0.00025143	-4.7162e-05	-6.0091e-05
 52.4	0.98386	-0.001965	0.00025718	-4.2401e-05	-1.6938e-05
52.62	0.98381	-0.0019665	0.00024857	-4.6537e-05	-2.5336e-05
52.84	0.98389	-0.0019804	0.00025163	-7.7169e-05	-5.8635e-05
53.06	0.98388	-0.0019659	0.00028082	-5.7806e-05	-2.0624e-05
53.28	0.98391	-0.0019639	0.00027064	-7.7516e-05	-2.8631e-05
 53.5	0.98392	-0.0019537	0.00024688	-4.9466e-05	-1.4832e-05
53.72	0.98389	-0.0019577	0.0002291	-4.6059e-05	-6.5038e-05
53.945	0.98388	-0.00195	0.00025259	-2.6177e-05	-2.9891e-05
54.17	0.98395	-0.0019526	0.00023524	-5.4412e-05	-2.8079e-05
54.395	0.98391	-0.0019446	0.00024901	-1.5312e-05	-5.201e-05
54.62	0.98396	-0.0019514	0.00024613	-3.532e-05	-3.2571e-05
54.845	0.98389	-0.0019497	0.0002285	-7.2294e-05	-3.3685e-05
55.075	0.98399	-0.0019477	0.00023343	-4.5062e-05	-3.2451e-05
55.305	0.98392	-0.0019471	0.00023432	-4.9894e-05	-2.876e-05
55.535	0.98392	-0.0019426	0.0002304	-5.7384e-05	-1.1446e-05
55.765	0.98391	-0.0019376	0.00021652	-5.7946e-05	-4.2954e-05
55.995	0.9839	-0.0019387	0.00022728	-5.846e-05	-5.066e-05
56.23	0.98391	-0.0019318	0.00023773	-4.0604e-05	-3.886e-05
56.465	0.9839	-0.0019278	0.00024271	-6.4685e-05	-4.0809e-05
 56.7	0.98385	-0.0019415	0.00025427	-5.5568e-05	-5.2627e-05
56.935	0.98388	-0.0019321	0.00024508	-6.034e-05	-2.2502e-05
57.17	0.98398	-0.001917	0.00025667	-7.1404e-05	-4.1845e-05
57.405	0.98396	-0.0019159	0.00021862	-6.7207e-05	-5.5826e-05
57.645	0.98393	-0.0019307	0.00027267	-5.5042e-05	-2.296e-05
57.885	0.9839	-0.0019255	0.00024155	-2.4151e-05	-4.3433e-05
58.125	0.98389	-0.0019302	0.00024896	-4.0735e-05	-4.3464e-05
58.365	0.98395	-0.0019135	0.00025522	-4.4942e-05	-1.5028e-05
58.605	0.98395	-0.0019129	0.0002576	-5.2876e-05	-6.4232e-05
58.85	0.98392	-0.001935	0.00026009	-4.4168e-05	-3.0657e-05
59.095	0.98391	-0.0019343	0.00024054	-8.5077e-05	-3.8458e-05
59.34	0.98398	-0.0019056	0.00027034	-6.7613e-05	-6.7285e-06
59.585	0.98383	-0.0019232	0.00027707	-4.7404e-05	-2.3781e-05
59.83	0.9839	-0.0019277	0.00026325	-4.3093e-05	-4.477e-05
60.08	0.98399	-0.0019157	0.00026581	-5.0593e-05	-4.8365e-05
60.33	0.98388	-0.0019345	0.00026639	-2.1981e-05	-4.5732e-05
60.58	0.98389	-0.0019392	0.00025444	-5.0533e-05	-4.1831e-05
60.83	0.98393	-0.0019365	0.00026286	-5.1611e-05	-5.175e-05
61.08	0.98398	-0.0019315	0.00027089	-8.1593e-05	-4.5617e-05
61.335	0.98382	-0.0019297	0.00026313	-6.0824e-05	-4.4652e-05
61.59	0.98389	-0.0019239	0.00027601	-3.8983e-05	-1.3493e-05
61.845	0.98391	-0.0019225	0.00027468	-7.3169e-05	-5.3761e-05
 62.1	0.98391	-0.001916	0.00027627	-3.967e-05	-3.5681e-05
62.355	0.98392	-0.0019205	0.00028004	-5.9584e-05	-7.052e-05
62.615	0.98393	-0.001916	0.00026069	-7.2696e-05	-5.6014e-05
62.875	0.98391	-0.0018978	0.00026769	-5.289e-05	-6.7344e-06
63.135	0.98388	-0.0019043	0.00025358	-6.6542e-05	-7.0705e-05
63.395	0.98387	-0.0019096	0.0002606	-5.2809e-05	-3.9138e-05
63.66	0.98391	-0.0019152	0.00025776	-6.8118e-05	-3.7976e-05
63.925	0.98391	-0.0019219	0.0002483	-8.9081e-05	-4.7506e-05
64.19	0.9839	-0.0019135	0.00025794	-8.0567e-05	-4.7469e-05
64.455	0.98385	-0.0019239	0.00026635	-4.8972e-05	-2.923e-05
64.72	0.98389	-0.0019152	0.00027049	-7.439e-05	-3.5457e-05
64.99	0.98389	-0.0019159	0.00024161	-6.756e-05	-4.7701e-05
65.26	0.98388	-0.0019027	0.00026137	-4.9744e-05	-4.9228e-05
65.53	0.98386	-0.0019218	0.00022994	-4.699e-05	-1.3851e-05
 65.8	0.98393	-0.0019036	0.00025154	-6.9075e-05	-3.6915e-05
66.07	0.98396	-0.0019211	0.00026999	-6.0469e-05	-9.2275e-06
66.345	0.98401	-0.0018865	0.0002495	-6.289e-05	-7.0457e-05
66.62	0.98392	-0.0019151	0.00025995	-7.2095e-05	-5.8767e-05
66.895	0.98392	-0.001925	0.00024727	-5.9807e-05	-3.2547e-05
67.17	0.98389	-0.0019293	0.00027952	-5.8077e-05	-2.7174e-05
67.45	0.98392	-0.0019073	0.00027186	-3.8721e-05	-5.288e-05
67.73	0.98385	-0.0019394	0.00025562	-6.5878e-05	-4.73e-05
68.01	0.98391	-0.0019202	0.00026558	-3.2174e-05	-6.1842e-05
68.29	0.98388	-0.0019016	0.00026927	-5.1596e-05	-3.3161e-05
68.575	0.98387	-0.0018988	0.00029313	-4.0748e-05	-2.9711e-05
68.86	0.9839	-0.0018983	0.00027633	-6.0719e-05	-4.9764e-05
69.145	0.98391	-0.0018869	0.00025257	-5.173e-05	-1.1936e-05
69.43	0.98386	-0.0019186	0.0002615	-8.3289e-05	-4.7489e-05
69.715	0.98389	-0.0018933	0.00027186	-6.8693e-05	-6.7566e-05
70.005	0.98396	-0.0018856	0.00026986	-5.3634e-05	-4.9351e-05
70.295	0.98386	-0.0018899	0.00026626	-4.7251e-05	-6.2476e-05
70.585	0.98399	-0.0019191	0.00026922	-6.0723e-05	-7.1087e-06
70.875	0.98394	-0.001926	0.00025538	-3.3563e-05	-6.095e-05
71.17	0.98395	-0.0019352	0.00024121	-6.4235e-05	-3.3732e-05
71.465	0.98391	-0.0019384	0.00023661	-5.7241e-05	-5.6056e-05
71.76	0.98379	-0.0019778	0.00024524	-6.718e-05	-3.4075e-05
72.055	0.98389	-0.0019453	0.00025246	-8.1653e-05	-2.9456e-05
72.355	0.98396	-0.0019295	0.00026392	-5.4699e-05	-3.8805e-05
72.655	0.98392	-0.001953	0.00024158	-5.8856e-05	-4.7492e-05
72.955	0.98391	-0.0019372	0.00026276	-3.8806e-05	-3.4927e-05
73.255	0.98392	-0.0019512	0.00024568	-7.5192e-05	-1.7518e-05
73.56	0.98395	-0.00196	0.0002257	-5.701e-05	-7.0414e-05
73.865	0.98393	-0.0019578	0.00021708	-7.883e-05	-5.4359e-05
74.17	0.98385	-0.0019583	0.00021686	-9.347e-05	-5.2457e-05
74.475	0.98389	-0.0019344	0.00021348	-5.4399e-05	-2.6947e-05
74.785	0.98387	-0.001938	0.00024802	-8.8797e-05	-3.8837e-05
75.095	0.98382	-0.0019337	0.00022926	-3.4559e-05	-4.2154e-05
75.405	0.9839	-0.0019271	0.00023007	-5.3535e-05	-4.7432e-05
75.715	0.98394	-0.0019216	0.00022959	-5.6923e-05	-4.3435e-05
76.03	0.9839	-0.0019506	0.00021665	-8.2992e-05	-2.5864e-05
76.345	0.98395	-0.0019145	0.00019848	-5.251e-05	-5.2368e-05
76.66	0.98393	-0.0019085	0.00023445	-4.6987e-05	-6.4099e-05
76.975	0.98394	-0.0019258	0.00021704	-6.4775e-05	-3.3036e-05
77.295	0.98393	-0.0019262	0.00020914	-6.8878e-05	-4.6496e-05
77.615	0.98392	-0.0019183	0.00019586	-6.1248e-05	-5.6717e-05
77.935	0.98389	-0.0019266	0.00021081	-6.6605e-05	-5.292e-05
78.255	0.98395	-0.0019225	0.00024534	-7.6039e-05	-1.5712e-05
78.58	0.9839	-0.0019433	0.00022449	-7.8076e-05	-4.386e-05
78.905	0.98389	-0.0019292	0.00023498	-7.4434e-05	-9.4344e-06
79.23	0.98388	-0.0019358	0.00022169	-7.2032e-05	-4.0275e-05
79.555	0.98392	-0.0019348	0.00022087	-7.1646e-05	-3.071e-05
79.885	0.98396	-0.0019182	0.00021242	-4.8218e-05	-5.007e-05
80.215	0.98389	-0.0019344	0.00021603	-6.9565e-05	-3.8598e-05
80.545	0.9838	-0.0019364	0.00025028	-4.1208e-05	-3.4629e-05
80.875	0.98394	-0.0019384	0.0002465	-4.8845e-05	-5.6534e-05
81.21	0.98388	-0.0019515	0.00025649	-6.786e-05	-4.6196e-05
81.545	0.98389	-0.0019498	0.00027712	-7.1589e-05	-5.103e-05
81.88	0.98392	-0.0019451	0.00024826	-5.6396e-05	-5.2076e-05
82.22	0.9839	-0.0019551	0.00022596	-4.7721e-05	-3.4473e-05
82.56	0.98389	-0.0019426	0.00023395	-7.6658e-05	-5.8791e-05
 82.9	0.98389	-0.0019458	0.00023966	-4.1635e-05	-5.5204e-05
83.24	0.98386	-0.0019882	0.00026039	-6.3061e-05	-5.7446e-05
83.585	0.98394	-0.0019691	0.00024514	-6.145e-05	-5.7044e-05
83.93	0.98387	-0.0019803	0.00022518	-5.3758e-05	-1.6036e-05
84.275	0.98393	-0.0019855	0.00025075	-7.2981e-05	-4.0063e-05
84.62	0.98385	-0.0019915	0.00024316	-3.7741e-05	-2.2621e-05
84.97	0.98391	-0.001986	0.00022029	-7.4249e-05	-4.6499e-05
85.32	0.98392	-0.0019932	0.00021389	-8.5367e-05	-5.4123e-05
85.67	0.9839	-0.0019923	0.00020768	-6.8414e-05	-6e-05
86.025	0.98391	-0.0019804	0.0002313	-3.4429e-05	-5.709e-05
86.38	0.984	-0.0020033	0.00024191	-6.0164e-05	-2.3974e-05
86.735	0.98389	-0.0020253	0.00023772	-8.4844e-05	-4.6028e-05
87.09	0.98402	-0.0020105	0.00021085	-4.0981e-05	-2.7338e-05
87.45	0.98392	-0.0020032	0.00019931	-5.1039e-05	-8.103e-05
87.81	0.98393	-0.0020221	0.00023541	-7.0201e-05	-4.857e-05
88.17	0.98395	-0.002009	0.00024198	-6.4921e-05	-6.312e-05
88.535	0.98383	-0.0020635	0.00026259	-5.4826e-05	-5.62e-05
 88.9	0.9839	-0.0020285	0.00026748	-4.7377e-05	-5.9e-05
89.265	0.98398	-0.0020397	0.00028553	-7.5262e-05	-9.4918e-06
89.635	0.98395	-0.0020334	0.00023237	-5.8123e-05	-4.0656e-05
90.005	0.98392	-0.0020559	0.0002583	-5.2186e-05	-5.5415e-05
90.375	0.98394	-0.002041	0.00024585	-3.7364e-05	-4.9873e-05
90.745	0.98397	-0.0020577	0.00024675	-5.8308e-05	-6.0971e-05
91.12	0.98393	-0.0020383	0.00024268	-5.3242e-05	-6.4331e-05
91.495	0.98389	-0.0020409	0.00024883	-8.3458e-05	-1.9214e-05
91.87	0.98394	-0.0020213	0.00024647	-5.828e-05	-2.1282e-05
92.25	0.98394	-0.0020228	0.0002401	-6.372e-05	-2.8858e-05
92.63	0.98392	-0.0020188	0.00022511	-5.7964e-05	-2.4369e-05
93.01	0.98389	-0.0020174	0.00022824	-5.6126e-05	-5.4215e-05
93.395	0.98386	-0.0019968	0.0002126	-4.6163e-05	-4.8837e-05
93.78	0.98392	-0.0020267	0.0002432	-9.7074e-05	-3.141e-05
94.165	0.98382	-0.0020228	0.00023483	-3.4151e-05	-5.1637e-05
94.555	0.98396	-0.0020077	0.00022465	-4.7207e-05	-3.0075e-05
94.945	0.98392	-0.0019907	0.00023192	-1.9196e-05	-3.6773e-05
95.335	0.98388	-0.0020323	0.00023781	-8.1417e-05	-2.8054e-05
95.725	0.98393	-0.0020207	0.00023327	-5.7931e-05	-4.5998e-05
96.12	0.9839	-0.002006	0.00022194	-4.8441e-05	-5.5905e-05
96.515	0.98391	-0.0020246	0.00018987	-5.3528e-05	-6.2028e-05
96.91	0.98393	-0.0020148	0.00020087	-4.219e-05	-4.9e-05
97.31	0.98399	-0.0019943	0.00019113	-4.2903e-05	-4.0462e-05
97.71	0.98393	-0.0020231	0.00022134	-7.5643e-05	-5.8962e-05
98.11	0.98387	-0.0020134	0.000201	-6.411e-05	-6.3933e-05
98.515	0.98395	-0.0019923	0.00021802	-4.1969e-05	-5.8875e-05
98.92	0.98394	-0.001975	0.00023977	-4.9194e-05	-3.2731e-05
99.325	0.98395	-0.0019613	0.00024979	-3.9264e-05	-1.2791e-05
99.735	0.98394	-0.0019695	0.00023534	-7.7845e-05	-6.6632e-05
100.14	0.98387	-0.0019603	0.00024913	-5.7816e-05	-5.5567e-05
100.56	0.98391	-0.0019514	0.00025579	-5.6541e-05	-7.7948e-05
100.97	0.98385	-0.0019259	0.00026658	-3.9624e-05	-6.0438e-05
101.39	0.98391	-0.0019142	0.00029443	-5.4831e-05	-4.2538e-05
101.8	0.98387	-0.0019678	0.00025863	-7.7316e-05	-4.4653e-05
102.22	0.98391	-0.0019825	0.00025035	-4.5077e-05	-5.4118e-05
102.64	0.98386	-0.0019646	0.00028161	-5.536e-05	-5.2149e-05
103.06	0.98392	-0.0019697	0.00028081	-3.8021e-05	-6.7632e-05
103.48	0.9839	-0.0019728	0.00024637	-5.7082e-05	-5.2368e-05
103.91	0.98391	-0.0019891	0.0002832	-9.0866e-05	-3.7829e-05
104.33	0.98392	-0.0019725	0.00030648	-5.3352e-05	-3.4039e-05
104.77	0.98386	-0.0019856	0.00031472	-3.482e-05	-1.8635e-05
105.19	0.98389	-0.0019881	0.00030637	-5.8725e-05	-2.6039e-05
105.62	0.98387	-0.0019789	0.00031759	-5.4042e-05	-5.98e-05
106.06	0.98382	-0.0019966	0.00034304	-4.7332e-05	-2.7946e-05
106.5	0.98395	-0.001988	0.00033173	-6.4994e-05	-3.906e-05
106.94	0.98394	-0.0019827	0.00030967	-4.5837e-05	-7.7023e-05
107.38	0.98387	-0.001981	0.00030791	-5.2982e-05	-4.8507e-05
107.81	0.98388	-0.0019794	0.00030105	-8.7294e-05	-6.3395e-05
108.26	0.98394	-0.0019587	0.0003187	-5.8057e-05	-3.1052e-05
108.7	0.98387	-0.0019646	0.00028097	-5.646e-05	-5.4558e-05
109.15	0.98383	-0.001968	0.00030717	-6.5765e-05	-4.4008e-05
109.6	0.98387	-0.0019521	0.00028772	-7.4905e-05	-3.7094e-05
110.05	0.98388	-0.0019455	0.00026268	-6.223e-05	-5.9728e-05
110.5	0.98383	-0.001925	0.00023915	-4.2405e-05	-2.2346e-05
110.95	0.98391	-0.001911	0.00022116	-2.9432e-05	-4.4711e-05
111.41	0.9839	-0.0019228	0.00024644	-5.773e-05	-3.4453e-05
111.87	0.9839	-0.0019246	0.00024289	-5.7221e-05	-1.2162e-06
112.33	0.98396	-0.0019088	0.00023836	-8.2088e-06	-4.1636e-05
112.79	0.98386	-0.0019449	0.00023275	-6.0864e-05	-1.8729e-05
113.25	0.98386	-0.001975	0.00022388	-6.7184e-05	-5.0193e-05
113.72	0.98397	-0.0019609	0.00022619	-8.3189e-05	-3.142e-05
114.19	0.98385	-0.0019989	0.00017723	-7.6834e-05	-4.4406e-05
114.66	0.98386	-0.0020138	0.00021927	-8.9001e-05	-2.4362e-05
115.12	0.98386	-0.0019764	0.00017954	-4.8942e-05	-5.6836e-05
115.6	0.98386	-0.0019501	0.00018132	-4.6543e-05	-5.3242e-05
116.08	0.98393	-0.0019721	0.00019049	-5.7008e-05	-2.799e-05
116.55	0.98389	-0.0019596	0.00020367	-6.585e-05	-3.0052e-05
117.03	0.98387	-0.0019698	0.00019067	-5.1802e-05	-5.0741e-05
117.51	0.9838	-0.0019828	0.00020231	-6.4318e-05	-4.1469e-05
118.0	0.98383	-0.0019819	0.0001936	-4.8117e-05	-6.4527e-05
118.48	0.98392	-0.0019604	0.00019983	-5.4514e-05	-5.0716e-05
118.97	0.98395	-0.001979	0.00022458	-5.3308e-05	6.9608e-06
119.45	0.98387	-0.0019882	0.00022609	-4.6239e-05	-2.8063e-05
119.94	0.98396	-0.0019895	0.00020953	-7.9817e-05	-4.3651e-05
120.44	0.98393	-0.0019886	0.00026026	-5.7031e-05	-3.3572e-05
120.93	0.98391	-0.0019899	0.0002602	-5.7861e-05	-4.7482e-05
121.42	0.98392	-0.0019954	0.0002736	-7.5238e-05	-1.5799e-05
121.92	0.98395	-0.0020011	0.00028924	-3.4379e-05	-4.0777e-05
122.42	0.98383	-0.0020206	0.00029144	-0.00010588	-5.3833e-05
122.92	0.98384	-0.0020076	0.00027721	-4.6305e-05	-5.1026e-05
123.43	0.9839	-0.0020116	0.00028246	-6.0745e-05	-4.8298e-05
123.94	0.98384	-0.001992	0.00029652	-4.7605e-05	-3.6274e-05
124.44	0.98387	-0.0019896	0.0002916	-4.1781e-05	-4.153e-05
124.95	0.98387	-0.0019998	0.00030529	-6.1457e-05	-1.1035e-05
125.47	0.98389	-0.0019921	0.0002905	-7.5752e-05	-2.8096e-05
125.98	0.9839	-0.0019912	0.00027734	-6.2376e-05	-3.3464e-05
126.5	0.9839	-0.001985	0.00028931	-6.067e-05	-4.6597e-05
127.02	0.98395	-0.0019766	0.00028933	-6.4671e-05	-1.9392e-05
127.54	0.98382	-0.0020106	0.00028717	-7.2876e-05	-3.395e-05
128.06	0.98391	-0.0020072	0.00026578	-8.2965e-05	-3.203e-05
128.59	0.98392	-0.0020112	0.00028333	-6.7188e-05	-8.202e-05
129.12	0.98388	-0.0020149	0.00030673	-6.519e-05	-7.5269e-05
129.65	0.98391	-0.0020188	0.00032946	-7.3834e-05	-2.563e-05
130.18	0.98387	-0.0019796	0.00030395	-5.2149e-05	-4.8291e-05
130.72	0.98393	-0.0019803	0.00030481	-5.4291e-05	-4.3007e-05
131.25	0.98387	-0.0020135	0.00029878	-5.7735e-05	-5.3351e-05
131.79	0.98385	-0.0019876	0.00028557	-5.2188e-05	-5.5234e-05
132.33	0.98383	-0.0020123	0.00028799	-5.8285e-05	-3.9192e-05
132.88	0.98387	-0.0020042	0.00028601	-8.2695e-05	-4.3454e-05
133.42	0.98398	-0.0020037	0.00027958	-8.0918e-05	-4.5713e-05
133.97	0.98387	-0.0020151	0.00027273	-4.1425e-05	-5.3193e-05
134.51	0.98386	-0.0020229	0.000303	-7.3e-05	-2.3418e-05
135.06	0.98388	-0.0020164	0.00028306	-6.8991e-05	-4.3912e-05
135.62	0.98388	-0.0019974	0.00027243	-4.8165e-05	-1.9901e-05
136.18	0.98393	-0.0019869	0.00028442	-7.151e-05	-1.881e-05
136.74	0.98392	-0.0019994	0.00025282	-7.8623e-05	-4.1425e-05
137.29	0.98387	-0.0019988	0.00026465	-4.4896e-05	-6.0179e-05
137.86	0.98394	-0.001995	0.0002803	-6.207e-05	-3.8079e-05
138.43	0.98391	-0.0019939	0.0003205	-2.6136e-05	6.812e-06
138.99	0.98398	-0.0020084	0.00030485	-4.9594e-05	-3.6134e-05
139.56	0.98387	-0.0020203	0.00030978	-4.341e-05	-2.2589e-05
140.13	0.98384	-0.0020385	0.00027704	-6.6473e-05	-4.7796e-05
140.71	0.98382	-0.002037	0.00027499	-7.5289e-05	-4.7394e-05
141.28	0.98392	-0.0020043	0.00030523	-7.6708e-05	-4.0116e-05
141.86	0.98388	-0.0020148	0.00029318	-6.4944e-05	-2.5825e-05
142.44	0.98383	-0.0020152	0.00028234	-3.0595e-05	-2.5341e-05
143.03	0.98386	-0.0020108	0.00027186	-6.5569e-05	-4.056e-05
143.61	0.98381	-0.0020285	0.00027402	-4.9476e-05	-4.6828e-05
144.2	0.98385	-0.0020149	0.00028028	-2.8248e-05	-4.3127e-05
144.79	0.9838	-0.0020344	0.00028986	-6.4098e-05	-1.6526e-05
145.38	0.98382	-0.0020422	0.00027024	-8.1378e-05	-3.754e-05
145.98	0.98391	-0.0019941	0.00026279	-6.519e-05	-5.0521e-05
146.58	0.98394	-0.001979	0.00025724	-6.9643e-05	-6.3958e-05
147.18	0.98395	-0.0020039	0.00027378	-7.6922e-05	-4.4248e-05
147.78	0.98391	-0.0019909	0.00026122	-9.1377e-05	-2.4687e-05
148.39	0.9839	-0.0019541	0.00024791	-6.3641e-05	-5.1874e-05
149.0	0.98392	-0.0019236	0.00026987	-7.2255e-05	-3.1133e-05
149.61	0.98396	-0.0019234	0.00029132	-4.2361e-05	-2.2469e-05
150.22	0.98392	-0.0019235	0.00026201	-7.4929e-05	-3.0523e-05
150.84	0.98399	-0.0019004	0.00026691	-7.2949e-05	-1.8862e-05
151.46	0.9839	-0.0018867	0.00026518	-7.178e-05	-2.674e-05
152.08	0.98385	-0.0018799	0.00028234	-8.1471e-05	-2.4626e-05
152.71	0.98384	-0.001889	0.00026783	-7.1419e-05	-4.6243e-05
153.33	0.98381	-0.0018718	0.00027782	-8.1528e-05	-4.437e-05
153.96	0.98393	-0.0018587	0.00025565	-8.0129e-05	-5.4633e-05
154.59	0.98388	-0.0018836	0.00026571	-5.5608e-05	-3.4691e-05
155.22	0.9839	-0.001866	0.00031218	-9.9508e-05	-2.0415e-05
155.86	0.98392	-0.0018476	0.00030373	-8.8749e-05	-6.0055e-05
156.5	0.98398	-0.0018542	0.00031889	-5.5673e-05	-4.6234e-05
157.14	0.98386	-0.0018601	0.00028259	-5.8631e-05	-4.965e-05
157.78	0.9839	-0.0018532	0.00028299	-7.8496e-05	-5.3947e-05
158.43	0.98392	-0.0018144	0.00028766	-7.26e-05	-2.231e-05
159.08	0.98387	-0.0018614	0.00026639	-7.1249e-05	-2.7713e-05
159.73	0.98389	-0.0018884	0.00024183	-8.4772e-05	-6.2554e-05
160.38	0.98391	-0.0018721	0.00025642	-5.4877e-05	-3.9702e-05
161.04	0.98389	-0.0018459	0.00022984	-9.6632e-05	-5.7258e-05
161.7	0.9838	-0.0018789	0.00026956	-8.2425e-05	-2.4986e-05
162.36	0.98381	-0.0018853	0.00023423	-8.2086e-05	-2.9331e-05
163.03	0.9839	-0.0018406	0.00025171	-5.3763e-05	-7.469e-05
163.69	0.9839	-0.0018395	0.00024414	-3.9585e-05	-4.0297e-05
164.36	0.98392	-0.0018437	0.00026708	-5.8672e-05	-5.3549e-05
165.03	0.98388	-0.0018489	0.00024475	-5.065e-05	-3.9188e-05
165.71	0.98389	-0.0018624	0.00020649	-8.7022e-05	-4.3127e-05
166.39	0.98386	-0.0018521	0.00022135	-9.1553e-05	-6.377e-05
167.07	0.98392	-0.0018446	0.00021788	-8.2663e-05	-4.5756e-05
167.75	0.98385	-0.0018606	0.000228	-3.3483e-05	-3.1281e-05
168.44	0.9839	-0.0018907	0.00020605	-8.0427e-05	-3.1962e-05
169.13	0.98387	-0.0018508	0.00022779	-4.7884e-05	-3.8258e-05
169.82	0.9839	-0.001906	0.0002511	-7.4739e-05	-4.0159e-05
170.51	0.98394	-0.0019027	0.00021631	-6.8682e-06	-3.9136e-05
171.22	0.98392	-0.0018914	0.00021599	-5.3858e-05	-2.2719e-05
171.91	0.98391	-0.0019196	0.00022895	-6.1184e-05	-1.733e-06
172.62	0.98387	-0.0019623	0.00022643	-5.5546e-05	-4.3557e-05
173.32	0.9839	-0.0019505	0.00022496	-6.1802e-05	-2.7595e-05
174.03	0.9839	-0.0019972	0.00026255	-6.4695e-05	-3.9412e-05
174.75	0.98393	-0.001975	0.00023589	-8.8731e-05	-7.2746e-05
175.46	0.98392	-0.0019917	0.00025878	-4.9065e-05	-9.4585e-06
176.18	0.98378	-0.0020043	0.00024911	-3.141e-05	-4.2697e-05
176.9	0.98384	-0.0020023	0.00025403	-4.4017e-05	-3.9717e-05
177.62	0.98395	-0.0019851	0.00024082	-2.9522e-05	-6.1333e-05
178.35	0.98392	-0.0019753	0.00027788	-5.7674e-05	-5.2359e-05
179.08	0.98391	-0.0019998	0.00029683	-6.2141e-05	-4.5183e-05
179.81	0.9838	-0.0019847	0.00026994	-8.0379e-05	-2.5878e-05
180.55	0.98389	-0.0019563	0.00031274	-5.4338e-05	-2.3369e-05
181.29	0.98396	-0.0019712	0.00028847	-8.1299e-05	-3.7963e-05
182.03	0.98386	-0.001988	0.00027555	-9.2866e-05	-6.7947e-05
182.78	0.98395	-0.0019796	0.00030634	-4.7273e-05	-6.8242e-05
183.53	0.98381	-0.0020398	0.00029349	-5.858e-05	-2.8362e-05
184.28	0.98394	-0.0020123	0.00032856	-5.7767e-05	-3.5928e-05
185.03	0.98376	-0.001963	0.00030621	-2.7864e-05	-4.6097e-05
185.78	0.98388	-0.0019722	0.00027674	-7.7196e-05	-2.6697e-05
186.54	0.98392	-0.0019684	0.00027043	-7.5585e-05	-7.3646e-05
187.31	0.98396	-0.0019726	0.00031328	-6.1816e-05	-2.7288e-05
188.07	0.98399	-0.0019513	0.00032695	-4.3952e-05	-3.0622e-05
188.84	0.9839	-0.001948	0.00031183	-7.1255e-05	-3.3044e-05
189.62	0.9839	-0.0019481	0.0002939	-8.069e-05	-6.123e-05
190.39	0.98392	-0.00197	0.00028693	-3.9138e-05	-4.037e-05
191.17	0.98391	-0.0019714	0.00028689	-4.5868e-05	-4.5716e-05
191.95	0.98385	-0.0019766	0.00028172	-6.0657e-05	-1.2025e-05
192.74	0.98382	-0.002029	0.00030296	-5.3729e-05	-3.3259e-05
193.53	0.98392	-0.0020324	0.00033476	-8.5729e-05	-4.2748e-05
194.31	0.98384	-0.0020689	0.00033448	-6.2584e-05	-3.7156e-05
195.11	0.98387	-0.0020303	0.00030819	-2.3915e-05	-2.2103e-05
195.91	0.98394	-0.0020184	0.00029163	-6.9775e-05	-6.9229e-05
196.71	0.98393	-0.0020535	0.00034719	-5.6266e-05	-4.7623e-05
197.51	0.98395	-0.0020475	0.00036499	-8.7884e-05	-2.6087e-05
198.32	0.98394	-0.0020941	0.00035398	-8.912e-05	-3.5933e-05
199.13	0.9838	-0.0021045	0.00034259	-8.1727e-05	-2.6353e-05
199.95	0.98387	-0.0020842	0.00033351	-6.9178e-05	-4.0031e-05
200.76	0.98389	-0.0021122	0.00040366	-0.00010291	-3.9987e-05
201.59	0.98397	-0.0021366	0.00037235	-7.7645e-05	-1.0665e-05
202.41	0.98387	-0.0021648	0.00035758	-7.8236e-05	-3.0268e-05
203.24	0.98388	-0.0021492	0.00035675	-7.9072e-05	-1.1109e-05
204.06	0.9839	-0.0020938	0.0003621	-4.4608e-05	-2.7354e-05
204.9	0.98392	-0.0021371	0.00033789	-8.3367e-05	-3.8129e-05
205.74	0.98389	-0.0021004	0.00034179	-3.4877e-05	-4.0967e-05
206.58	0.98391	-0.0020407	0.00038058	-3.8036e-05	-4.0572e-05
207.43	0.98386	-0.0020967	0.00035381	-5.7773e-05	-2.0321e-05
208.28	0.98386	-0.0020905	0.0002926	-6.7154e-05	-3.2194e-05
209.12	0.98393	-0.0020728	0.0003096	-2.8046e-05	-5.0247e-05
209.98	0.98389	-0.002093	0.00034055	-7.5056e-05	-3.0303e-05
210.84	0.98383	-0.0020982	0.00032288	-5.873e-05	-1.1804e-05
211.7	0.98381	-0.0021065	0.00028915	-5.0372e-05	-4.5128e-05
212.56	0.98384	-0.0020738	0.00029528	-8.8346e-05	-1.7455e-05
213.44	0.9838	-0.0020925	0.00023283	-5.7115e-05	-4.8453e-05
214.31	0.98393	-0.0020316	0.0002536	-4.1963e-05	-1.2964e-05
215.18	0.98394	-0.0020503	0.00027068	-4.5995e-05	1.6352e-05
216.06	0.98388	-0.0020441	0.00024175	-5.0525e-05	-4.1026e-05
216.94	0.98383	-0.0020594	0.00025187	-3.5465e-05	-2.4396e-05
217.83	0.98386	-0.0020883	0.00027959	-9.6718e-05	-2.0051e-05
218.72	0.98391	-0.0021117	0.00030056	-5.062e-05	-4.5327e-05
219.62	0.98387	-0.0021204	0.0003403	-4.0699e-05	-1.5004e-05
220.51	0.9838	-0.0020855	0.00034412	-6.047e-05	-6.2002e-06
221.41	0.9839	-0.0020849	0.00032067	-0.00010972	-3.5885e-05
222.31	0.98398	-0.0020551	0.00030222	-7.7201e-05	-4.4736e-05
223.22	0.98393	-0.0020553	0.00035913	-6.859e-05	-2.8842e-05
224.13	0.9839	-0.0020604	0.00037129	-5.525e-05	-5.6296e-05
225.05	0.9839	-0.0020957	0.00036194	-1.6467e-05	-2.5037e-06
225.97	0.98386	-0.0021143	0.00035201	-5.1676e-05	-7.3092e-05
226.9	0.98399	-0.0020529	0.00036389	-4.3148e-05	-2.8864e-05
227.82	0.98391	-0.0020526	0.00039452	-4.7358e-05	-8.8202e-06
228.75	0.98395	-0.0020537	0.00038408	-7.1547e-05	1.0403e-05
229.69	0.98394	-0.0019975	0.00037342	-7.3431e-05	-5.5206e-05
230.62	0.98385	-0.0020136	0.0003941	-6.2902e-05	-4.7807e-05
231.56	0.98384	-0.0020283	0.00041982	-7.411e-05	-4.9101e-05
232.51	0.98389	-0.0019502	0.00036593	-4.1749e-05	-2.1795e-05
233.46	0.98395	-0.0019459	0.00037816	-6.4031e-05	-4.8431e-05
234.41	0.9839	-0.0019421	0.00032013	-6.4854e-05	-5.342e-05
235.37	0.98391	-0.0019844	0.00031745	-7.9214e-05	-3.8467e-05
236.33	0.98389	-0.0020106	0.00031628	-7.9571e-05	-2.6031e-05
237.29	0.98391	-0.0020355	0.0003221	-8.583e-05	-1.2483e-05
238.26	0.98389	-0.0020459	0.00034857	-3.8006e-05	-1.9785e-05
239.24	0.98395	-0.0020631	0.00033419	-7.0983e-05	-3.6135e-05
240.22	0.98394	-0.0020656	0.00036441	-6.2693e-05	-3.8736e-05
241.19	0.98385	-0.0020846	0.00028661	-4.3662e-05	-3.4568e-05
242.18	0.98391	-0.0021255	0.00023176	-7.8277e-05	-7.1584e-05
243.17	0.98391	-0.0021232	0.00024994	-5.9892e-05	-5.8635e-05
244.16	0.98395	-0.0021342	0.00023236	-3.8235e-05	-4.1097e-05
245.16	0.98395	-0.0021465	0.00022629	-3.5531e-05	-5.268e-05
246.16	0.98382	-0.0021992	0.00018068	-3.3037e-05	-6.1602e-05
247.16	0.98385	-0.0021891	0.0002057	-6.6715e-05	2.0989e-05
248.18	0.98384	-0.0021954	0.00021077	-5.7152e-05	-4.8794e-05
249.19	0.98384	-0.0022083	0.00028904	-3.1976e-05	-1.43e-05
250.21	0.98382	-0.0022373	0.00028539	-4.2001e-05	-7.4974e-05
251.22	0.98386	-0.0022424	0.00026126	-8.1193e-05	-3.6597e-05
252.25	0.98392	-0.0021705	0.00021235	-1.4927e-05	-4.2395e-05
253.28	0.98388	-0.0021645	0.00017681	-3.2623e-05	-4.2246e-05
254.31	0.98382	-0.0022034	0.00020888	-2.8337e-05	4.6559e-06
255.35	0.98397	-0.0021472	0.00022536	-4.2676e-05	-2.2592e-05
256.4	0.98394	-0.0021116	0.00024299	-3.5969e-05	-2.9376e-06
257.44	0.98386	-0.0021353	0.00021975	-4.9396e-05	-5.6021e-05
258.5	0.98396	-0.0020999	0.00027978	-5.8569e-05	-5.5744e-05
259.55	0.98392	-0.0020842	0.00035452	-6.7236e-05	-5.915e-05
260.61	0.98378	-0.0020929	0.0003527	-6.1647e-05	-7.4671e-05
261.68	0.98391	-0.0020503	0.00031745	-5.8186e-05	-2.1683e-05
262.75	0.98396	-0.0020164	0.00034154	-3.3771e-06	-5.889e-05
263.82	0.98392	-0.0019795	0.00031675	-3.1163e-05	-8.6209e-05
264.89	0.98377	-0.0019471	0.00036966	-8.3139e-06	-2.9033e-05
265.98	0.98378	-0.0019602	0.00037315	-3.8177e-05	-5.2834e-05
267.06	0.98387	-0.001939	0.00040362	-4.3257e-05	-4.3207e-05
268.15	0.98404	-0.0019599	0.00042589	-3.8632e-05	-7.6068e-05
269.25	0.98392	-0.002003	0.00044622	-4.2047e-05	-4.4711e-05
270.35	0.98388	-0.0019889	0.00043496	-3e-05	-3.0259e-05
271.45	0.9839	-0.0020625	0.00044074	-2.3551e-05	-1.2707e-05
272.56	0.98386	-0.0020552	0.00042465	-4.5711e-05	-5.5045e-05
273.67	0.9839	-0.0021143	0.00039905	-4.1467e-05	-3.5864e-05
274.79	0.98383	-0.0021351	0.00039158	-5.3299e-05	-5.9175e-05
275.9	0.98381	-0.002097	0.00039369	-6.7739e-05	-4.3987e-05
277.03	0.9839	-0.0020861	0.00038054	-3.1153e-05	-2.5891e-05
278.16	0.98381	-0.002114	0.00033892	-2.6631e-05	-2.9409e-05
279.3	0.98381	-0.0020812	0.00035389	-5.5002e-05	-4.477e-05
280.44	0.98388	-0.0021353	0.00039342	-1.2972e-05	3.0145e-06
281.58	0.98389	-0.0021329	0.00028796	-7.8354e-05	-6.0661e-05
282.73	0.98386	-0.0021124	0.00027119	-4.1854e-05	-3.3494e-05
283.88	0.98391	-0.0020703	0.00028508	-5.3213e-05	-2.1239e-05
285.05	0.98395	-0.0020622	0.00027306	-6.7483e-05	-2.7131e-05
286.21	0.98381	-0.0020819	0.00026181	-3.0852e-05	-5.5618e-05
287.38	0.98391	-0.0020947	0.00032688	-3.8378e-05	-6.8077e-05
288.56	0.98393	-0.0021404	0.00034523	-6.5254e-05	-2.6258e-05
289.73	0.98399	-0.0021047	0.00039039	-3.4409e-05	-5.3964e-05
290.91	0.98386	-0.0021034	0.00037817	-5.05e-05	-4.697e-05
292.1	0.98385	-0.0021004	0.0003502	-3.031e-05	-5.2671e-05
293.29	0.98385	-0.002077	0.00042414	-1.718e-05	-8.0628e-05
294.48	0.98391	-0.0021577	0.00041388	-4.0465e-05	-3.5342e-05
295.68	0.98393	-0.002159	0.00044806	-3.2597e-05	-6.5936e-05
296.88	0.98383	-0.0021904	0.00044575	-3.0047e-05	-3.4765e-05
298.1	0.98385	-0.0022522	0.00045841	-3.0054e-05	5.2015e-06
299.31	0.98392	-0.0021451	0.00046328	-3.0584e-05	-3.8397e-05
300.53	0.98396	-0.0021304	0.00041803	-3.2902e-05	-7.6464e-05
301.75	0.98395	-0.0021615	0.00046153	-2.6163e-05	-5.2446e-06
302.99	0.98383	-0.0021049	0.00042294	-3.1969e-05	-6.3304e-05
304.22	0.98381	-0.0020819	0.00036774	-4.2484e-05	-4.2015e-05
305.46	0.98394	-0.0020807	0.00038345	-3.548e-05	-6.565e-05
306.7	0.98386	-0.0020281	0.00038851	-3.5722e-05	-4.3284e-05
307.95	0.98391	-0.0019733	0.00033897	-6.1675e-05	-4.01e-05
309.21	0.98394	-0.0019407	0.00035574	-2.8592e-05	-6.6745e-05
310.47	0.98394	-0.0019276	0.00037004	-2.705e-05	-4.7041e-05
311.74	0.98393	-0.0019456	0.00041251	-2.3656e-05	-2.7225e-05
313.0	0.98383	-0.0020032	0.00038858	-4.6822e-05	-2.3637e-05
314.28	0.98391	-0.0019619	0.00035413	-1.5366e-05	-5.5151e-05
315.56	0.98383	-0.0020443	0.00039464	-8.1076e-05	-4.7609e-05
316.85	0.98378	-0.0020589	0.00036216	-5.5637e-05	-5.9128e-05
318.13	0.98378	-0.0020216	0.00036327	-7.1266e-05	-4.3372e-05
319.44	0.98393	-0.0019204	0.00038536	-4.6443e-05	-4.8774e-05
320.74	0.9839	-0.0019901	0.00037685	-4.4047e-05	-1.8423e-05
322.05	0.98385	-0.0019818	0.00034689	-2.566e-05	-2.9911e-05
323.37	0.98392	-0.0019703	0.00032541	-1.2291e-05	-4.1313e-05
324.69	0.98382	-0.0019753	0.00029654	-2.2331e-05	3.2563e-05
326.01	0.98397	-0.0020005	0.00026718	-3.266e-05	-1.6524e-05
327.34	0.98383	-0.0019639	0.00028743	-5.9063e-05	-3.1779e-06
328.68	0.98383	-0.0018575	0.00026139	-5.1306e-05	-4.3229e-05
330.01	0.98397	-0.0018591	0.00023764	-5.321e-05	-5.6944e-05
331.36	0.98377	-0.0018212	0.00022057	-6.5929e-05	-5.7945e-05
332.71	0.98393	-0.0017286	0.00024031	-5.5825e-05	-7.8427e-06
334.06	0.98393	-0.0016967	0.00026526	3.0461e-06	-2.2902e-05
335.43	0.98381	-0.0016935	0.0003349	-3.9694e-05	-3.3152e-05
336.8	0.98397	-0.0017168	0.00035691	-8.4051e-05	-3.8213e-05
338.17	0.98382	-0.0017256	0.00032733	-8.4299e-07	-3.0464e-05
339.55	0.98366	-0.0017721	0.00031583	5.4336e-06	-4.2645e-05
340.94	0.98393	-0.0017188	0.00035595	-5.3646e-05	-6.5666e-06
342.32	0.98388	-0.0016938	0.00042046	-3.9174e-05	-3.6313e-05
343.72	0.98387	-0.0017213	0.00046711	3.096e-06	-3.9242e-05
345.12	0.98383	-0.0017245	0.00035355	-2.1972e-05	-4.9174e-05
346.52	0.98399	-0.0016914	0.00040099	-1.7872e-05	-2.6714e-05
347.94	0.98392	-0.0017598	0.00040716	-2.5876e-05	-2.239e-05
349.36	0.98392	-0.0018306	0.00036302	-5.2109e-05	3.9548e-05
350.79	0.98394	-0.0018661	0.00041031	-5.9432e-05	5.234e-07
352.21	0.98398	-0.0019542	0.0003533	2.1546e-05	-1.8844e-05
353.65	0.98395	-0.0019997	0.00038297	-5.2533e-05	-3.6454e-05
355.09	0.98386	-0.0020645	0.00045169	-2.1878e-06	-2.0944e-05
356.54	0.98382	-0.0021294	0.00045599	-2.4057e-05	5.165e-06
358.0	0.9839	-0.0020866	0.0004181	-6.04e-06	-4.209e-05
359.45	0.9839	-0.0021051	0.00046369	-1.7671e-05	-1.9129e-07
360.92	0.98375	-0.002053	0.00053975	1.1298e-06	-5.917e-06
362.39	0.98397	-0.0020518	0.00044549	-4.8645e-05	-3.7548e-05
363.87	0.98395	-0.0020322	0.00041797	-1.3694e-05	-9.1881e-06
365.36	0.98398	-0.0020678	0.00045857	-9.0612e-06	-6.7881e-05
366.85	0.98386	-0.0020528	0.00048864	-2.2391e-05	5.5927e-06
368.34	0.98387	-0.0020643	0.00048143	1.2547e-06	-3.5605e-05
369.84	0.98393	-0.0020426	0.00050884	-6.2742e-05	-5.2863e-05
371.35	0.98386	-0.0020889	0.00045784	-5.3749e-05	-7.2041e-05
372.87	0.98383	-0.0020165	0.00043339	-5.2904e-06	-4.1978e-05
374.38	0.98393	-0.0019966	0.00050607	4.4452e-06	-2.8666e-05
375.91	0.98385	-0.0020715	0.00050695	1.1411e-05	-3.2397e-05
377.44	0.98387	-0.0021078	0.00048934	-7.7294e-05	-8.9433e-06
378.98	0.98386	-0.0020508	0.00045699	-7.5691e-05	-4.5102e-05
380.52	0.98372	-0.0020546	0.000365	9.5811e-06	-8.6006e-06
382.07	0.98383	-0.0019813	0.00028571	-6.8485e-05	5.5506e-06
383.63	0.98402	-0.001909	0.00027582	-5.9585e-05	3.1912e-06
385.19	0.98407	-0.001999	0.00030908	-1.6538e-05	-5.5661e-05
386.76	0.98385	-0.00199	0.00035485	-2.1487e-05	-2.8103e-05
388.34	0.98376	-0.0018562	0.00043903	-5.421e-05	-1.9677e-05
389.93	0.98371	-0.0019088	0.00046814	-3.562e-05	-8.5499e-06
391.51	0.98394	-0.0019493	0.00070605	-5.3846e-05	-2.8289e-05
393.11	0.9839	-0.0021041	0.00073497	-2.58e-05	-5.2305e-06
394.71	0.98384	-0.0020682	0.00069463	-9.4976e-05	1.6122e-05
396.32	0.98387	-0.0019768	0.00055369	-0.00010271	-6.4505e-05
397.94	0.98388	-0.0019638	0.00053935	8.2286e-07	-9.7764e-06
399.56	0.98385	-0.0019552	0.00055	-2.4128e-05	4.322e-06
401.19	0.98383	-0.0020696	0.00046719	-7.6186e-05	4.8358e-05
402.82	0.98388	-0.0021571	0.00032211	-8.0894e-05	1.9757e-05
404.46	0.98376	-0.0021613	0.00040042	-8.3299e-05	-2.1377e-05
406.11	0.98394	-0.0022271	0.00042922	-5.7406e-05	-1.3427e-05
407.76	0.98385	-0.0022451	0.00039599	-4.0949e-05	4.2152e-05
409.43	0.98399	-0.0023912	0.00050392	-3.5049e-05	8.4677e-06
411.1	0.98378	-0.0023209	0.00058406	-6.2128e-05	-5.5996e-05
412.77	0.98394	-0.002191	0.00038372	9.1095e-06	7.8022e-06
414.45	0.98359	-0.0021198	0.000419	1.0153e-05	4.7108e-06
416.14	0.98393	-0.0020715	0.00051249	-2.2354e-05	2.3282e-05
417.83	0.98396	-0.0018983	0.00051025	-1.9374e-05	-1.4803e-05
419.54	0.98376	-0.0018111	0.00051064	-4.0187e-05	-9.3644e-06
421.25	0.9838	-0.0017745	0.00041747	-2.8957e-05	-3.2605e-05
422.96	0.98369	-0.0017481	0.00040479	-3.7769e-05	-2.7957e-05
424.69	0.98385	-0.0016886	0.00052086	-3.1484e-06	2.5384e-05
426.42	0.98384	-0.0019373	0.00042656	-1.7703e-05	-3.5794e-06
428.16	0.98387	-0.0018668	0.00057542	-6.0319e-05	-7.661e-05
429.9	0.98374	-0.0015618	0.00068455	-4.9872e-06	-7.6799e-05
431.65	0.9839	-0.0015933	0.00072701	4.3817e-06	-5.8946e-05
433.42	0.98383	-0.0016115	0.00070781	-2.484e-05	-6.3673e-05
435.18	0.98382	-0.0016608	0.00075425	-4.5484e-05	3.6396e-05
436.95	0.98379	-0.0015933	0.00080944	-1.2569e-06	-4.4463e-06
438.74	0.98385	-0.0017601	0.00088271	-5.0681e-05	-4.6477e-05
440.52	0.9839	-0.001687	0.000846	-5.3348e-05	8.9329e-05
442.32	0.98398	-0.001659	0.00084448	-6.3206e-05	-5.325e-06
444.12	0.98387	-0.0018612	0.0005894	-9.092e-05	9.5483e-06
445.93	0.9837	-0.0019659	0.00079174	3.2723e-05	-3.4611e-05
447.75	0.9839	-0.0020671	0.00074641	1.2444e-05	-8.5054e-05
449.57	0.98366	-0.0021763	0.00070836	-0.00010518	-6.593e-05
451.4	0.98373	-0.0019258	0.00064749	3.3731e-05	1.6903e-05
453.24	0.98394	-0.0017959	0.00023668	6.457e-05	-9.0226e-05
455.08	0.98379	-0.0019891	0.00040716	-0.00017147	6.9371e-05
456.94	0.98402	-0.0017658	0.00060988	1.0798e-05	-4.4494e-05
458.8	0.98386	-0.0015659	0.00039691	-5.3371e-05	8.7002e-05
460.67	0.98401	-0.0015973	0.00052321	-3.6358e-05	-9.0063e-06
462.55	0.98406	-0.0018178	0.0011736	-4.8027e-05	6.9997e-05
464.43	0.98391	-0.0018081	0.0010831	-7.4212e-05	-5.7521e-05
466.32	0.98369	-0.0023065	0.0010727	5.2087e-05	-1.0237e-05
468.22	0.98389	-0.0022053	0.00085973	4.8942e-05	-8.1552e-06
470.13	0.98409	-0.001869	0.00053931	2.4552e-05	4.0274e-05
472.05	0.98399	-0.0017715	0.0009508	1.2622e-07	-4.8386e-05
473.97	0.98386	-0.0021698	0.00090473	-8.7029e-05	-4.4153e-05
475.9	0.98359	-0.0016153	0.00089304	0.00010117	-1.1267e-06
477.84	0.98391	-0.0013091	0.0013603	0.00013328	-8.0831e-05
479.79	0.98361	-0.0011383	-0.0002197	-5.9987e-05	-1.2423e-05
481.74	0.98417	-0.0011308	-0.00013219	9.4495e-06	0.00015335
483.7	0.98403	-0.0006136	-0.00013892	-1.0289e-05	-0.00012905
485.67	0.98407	-0.00010826	0.00052224	8.1381e-05	-1.5684e-05
487.65	0.98421	4.3075e-05	-0.00038258	0.00012673	-8.0181e-05
489.63	0.98374	-0.0012432	-0.00030469	-9.8618e-05	-8.6789e-05
491.63	0.98491	-0.00060854	0.0016756	-0.0001019	9.4886e-05
493.63	0.9837	4.0982e-05	0.0043614	0.00022393	0.00013741
495.64	0.98407	-0.0013189	0.005636	5.793e-05	9.8133e-05
497.67	0.98532	0.0015135	0.0048894	4.0391e-05	0.00020816
499.69	0.98492	0.012921	0.030782	-0.0011398	0.0013632

b) Internal chain motion: parallel to MOI
	ct00	Re[ct_01]	Im[ct_01]	Re[ct_02]	Im[ct02]
  0.0	  1.0	1.6139e-14	-3.6372e-15	-1.4901e-18	-7.4506e-18
0.005	0.90165	0.002937	-0.0031128	0.0043825	-0.0052321
 0.01	0.87934	0.0034075	-0.0037688	0.0068716	-0.0083372
0.015	0.86321	0.0040666	-0.0034952	0.008574	-0.010837
 0.02	0.85109	0.0041107	-0.0034977	0.0098926	-0.012637
0.025	0.84106	0.0043061	-0.0041503	0.010991	-0.014386
 0.03	0.83226	0.0048139	-0.0044166	0.011936	-0.015881
0.035	0.82492	0.0049244	-0.0038335	0.012603	-0.016908
 0.04	0.81856	0.0053511	-0.0033492	0.013481	-0.018069
0.045	0.81351	0.0050867	-0.0040167	0.013602	-0.018719
 0.05	0.80839	0.0048907	-0.0037757	0.014575	-0.01972
0.055	0.80448	0.0055593	-0.0042017	0.014717	-0.020381
 0.06	0.80034	0.0061571	-0.0046874	0.015301	-0.020873
0.065	0.79684	0.0055904	-0.0052266	0.015685	-0.021442
 0.07	0.7938	0.0055048	-0.00505	0.01619	-0.022051
0.075	0.79066	0.0055098	-0.0046072	0.016613	-0.022636
 0.08	0.78812	0.0053016	-0.004194	0.016858	-0.022998
0.085	0.78585	0.0047523	-0.0040437	0.017167	-0.023723
 0.09	0.78372	0.0055841	-0.0040943	0.01742	-0.02388
0.095	0.78156	0.0051884	-0.0040309	0.017731	-0.024179
  0.1	0.78003	0.0055357	-0.0039926	0.017215	-0.024675
0.105	0.77811	0.0057796	-0.0044198	0.017545	-0.025043
 0.11	0.77655	0.0059697	-0.0042769	0.017793	-0.025431
0.115	0.77526	0.0058496	-0.00424	0.01793	-0.025485
 0.12	0.77429	0.0060338	-0.0048701	0.01831	-0.026183
0.125	0.77371	0.0059232	-0.0048263	0.017879	-0.025987
 0.13	0.77269	0.005969	-0.0049684	0.018082	-0.026051
0.135	0.77154	0.0061739	-0.0052243	0.018128	-0.025995
 0.14	0.77055	0.0060896	-0.0048946	0.018212	-0.026276
0.145	0.77002	0.0061837	-0.0049539	0.018623	-0.026313
 0.15	0.76975	0.0061905	-0.0049183	0.018448	-0.026589
0.155	0.76879	0.006052	-0.004905	0.01875	-0.026652
 0.16	0.76796	0.0051632	-0.0047337	0.018701	-0.02654
0.165	0.7672	0.0050425	-0.0048133	0.018811	-0.026755
 0.17	0.76679	0.0050665	-0.0052397	0.018883	-0.027287
0.175	0.76604	0.0050313	-0.0048045	0.018711	-0.027288
 0.18	0.76575	0.0052446	-0.004814	0.01931	-0.0274
0.185	0.76499	0.0057753	-0.0046406	0.019037	-0.027697
 0.19	0.7644	0.0054698	-0.0049676	0.019207	-0.02779
0.195	0.76433	0.0048946	-0.00545	0.019457	-0.027656
  0.2	0.76378	0.0044795	-0.0051873	0.019721	-0.027576
0.205	0.76312	0.0038854	-0.0054788	 0.02	-0.027585
 0.21	0.76271	0.0036908	-0.0052059	0.020308	-0.027801
0.215	0.7623	0.0040805	-0.0050475	0.020372	-0.02757
 0.22	0.76262	0.0036929	-0.0049539	0.020228	-0.027458
0.225	0.76211	0.0032084	-0.0048037	0.020255	-0.027522
 0.23	0.76186	0.0027879	-0.0050249	0.020387	-0.027811
0.235	0.76133	0.0030846	-0.0050637	0.020411	-0.028122
 0.24	0.76085	0.0033719	-0.004795	0.020417	-0.028301
0.245	0.7609	0.0032503	-0.0052189	0.020019	-0.028062
 0.25	0.76038	0.0034935	-0.0051127	0.020384	-0.028164
0.255	0.76071	0.0040477	-0.0051471	0.020178	-0.027852
 0.26	0.76012	0.0042982	-0.0047586	0.019969	-0.028321
0.265	0.76041	0.004415	-0.005063	0.020069	-0.028027
 0.27	0.75979	0.0043326	-0.0050237	0.020137	-0.028224
0.275	0.75918	0.0042934	-0.0048462	0.02026	-0.028501
 0.28	0.75935	0.0044519	-0.004606	0.020052	-0.028584
0.285	0.75926	0.0047648	-0.0046875	0.020156	-0.028543
 0.29	0.75929	0.004572	-0.0047033	0.020352	-0.02828
0.295	0.75892	0.0044644	-0.0048441	0.020005	-0.028487
  0.3	0.75886	0.0044683	-0.0048688	0.02015	-0.028418
0.305	0.75916	0.0043299	-0.0049556	0.020015	-0.02864
 0.31	0.75912	0.0040531	-0.0046313	0.020045	-0.028727
0.315	0.75924	0.0034984	-0.0045377	0.020027	-0.028699
 0.32	0.75954	0.0035554	-0.0048899	0.020017	-0.028343
0.325	0.75949	0.0041978	-0.0048689	0.019665	-0.028351
 0.33	0.75928	0.0042514	-0.0045306	0.020013	-0.028597
0.335	0.75892	0.0041365	-0.0043852	0.020027	-0.028567
 0.34	0.75908	0.004202	-0.0041814	0.019899	-0.028429
0.345	0.75866	0.0041374	-0.0040535	0.020239	-0.028548
 0.35	0.75863	0.0038981	-0.004461	0.020432	-0.0284
0.355	0.75849	0.004047	-0.0045183	0.020345	-0.028082
 0.36	0.75817	0.0043255	-0.0043454	0.020772	-0.028539
0.365	0.75776	0.004136	-0.0042611	0.020677	-0.028374
 0.37	0.75724	0.0035554	-0.0042558	0.020722	-0.028291
0.375	0.75755	0.0037723	-0.0045536	0.020624	-0.028522
 0.38	0.75757	0.0037652	-0.0043582	0.020773	-0.028627
0.385	0.75759	0.0042376	-0.0045049	0.020408	-0.028303
 0.39	0.7576	0.0050829	-0.0046655	0.020474	-0.028472
0.395	0.75792	0.0045178	-0.0049874	0.02032	-0.028228
  0.4	0.75732	0.0043843	-0.0049664	0.020592	-0.028153
0.405	0.75758	0.0047112	-0.0047413	0.02045	-0.028466
 0.41	0.75759	0.0044641	-0.0049	0.020264	-0.028205
0.415	0.75774	0.0043944	-0.0047832	0.020254	-0.028154
 0.42	0.75805	0.0042904	-0.0046064	0.019831	-0.027954
0.425	0.75785	0.0037477	-0.0049312	0.020014	-0.02795
 0.43	0.75763	0.0038689	-0.00518	0.020052	-0.02828
0.435	0.75785	0.0042216	-0.0047569	0.019829	-0.028244
 0.44	0.75768	0.0050035	-0.0045864	0.019887	-0.028168
0.445	0.75774	0.0051035	-0.0043385	0.019898	-0.028352
 0.45	0.7577	0.0052254	-0.0045079	0.019942	-0.028415
0.455	0.75804	0.0048821	-0.0042462	0.019473	-0.028601
 0.46	0.75785	0.0050415	-0.0042138	0.019821	-0.028649
0.465	0.75773	0.005545	-0.0039259	0.019786	-0.028818
 0.47	0.7579	0.0056236	-0.0036603	0.019672	-0.028744
0.475	0.75763	0.0053331	-0.0039912	0.019729	-0.028887
 0.48	0.7574	0.0060302	-0.0038187	0.019673	-0.028969
0.485	0.75745	0.0061811	-0.0036322	0.019885	-0.029012
 0.49	0.75737	0.0065735	-0.0033186	0.019277	-0.029006
0.495	0.75758	0.0066866	-0.0028329	0.019359	-0.029006
  0.5	0.75769	0.0058602	-0.0028582	0.019359	-0.028917
 0.51	0.75774	0.0062721	-0.0026385	0.019426	-0.029152
 0.52	0.75775	0.0064256	-0.0023147	0.019543	-0.028871
 0.53	0.75763	0.0062291	-0.0022578	0.019319	-0.028948
 0.54	0.75696	0.0066907	-0.0019931	0.019961	-0.028627
 0.55	0.75713	0.0058166	-0.0020465	0.019544	-0.028883
 0.56	0.75768	0.0054707	-0.0018508	0.019436	-0.028346
 0.57	0.75704	0.0058721	-0.002191	0.01969	-0.028316
 0.58	0.75705	0.0062332	-0.0035257	0.019548	-0.028472
 0.59	0.7572	0.006303	-0.004685	0.019586	-0.028511
  0.6	0.75741	0.0063887	-0.0048409	0.019296	-0.028921
 0.61	0.75696	0.0064907	-0.0046543	0.020086	-0.028559
 0.62	0.7566	0.0068397	-0.0047676	0.020111	-0.029168
 0.63	0.75581	0.0068775	-0.0042247	0.020198	-0.029058
 0.64	0.75559	0.0063663	-0.0044558	0.020303	-0.028931
 0.65	0.75545	0.0057695	-0.0038676	0.020569	-0.028946
 0.66	0.75522	0.0058985	-0.003897	0.020932	-0.028973
 0.67	0.7559	0.0056911	-0.0040332	0.020805	-0.028572
 0.68	0.7556	0.0062007	-0.0044627	0.021092	-0.028201
 0.69	0.75553	0.0064276	-0.0039715	0.021001	-0.028334
  0.7	0.75541	0.0075311	-0.0038222	0.020933	-0.028548
 0.71	0.75516	0.0074009	-0.0031986	0.021019	-0.028797
 0.72	0.75531	0.0072509	-0.0033886	0.020733	-0.028372
 0.73	0.75553	0.0067368	-0.0037766	0.020789	-0.028712
 0.74	0.75506	0.0067482	-0.0036309	0.020989	-0.028583
 0.75	0.7557	0.0065557	-0.0032534	0.020772	-0.028835
 0.76	0.75531	0.0067601	-0.0036192	0.020326	-0.028924
 0.77	0.75502	0.0071797	-0.0035101	0.020323	-0.028796
 0.78	0.75477	0.0077354	-0.0037133	0.020452	-0.029017
 0.79	0.75348	0.0072741	-0.0045361	0.020653	-0.029219
  0.8	0.75335	0.0073208	-0.0047144	0.02052	-0.029299
 0.81	0.75263	0.0071348	-0.0055582	0.020559	-0.029646
 0.82	0.75234	0.0069484	-0.0048597	0.020583	-0.029782
 0.83	0.75208	0.0070514	-0.0050362	0.021271	-0.029552
 0.84	0.75218	0.0075699	-0.0052071	0.02099	-0.029148
 0.85	0.75259	0.0076358	-0.0054693	0.021144	-0.02884
 0.86	0.75284	0.0079004	-0.0055102	0.020661	-0.029189
 0.87	0.75326	0.0074802	-0.0055723	0.020683	-0.029102
 0.88	0.75294	0.0086963	-0.0055961	0.020687	-0.029115
 0.89	0.75289	0.0083009	-0.0049724	0.020786	-0.029228
  0.9	0.75331	0.0088391	-0.0048535	0.02021	-0.028855
 0.91	0.75401	0.0084074	-0.005035	0.019787	-0.028851
 0.92	0.75377	0.008334	-0.0051755	0.019929	-0.02923
 0.93	0.75332	0.0081803	-0.0049823	0.020112	-0.029025
 0.94	0.75288	0.0074254	-0.0044744	0.020355	-0.028879
 0.95	0.75318	0.0068841	-0.005116	0.02038	-0.029081
 0.96	0.75355	0.0059424	-0.0048947	0.020888	-0.028653
 0.97	0.75384	0.0063219	-0.0046419	0.020642	-0.028317
 0.98	0.75392	0.0063172	-0.0048064	0.020884	-0.028465
 0.99	0.75408	0.0070881	-0.0055486	0.020619	-0.028213
  1.0	0.75396	0.0072598	-0.0049306	0.020893	-0.028222
 1.01	0.75397	0.0068855	-0.0052261	0.021193	-0.028128
 1.02	0.75426	0.0071568	-0.0056715	0.02109	-0.027811
 1.03	0.75434	0.0067399	-0.0057159	0.020913	-0.028273
 1.04	0.75336	0.0072758	-0.0055768	0.02114	-0.028328
 1.05	0.75309	0.0077579	-0.005142	0.020768	-0.028846
 1.06	0.75348	0.0072432	-0.0052715	0.020869	-0.028508
 1.07	0.75321	0.0072368	-0.0047289	0.02074	-0.02845
 1.08	0.7542	0.0077145	-0.0046342	0.020569	-0.028359
 1.09	0.75368	0.0075259	-0.0048959	0.020532	-0.028306
  1.1	0.75387	0.0085635	-0.0044767	0.020419	-0.028472
 1.11	0.75341	0.0078699	-0.0041722	0.020418	-0.028064
 1.12	0.75394	0.0072998	-0.0037459	0.020112	-0.02811
 1.13	0.75337	0.0067765	-0.0043096	0.02022	-0.028459
 1.14	0.75332	0.0072458	-0.0046291	0.020078	-0.028801
 1.15	0.75316	0.0071243	-0.0047776	0.019909	-0.028913
 1.16	0.75298	0.0071803	-0.0035457	0.019985	-0.028705
 1.17	0.75232	0.007597	-0.0031286	0.019907	-0.02896
 1.18	0.75275	0.0072539	-0.0038101	0.020144	-0.029059
 1.19	0.75221	0.0080555	-0.003461	0.020319	-0.028871
  1.2	0.752	0.0086054	-0.0028115	0.020473	-0.028959
 1.21	0.75223	0.0083462	-0.0028451	0.020471	-0.028364
 1.22	0.75243	0.0080572	-0.0027261	0.020268	-0.028558
 1.23	0.75238	0.0083404	-0.0018166	0.020281	-0.028947
 1.24	0.75301	0.0080562	-0.001727	0.020438	-0.028755
 1.25	0.75294	0.0076461	-0.0019178	0.020695	-0.028724
 1.26	0.75331	0.0074734	-0.001664	0.02074	-0.028431
 1.27	0.75331	0.0077234	-0.0015584	0.020694	-0.028252
 1.28	0.75343	0.0079812	-0.0019772	0.0206	-0.028505
 1.29	0.75405	0.0077944	-0.002759	0.02046	-0.028395
  1.3	0.7542	0.0075034	-0.0020718	0.020205	-0.028431
 1.31	0.75412	0.0069605	-0.001794	0.020566	-0.027934
 1.32	0.75382	0.0071232	-0.0016405	0.020056	-0.02797
 1.33	0.75411	0.0055498	-0.0023285	0.019907	-0.028356
 1.34	0.75494	0.005775	-0.0023626	0.020063	-0.028324
 1.35	0.75512	0.0058387	-0.0024317	0.019811	-0.028188
 1.36	0.75469	0.0069451	-0.0028024	0.019479	-0.027987
 1.37	0.75382	0.0072738	-0.0023269	0.019765	-0.027905
 1.38	0.75374	0.0076289	-0.002019	0.020356	-0.028237
 1.39	0.75342	0.0078337	-0.0021024	0.020818	-0.028322
  1.4	0.7537	0.0084648	-0.0016839	0.020591	-0.0282
 1.41	0.75355	0.0085733	-0.001678	0.020645	-0.028361
 1.42	0.75392	0.0081538	-0.0016862	0.020958	-0.028665
 1.43	0.75366	0.0080902	-0.0014389	0.020662	-0.028703
 1.44	0.75375	0.0076158	-0.0017064	0.020529	-0.028685
 1.45	0.75402	0.0072087	-0.0012314	0.020753	-0.028653
 1.46	0.75381	0.0068379	-0.001337	0.020293	-0.028501
 1.47	0.75393	0.0065073	-0.0011694	0.020499	-0.02818
 1.48	0.75417	0.0069109	-0.0014936	0.020881	-0.028138
 1.49	0.75389	0.0060067	-0.0011249	0.020253	-0.028131
  1.5	0.75429	0.0053553	-0.0014331	0.020618	-0.028182
 1.51	0.75403	0.0055268	-0.0017367	0.020175	-0.027719
 1.52	0.75366	0.0063839	-0.0015658	0.020523	-0.027732
 1.53	0.75413	0.0065196	-0.0010494	0.020774	-0.027545
 1.54	0.75427	0.0072379	-0.0009973	0.020478	-0.027668
 1.55	0.75408	0.0069711	-0.00063242	0.020792	-0.027783
 1.56	0.75379	0.0067341	-0.00086541	0.020849	-0.028246
 1.57	0.75347	0.0063234	-0.002162	0.020742	-0.028448
 1.58	0.75302	0.0055169	-0.0025394	0.0208	-0.028527
 1.59	0.75322	0.0054724	-0.0034463	0.021049	-0.028178
  1.6	0.75319	0.0053833	-0.0027617	0.02115	-0.028304
 1.61	0.75383	0.0057751	-0.0030137	0.021013	-0.028282
 1.62	0.75413	0.0048467	-0.0031942	0.021048	-0.028336
 1.63	0.75393	0.0049705	-0.0029038	0.02083	-0.02828
 1.64	0.7541	0.0044101	-0.0026842	0.021084	-0.027969
 1.65	0.75464	0.0046745	-0.002671	0.020851	-0.028258
 1.66	0.75456	0.0049268	-0.0029584	0.021044	-0.028029
 1.67	0.75484	0.0054267	-0.0029221	0.020752	-0.027952
 1.68	0.7545	0.0057796	-0.0029611	0.020844	-0.028443
 1.69	0.75353	0.0055133	-0.0025255	0.02075	-0.02896
  1.7	0.75361	0.0060181	-0.0020703	0.020821	-0.0285
 1.71	0.75324	0.0053697	-0.0013614	0.020883	-0.028713
 1.72	0.75242	0.0055863	-0.0010833	0.021043	-0.028991
 1.73	0.75228	0.0058647	-0.0019737	0.020968	-0.029202
 1.74	0.75224	0.0060843	-0.0028023	0.020955	-0.029607
 1.75	0.75287	0.0059134	-0.0022484	0.020471	-0.029302
 1.76	0.75346	0.0057667	-0.0031265	0.02079	-0.029198
1.775	0.75309	0.0049872	-0.0036837	0.02052	-0.029213
 1.79	0.75236	0.0047558	-0.0036755	0.0205	-0.029442
1.805	0.75255	0.0042261	-0.0040033	0.020401	-0.029282
 1.82	0.75318	0.0053819	-0.0055077	0.019619	-0.029152
1.835	0.75341	0.005011	-0.0054329	0.019698	-0.029204
 1.85	0.75299	0.0056308	-0.0041153	0.019963	-0.029538
1.865	0.75277	0.0054054	-0.0035245	0.020327	-0.028842
 1.88	0.75273	0.0058592	-0.0032582	0.020834	-0.028951
1.895	0.75239	0.0054633	-0.0029197	0.020784	-0.029117
 1.91	0.75282	0.0059345	-0.0028072	0.020607	-0.029317
1.925	0.75298	0.0065522	-0.0027321	0.020712	-0.029199
 1.94	0.75292	0.006294	-0.0033586	0.020721	-0.029304
1.955	0.75311	0.0069617	-0.0042104	0.0206	-0.029335
 1.97	0.75327	0.0068051	-0.003606	0.020601	-0.029534
1.985	0.75327	0.0063497	-0.003351	0.020351	-0.029372
  2.0	0.75312	0.0059877	-0.0033708	0.020344	-0.028899
2.015	0.75228	0.007013	-0.0029672	0.020181	-0.028567
 2.03	0.75276	0.0080407	-0.0026072	0.020632	-0.028981
2.045	0.75366	0.0079631	-0.0026605	0.020539	-0.028231
 2.06	0.75361	0.0078811	-0.002803	0.020171	-0.028558
2.075	0.75372	0.0077456	-0.0027104	0.020262	-0.028335
 2.09	0.75303	0.0082033	-0.0024186	0.020588	-0.028528
2.105	0.75307	0.0075342	-0.0027944	0.020606	-0.028226
 2.12	0.7533	0.0082315	-0.0017966	0.020748	-0.028146
2.135	0.7535	0.0079146	-0.0013312	0.020852	-0.028014
 2.15	0.75317	0.0082734	-0.0011633	0.02087	-0.027946
2.165	0.75268	0.00868	-0.00086273	0.02128	-0.028247
 2.18	0.75293	0.0084669	-0.0023181	0.02114	-0.027765
2.195	0.75228	0.0077033	-0.0025588	0.021142	-0.027586
 2.21	0.75271	0.0078963	-0.0025628	0.0211	-0.02837
2.225	0.75263	0.0074595	-0.0016934	0.020962	-0.028747
 2.24	0.75215	0.0077066	-0.0019676	0.021635	-0.029055
2.255	0.75246	0.0076174	-0.0028008	0.021289	-0.029057
 2.27	0.75246	0.0081912	-0.002766	0.02156	-0.029206
2.285	0.7523	0.0079607	-0.0028087	0.021643	-0.029569
  2.3	0.75205	0.0074405	-0.0026334	0.021789	-0.029471
2.315	0.75197	0.0066219	-0.0020861	0.021714	-0.029241
 2.33	0.75262	0.0069088	-0.0018822	0.02117	-0.029318
2.345	0.75269	0.0069377	-0.0021441	0.020835	-0.029228
 2.36	0.75245	0.0073244	-0.001795	0.021303	-0.028755
2.375	0.75245	0.0074111	-0.0016854	0.020662	-0.028513
 2.39	0.75225	0.0072021	-0.001623	0.020915	-0.028472
2.405	0.753	0.0065004	-0.0011531	0.020228	-0.028053
 2.42	0.75225	0.0065354	-0.00065195	0.020325	-0.028511
2.435	0.75209	0.0070002	-0.0010447	0.020448	-0.028457
 2.45	0.75164	0.0066959	-0.0007158	0.020542	-0.028645
2.465	0.75227	0.0076123	-0.00091081	0.020674	-0.028959
 2.48	0.7523	0.0081305	-0.0010112	0.020428	-0.02923
2.495	0.75192	0.0086511	-0.00097811	0.020495	-0.029375
 2.51	0.75178	0.0096564	-0.00059596	0.020657	-0.029083
2.525	0.75168	0.0097016	-0.00059952	0.020862	-0.028645
 2.54	0.75177	0.010177	0.00011869	0.020764	-0.028804
2.555	0.75231	0.010012	0.00050877	0.020488	-0.028716
 2.57	0.75266	0.010473	0.00021294	0.020592	-0.028573
2.585	0.75285	0.011155	7.9832e-05	0.020868	-0.028392
  2.6	0.75357	0.010176	0.00084209	0.020735	-0.02831
2.615	0.75363	0.0096636	0.0002336	0.021135	-0.028039
 2.63	0.75323	0.0094174	2.9366e-05	0.021251	-0.028431
2.645	0.75319	0.008919	-0.0004988	0.021156	-0.028337
 2.66	0.75308	0.0088009	-0.00049894	0.020734	-0.028558
2.675	0.75263	0.0087209	-0.0011973	0.02084	-0.028756
 2.69	0.75216	0.0090788	-0.00097549	0.020732	-0.029219
2.705	0.75244	0.009413	-0.0012817	0.021209	-0.028885
 2.72	0.75278	0.0097176	-0.0016596	0.020811	-0.029111
2.735	0.75303	0.0085805	-0.0022818	0.020586	-0.029024
 2.75	0.75254	0.0073549	-0.0014697	0.020686	-0.029218
2.765	0.75233	0.0077868	-0.0019398	0.020748	-0.029289
 2.78	0.7516	0.0076336	-0.001832	0.021067	-0.029428
2.795	0.75198	0.0073296	-0.0018962	0.020559	-0.028792
 2.81	0.75076	0.0075668	-0.0015394	0.02067	-0.029068
2.825	0.75118	0.0076442	-0.002427	0.020752	-0.028812
 2.84	0.75154	0.0078968	-0.0027531	0.021038	-0.028419
2.855	0.75149	0.007863	-0.0026256	0.020709	-0.028618
 2.87	0.75133	0.0081416	-0.0023264	0.021229	-0.02858
2.885	0.75123	0.0083238	-0.0023863	0.020847	-0.028852
  2.9	0.75189	0.00847	-0.0020109	0.020432	-0.028838
2.915	0.75263	0.007766	-0.001796	0.020371	-0.028773
 2.93	0.75233	0.0073245	-0.0015008	0.021025	-0.028558
2.945	0.75323	0.0071543	-0.0012642	0.020956	-0.028161
 2.96	0.75318	0.0069009	-0.001232	0.02104	-0.028147
2.975	0.75323	0.0062391	-0.0021217	0.020885	-0.027628
 2.99	0.75324	0.0067438	-0.0021828	0.021104	-0.027741
3.005	0.75272	0.0073973	-0.0011978	0.021103	-0.027676
3.025	0.75288	0.0075178	-4.2348e-05	0.020184	-0.027618
3.045	0.75251	0.0072203	-1.446e-05	0.020539	-0.028005
3.065	0.75217	0.0070838	-0.00082407	0.020205	-0.028481
3.085	0.75209	0.005665	-0.0017694	0.020321	-0.029063
3.105	0.75222	0.0059114	-0.0030693	0.020795	-0.028557
3.125	0.75255	0.0049257	-0.0030507	0.020788	-0.027941
3.145	0.75237	0.0055515	-0.0020045	0.021377	-0.028242
3.165	0.75228	0.006465	-0.0021015	0.021203	-0.028326
3.185	0.75272	0.0070105	-0.0010738	0.021129	-0.028468
3.205	0.75297	0.0072969	-0.00028261	0.020625	-0.028313
3.225	0.75255	0.0082674	-0.00016652	0.020374	-0.028243
3.245	0.75299	0.0082747	-0.00087312	0.020087	-0.02823
3.265	0.75292	0.0076045	-0.00077842	0.020459	-0.028495
3.285	0.7525	0.0073023	-0.00030331	0.020249	-0.029249
3.305	0.75167	0.0061014	-0.00094654	0.020582	-0.029451
3.325	0.75239	0.0066176	-0.0014413	0.020733	-0.029273
3.345	0.75228	0.0083078	-0.0014618	0.021047	-0.029066
3.365	0.75274	0.0084745	-0.0022422	0.020778	-0.029049
3.385	0.75252	0.0079486	-0.0020474	0.02072	-0.028713
3.405	0.75283	0.0083808	-0.0017116	0.020919	-0.028748
3.425	0.75335	0.0094951	-0.0022107	0.020962	-0.028381
3.445	0.75347	0.009443	-0.0029907	0.020697	-0.028086
3.465	0.75397	0.0086219	-0.0032905	0.020989	-0.028322
3.485	0.75393	0.0080733	-0.0032678	0.021499	-0.028493
3.505	0.75338	0.007878	-0.0023529	0.02106	-0.028366
3.525	0.754	0.0077216	-0.0024593	0.020672	-0.028763
3.545	0.75413	0.0079884	-0.0023231	0.020109	-0.028488
3.565	0.75382	0.0073014	-0.0017098	0.019732	-0.028767
3.585	0.75396	0.0068312	-0.001531	0.019718	-0.028225
3.605	0.75428	0.0066006	-0.0014464	0.020282	-0.028576
3.625	0.75509	0.0070206	-0.0015667	0.019493	-0.028449
3.645	0.75448	0.0085921	-0.0024114	0.019848	-0.028962
3.665	0.75385	0.0091508	-0.0024294	0.020259	-0.028727
3.685	0.75393	0.0091342	-0.0035533	0.020374	-0.028904
3.705	0.75476	0.0090722	-0.0047388	0.020736	-0.02859
3.725	0.75446	0.0094944	-0.0040161	0.020779	-0.02813
3.745	0.75383	0.0088918	-0.0046672	0.020724	-0.028193
3.765	0.75358	0.0082348	-0.0039902	0.020692	-0.028752
3.785	0.75386	0.0072244	-0.003998	0.020858	-0.028562
3.805	0.75405	0.0082107	-0.0035322	0.020818	-0.02866
3.825	0.75437	0.0077647	-0.003141	0.020539	-0.028562
3.845	0.75453	0.0068168	-0.0033903	0.020724	-0.028405
3.865	0.75457	0.0063964	-0.0026178	0.020982	-0.028537
3.885	0.75452	0.0063295	-0.001533	0.020774	-0.028566
3.905	0.7544	0.0061052	-0.0028128	0.020731	-0.028312
3.925	0.75377	0.0048341	-0.0021577	0.020629	-0.028733
3.945	0.75377	0.0052111	-0.0033676	0.020845	-0.028203
3.965	0.75331	0.0065074	-0.002981	0.021035	-0.028256
3.985	0.75347	0.0057336	-0.0033935	0.021141	-0.028122
4.005	0.75291	0.0054899	-0.0036438	0.021115	-0.028619
4.025	0.75326	0.0055576	-0.0041101	0.020567	-0.028745
4.045	0.75325	0.0045377	-0.0029149	0.020526	-0.028405
4.065	0.75298	0.0048777	-0.0030861	0.020678	-0.028687
4.085	0.75318	0.0041121	-0.0022765	0.020593	-0.028339
4.105	0.75223	0.0041152	-0.0033193	0.02092	-0.028706
4.125	0.75253	0.0050367	-0.0037108	0.021153	-0.027962
4.145	0.753	0.0062525	-0.0028297	0.021635	-0.028176
4.165	0.75222	0.0063864	-0.002628	0.021252	-0.028431
4.185	0.75198	0.0060434	-0.0021981	0.021255	-0.028175
4.205	0.75177	0.0066358	-0.0021685	0.021218	-0.028092
4.225	0.75081	0.0047442	-0.0021842	0.021615	-0.02862
4.245	0.75082	0.0045689	-0.002036	0.021466	-0.028683
 4.27	0.75162	0.0051903	-0.0015748	0.020877	-0.028825
4.295	0.75246	0.0056249	-0.0024743	0.021409	-0.028603
 4.32	0.75333	0.0056221	-0.001935	0.021667	-0.028441
4.345	0.75299	0.0059244	-0.0015779	0.021479	-0.028361
 4.37	0.75348	0.0058484	-0.0011925	0.021066	-0.027908
4.395	0.75332	0.0078342	-0.0019811	0.021705	-0.027986
 4.42	0.75347	0.0071409	-0.0028906	0.021575	-0.027893
4.445	0.75225	0.0072852	-0.0032021	0.021546	-0.028402
 4.47	0.75377	0.0065722	-0.0036413	0.020639	-0.028191
4.495	0.75332	0.0057951	-0.003703	0.020282	-0.028449
 4.52	0.75313	0.0066462	-0.0019252	0.020585	-0.02856
4.545	0.75322	0.0060783	-0.0023841	0.020604	-0.02801
 4.57	0.75381	0.0060959	-0.0033873	0.02012	-0.028254
4.595	0.75407	0.0070166	-0.0035895	0.020095	-0.0282
 4.62	0.75462	0.0072383	-0.0039018	0.019946	-0.028361
4.645	0.75497	0.006433	-0.0033891	0.019517	-0.027747
 4.67	0.75459	0.0065301	-0.002018	0.019993	-0.027483
4.695	0.75498	0.0071412	-0.0030421	0.020115	-0.027551
 4.72	0.75384	0.007277	-0.0038478	0.020591	-0.028091
4.745	0.75318	0.0073285	-0.0027806	0.020703	-0.028303
 4.77	0.75315	0.0081771	-0.0011558	0.020583	-0.028514
4.795	0.75306	0.0084408	-0.00096088	0.02093	-0.028506
 4.82	0.75258	0.0081604	-0.0020842	0.021175	-0.028753
4.845	0.75413	0.0086091	-0.00086627	0.020748	-0.028248
 4.87	0.75336	0.009516	-0.0013257	0.02012	-0.028254
4.895	0.75385	0.01023	-0.0034897	0.02023	-0.028259
 4.92	0.75418	0.010684	-0.0045079	0.020181	-0.028472
4.945	0.75285	0.011481	-0.0044802	0.020061	-0.028395
 4.97	0.75159	0.011479	-0.0046013	0.020553	-0.028228
4.995	0.75172	0.0098781	-0.0043153	0.02033	-0.028585
 5.02	0.75082	0.0096203	-0.0044178	0.020867	-0.028739
5.045	0.75127	0.0097423	-0.0041699	0.020888	-0.028754
 5.07	0.75154	0.010525	-0.0050555	0.021218	-0.028243
5.095	0.7519	0.0097389	-0.0041421	0.020398	-0.028862
 5.12	0.75131	0.010201	-0.0035683	0.02064	-0.028962
5.145	0.75118	0.0095258	-0.0040354	0.020717	-0.028956
 5.17	0.75176	0.0098665	-0.0045919	0.020252	-0.02892
5.195	0.7503	0.011337	-0.0036926	0.020762	-0.029662
 5.22	0.75008	0.010855	-0.0049236	0.021028	-0.029756
5.245	0.75021	0.010679	-0.0055634	0.020989	-0.029322
 5.27	0.74996	0.010502	-0.0048092	0.020814	-0.028715
5.295	0.75161	0.010483	-0.0047236	0.02079	-0.028378
 5.32	0.75155	0.0099964	-0.0042912	0.020651	-0.027997
5.345	0.75183	0.010383	-0.0043619	0.020417	-0.028002
 5.37	0.75186	0.010021	-0.0027825	0.020071	-0.028403
5.395	0.75166	0.0085681	-0.0027133	0.020445	-0.028627
 5.42	0.75102	0.0081184	-0.002204	0.020548	-0.028999
5.445	0.75077	0.0064257	-0.0018836	0.020889	-0.029336
 5.47	0.75146	0.0060918	-0.0015168	0.020879	-0.029386
5.495	0.75136	0.0057887	-0.0023075	0.021237	-0.029239
5.525	0.75057	0.006697	-0.0012637	0.021703	-0.028459
5.555	0.75087	0.0082611	-0.00041714	0.021337	-0.02835
5.585	0.75114	0.0096494	-0.00089345	0.021684	-0.028948
5.615	0.75142	0.0092613	-0.0014276	0.021077	-0.029366
5.645	0.75138	0.0087782	-0.00075893	0.020863	-0.029083
5.675	0.7508	0.0084042	-0.00011173	0.020744	-0.02927
5.705	0.75211	0.0084203	7.3153e-06	0.020188	-0.029343
5.735	0.75196	0.0083651	-0.00088203	0.019992	-0.029363
5.765	0.75169	0.0076099	-0.0021847	0.020305	-0.029318
5.795	0.75146	0.0073893	-0.002174	0.020567	-0.029041
5.825	0.75189	0.0069423	-0.0020479	0.021123	-0.028671
5.855	0.75056	0.0082181	-0.0024026	0.021533	-0.02869
5.885	0.75072	0.0077751	-0.0028635	0.021603	-0.028812
5.915	0.75056	0.0068524	-0.0030093	0.021594	-0.028724
5.945	0.75076	0.0070382	-0.0032808	0.021392	-0.028708
5.975	0.75129	0.0048719	-0.0039359	0.020934	-0.028562
6.005	0.75145	0.0054327	-0.0044622	0.020745	-0.028623
6.035	0.75205	0.0055723	-0.0040685	0.02117	-0.028652
6.065	0.75206	0.0070646	-0.0038627	0.021378	-0.028656
6.095	0.75216	0.0072277	-0.0022734	0.021322	-0.028892
6.125	0.75194	0.0080706	-0.00089834	0.021372	-0.028583
6.155	0.75198	0.0099271	-0.0011395	0.021309	-0.029177
6.185	0.75193	0.0087323	-0.0025487	0.021057	-0.029018
6.215	0.75264	0.0091937	-0.0038446	0.020706	-0.029286
6.245	0.75357	0.010078	-0.0043773	0.020903	-0.028459
6.275	0.75329	0.0096941	-0.004199	0.021079	-0.028181
6.305	0.7539	0.0098451	-0.0023597	0.02053	-0.028199
6.335	0.75306	0.0079894	-0.0018069	0.02016	-0.028278
6.365	0.75255	0.0076346	-0.0020894	0.020706	-0.028629
6.395	0.75192	0.0078045	-0.0019751	0.02032	-0.028799
6.425	0.75197	0.007715	-0.0015374	0.021338	-0.028719
6.455	0.75154	0.0071894	-0.0013112	0.021525	-0.028947
6.485	0.75166	0.0069843	-0.00051835	0.021938	-0.028803
6.515	0.75155	0.0073809	0.00018886	0.021249	-0.029134
6.545	0.75098	0.0060329	-0.00099011	0.021188	-0.029363
6.575	0.75137	0.0070005	-0.0010402	0.021152	-0.029835
6.605	0.75096	0.0054674	-0.00081746	0.021596	-0.02904
6.635	0.75155	0.0062621	-0.00096904	0.021366	-0.028674
6.665	0.75174	0.0075453	-0.00091437	0.021173	-0.028837
6.695	0.75219	0.0078474	-0.0015753	0.020691	-0.028945
6.725	0.75243	0.0070356	-0.0013842	0.021125	-0.02883
 6.76	0.75221	0.0054245	-0.0028385	0.020921	-0.028934
6.795	0.75244	0.0057131	-0.00083202	0.020511	-0.028511
 6.83	0.7529	0.0071227	0.0013241	0.020483	-0.027794
6.865	0.75282	0.0063155	0.0010255	0.020692	-0.02806
  6.9	0.75336	0.0072916	0.00018868	0.020804	-0.027909
6.935	0.75312	0.0060867	-4.9834e-05	0.021059	-0.028424
 6.97	0.75289	0.0061357	-0.0020155	0.021009	-0.028438
7.005	0.75268	0.0063792	-0.0003835	0.021197	-0.028338
 7.04	0.75266	0.0062025	-0.00075916	0.021067	-0.02859
7.075	0.75254	0.0074467	-0.00091329	0.021087	-0.028391
 7.11	0.75233	0.007144	-0.0017577	0.020327	-0.028765
7.145	0.75289	0.0083781	-0.0022144	0.020596	-0.028112
 7.18	0.75249	0.01013	-0.0029273	0.02124	-0.028288
7.215	0.75192	0.0092624	-0.00096627	0.021456	-0.029191
 7.25	0.75078	0.0084271	-0.00088678	0.021452	-0.029267
7.285	0.75139	0.0075016	-0.00072507	0.020589	-0.029201
 7.32	0.75251	0.0071759	-0.00086328	0.020984	-0.028845
7.355	0.75235	0.0090947	0.00031457	0.020725	-0.028713
 7.39	0.75098	0.0092783	-0.00040864	0.020764	-0.029001
7.425	0.75034	0.0094725	-0.0014249	0.02093	-0.028585
 7.46	0.75077	0.0087525	-0.0011322	0.020946	-0.029065
7.495	0.75164	0.0094283	-0.0010514	0.021165	-0.028943
 7.53	0.75215	0.0087396	-0.00025954	0.020629	-0.029033
7.565	0.75178	0.0077777	-0.00051599	0.021165	-0.028932
  7.6	0.75212	0.0077329	-0.00033604	0.020799	-0.028802
7.635	0.75194	0.0072429	-0.0012465	0.020797	-0.029281
 7.67	0.75166	0.007443	-0.0020166	0.021113	-0.02877
7.705	0.75261	0.0068342	-0.0042453	0.020717	-0.028325
 7.74	0.7528	0.0065642	-0.0038603	0.021114	-0.028401
7.775	0.75203	0.0064977	-0.003881	0.021084	-0.028616
 7.81	0.75185	0.0076845	-0.0032931	0.021406	-0.028473
7.845	0.75159	0.0081599	-0.0034529	0.021265	-0.029068
 7.88	0.75173	0.0090136	-0.0037008	0.021337	-0.028793
7.915	0.75127	0.0090477	-0.003322	0.021254	-0.028547
 7.95	0.75073	0.009807	-0.0036232	0.021954	-0.028776
 7.99	0.75165	0.010558	-0.0029828	0.0214	-0.029273
 8.03	0.75231	0.0097133	-0.0033472	0.021414	-0.028428
 8.07	0.75242	0.0097144	-0.0032174	0.021574	-0.028604
 8.11	0.75076	0.0069004	-0.004086	0.02179	-0.029128
 8.15	0.7511	0.0073437	-0.0042473	0.021599	-0.029123
 8.19	0.75169	0.0080065	-0.0026277	0.021218	-0.028552
 8.23	0.75086	0.0096289	-0.0026212	0.021322	-0.028458
 8.27	0.75144	0.0093511	-0.0011286	0.021372	-0.028101
 8.31	0.75193	0.0080596	0.0010678	0.021301	-0.028089
 8.35	0.75192	0.0084888	0.0012664	0.02145	-0.027562
 8.39	0.75162	0.0083489	0.0017805	0.021259	-0.028539
 8.43	0.75095	0.0092305	0.0020968	0.021619	-0.028323
 8.47	0.75143	0.0090909	0.0011306	0.021062	-0.027916
 8.51	0.75183	0.0097009	0.00095227	0.020936	-0.027952
 8.55	0.75278	0.0087837	0.0013141	0.0211	-0.027115
 8.59	0.75246	0.010821	1.5491e-05	0.021236	-0.027343
 8.63	0.75115	0.010654	-0.00026191	0.022409	-0.027462
 8.67	0.75118	0.009731	0.0001183	0.021794	-0.028061
 8.71	0.75092	0.0090597	0.0015384	0.021637	-0.028519
 8.75	0.75066	0.010304	0.0008405	0.022422	-0.029006
 8.79	0.75137	0.0093677	0.0013158	0.022131	-0.02899
 8.83	0.75168	0.0097345	0.0017057	0.021756	-0.028905
 8.87	0.75245	0.010249	0.0016935	0.021434	-0.028159
 8.91	0.75274	0.010685	0.0016181	0.021563	-0.027862
 8.95	0.75338	0.0096345	0.0020934	0.021472	-0.027755
 8.99	0.75366	0.0097085	0.0021572	0.021488	-0.027473
 9.03	0.75296	0.0092018	0.003538	0.022058	-0.027664
 9.07	0.75246	0.0096024	0.003321	0.021849	-0.027974
 9.11	0.75232	0.009858	0.0027009	0.021843	-0.028083
 9.15	0.75255	0.0080455	0.0025331	0.021717	-0.02782
 9.19	0.75222	0.007506	0.0014365	0.021328	-0.027762
9.235	0.75107	0.0064401	0.0010291	0.021229	-0.028575
 9.28	0.75224	0.0089962	-0.00073438	0.021038	-0.028171
9.325	0.75201	0.0088947	-0.0015011	0.021678	-0.027683
 9.37	0.75238	0.0090517	-0.002025	0.021631	-0.027746
9.415	0.75136	0.0094724	-0.0006548	0.021111	-0.027792
 9.46	0.75136	0.0092516	0.00014531	0.02076	-0.028225
9.505	0.75242	0.0083272	-0.00064627	0.019851	-0.027256
 9.55	0.75242	0.0085736	4.5861e-06	0.020574	-0.028405
9.595	0.75254	0.0080072	-0.0031818	0.020721	-0.028539
 9.64	0.75307	0.0081699	-0.0020163	0.020354	-0.028788
9.685	0.75296	0.0069993	-0.00037343	0.020978	-0.028802
 9.73	0.75212	0.0078674	-0.0011209	0.021203	-0.028964
9.775	0.75179	0.0079123	-0.00141	0.021038	-0.028993
 9.82	0.7517	0.0090471	-0.0018451	0.021135	-0.02905
9.865	0.7503	0.0079076	-0.0019402	0.021855	-0.029628
 9.91	0.75105	0.0087264	-0.0018078	0.021845	-0.029623
9.955	0.75092	0.0076758	-0.00088394	0.021022	-0.029653
 10.0	0.75135	0.0087739	-0.0011307	0.021158	-0.029111
10.045	0.75093	0.0097337	-0.00018961	0.020489	-0.029433
10.09	0.75139	0.0090292	-0.0011543	0.02032	-0.028917
10.135	0.75115	0.0085593	-0.0011062	0.020348	-0.029082
10.18	0.75105	0.0093244	-0.00041343	0.02061	-0.029279
10.225	0.7506	0.010582	-0.00019425	0.021369	-0.028947
10.27	0.75119	0.009435	7.5559e-05	0.020689	-0.028883
10.315	0.75076	0.0077559	0.0013991	0.020842	-0.02968
10.36	0.75266	0.006858	-0.0014187	0.02006	-0.028525
10.405	0.75296	0.0066699	-0.0025363	0.020081	-0.029367
10.45	0.75317	0.0079708	-0.0022742	0.020577	-0.028851
 10.5	0.75216	0.0086458	-0.0012582	0.02072	-0.028795
10.55	0.7534	0.0092606	-0.0019542	0.020976	-0.028485
 10.6	0.75295	0.007255	-0.0025719	0.020983	-0.028428
10.65	0.75222	0.0064717	-0.0021865	0.020921	-0.029182
 10.7	0.75123	0.0078426	-0.0019088	0.020095	-0.028919
10.75	0.75175	0.0090583	-0.0024224	0.020651	-0.02929
 10.8	0.75104	0.0094691	-0.0034236	0.020407	-0.029161
10.85	0.75152	0.0094028	-0.0039437	0.02108	-0.029125
 10.9	0.75164	0.011045	-0.0017228	0.020704	-0.028872
10.95	0.75262	0.011791	-0.0016154	0.020887	-0.028387
 11.0	0.75177	0.010679	-0.001295	0.020752	-0.028925
11.05	0.75201	0.0099659	-0.0023356	0.021477	-0.02855
 11.1	0.75104	0.0088773	-0.00080088	0.020868	-0.028782
11.15	0.75083	0.008257	-0.0017746	0.021377	-0.028705
 11.2	0.75048	0.0075099	-0.0016922	0.021559	-0.02862
11.25	0.75138	0.007159	-0.0011236	0.021266	-0.029015
 11.3	0.75003	0.0070443	-0.0022599	0.020949	-0.029891
11.35	0.75141	0.0075736	-0.0021433	0.021094	-0.029873
 11.4	0.75143	0.0079703	-0.0043262	0.020891	-0.029088
11.45	0.75172	0.00952	-0.0037918	0.021046	-0.028956
 11.5	0.75304	0.010842	-0.0022464	0.020749	-0.029208
11.55	0.75191	0.0097412	-0.0036495	0.021756	-0.029545
 11.6	0.752	0.0099577	-0.0032592	0.021649	-0.028807
11.65	0.75121	0.010325	-0.0023873	0.021645	-0.02872
11.705	0.75161	0.0072254	-0.002845	0.020871	-0.028859
11.76	0.75121	0.0086161	-0.00098821	0.021158	-0.028365
11.815	0.74974	0.0090066	1.6391e-06	0.021784	-0.029598
11.87	0.75028	0.010112	-0.00098993	0.021739	-0.028806
11.925	0.74955	0.01178	-0.0023248	0.021973	-0.028679
11.98	0.74891	0.010973	-0.0034078	0.022009	-0.028915
12.035	0.7502	0.011325	-0.0035274	0.02114	-0.029255
12.09	0.75148	0.010433	-0.0037938	0.021025	-0.028204
12.145	0.75068	0.010863	-0.00354	0.020598	-0.028072
 12.2	0.7516	0.00972	-0.0030767	0.021099	-0.028173
12.255	0.7518	0.008801	-0.0026656	0.020859	-0.028221
12.31	0.75144	0.0081333	-0.0021019	0.020633	-0.028366
12.365	0.75271	0.0079555	-0.00048459	0.02058	-0.028368
12.42	0.75383	0.0055318	-0.00094796	0.020619	-0.028049
12.475	0.75254	0.0047751	-0.0020722	0.020523	-0.028727
12.53	0.75229	0.0072278	0.00045335	0.021173	-0.028571
12.585	0.75206	0.0094136	-0.001406	0.020339	-0.028402
12.64	0.75092	0.010515	-0.0022533	0.020865	-0.028317
12.695	0.75059	0.0099786	-0.0017885	0.021018	-0.028887
12.75	0.752	0.010507	-0.0035415	0.02072	-0.0279
12.805	0.75219	0.010619	-0.0033201	0.020895	-0.028743
12.86	0.75099	0.011439	-0.0032944	0.020886	-0.028726
12.915	0.75108	0.010021	-0.0035155	0.020532	-0.029197
12.975	0.75233	0.010088	-0.0039268	0.020751	-0.02904
13.035	0.75223	0.0089459	-0.002801	0.020795	-0.028654
13.095	0.75296	0.006851	-0.0024169	0.02144	-0.028452
13.155	0.75459	0.0063902	-0.0028716	0.021616	-0.028007
13.215	0.75326	0.006826	-0.0013565	0.021406	-0.028663
13.275	0.75204	0.0081369	-0.0016514	0.02137	-0.02862
13.335	0.75143	0.0098026	-0.0034382	0.021534	-0.028862
13.395	0.75256	0.0083968	-0.004302	0.021346	-0.028974
13.455	0.75241	0.0092295	-0.0050144	0.022175	-0.028701
13.515	0.7529	0.01059	-0.0052689	0.021566	-0.029278
13.575	0.75182	0.010427	-0.0036445	0.021831	-0.029327
13.635	0.75291	0.011148	-0.0041668	0.021397	-0.029281
13.695	0.75358	0.0090123	-0.0038873	0.020919	-0.029355
13.755	0.75381	0.0075392	-0.0045668	0.020686	-0.029058
13.815	0.75263	0.0076134	-0.0048683	0.021259	-0.028728
13.875	0.75211	0.0088729	-0.0043548	0.02137	-0.028403
13.935	0.75086	0.010422	-0.0045815	0.020726	-0.028526
13.995	0.7508	0.010544	-0.0044449	0.020874	-0.028969
14.055	0.75217	0.0090828	-0.0054903	0.020669	-0.028394
14.115	0.75243	0.010655	-0.0045725	0.020948	-0.027501
14.18	0.75297	0.011234	-0.0036229	0.020428	-0.028024
14.245	0.75377	0.010161	-0.0060776	0.020695	-0.028359
14.31	0.75217	0.0087981	-0.0056174	0.020125	-0.028714
14.375	0.75124	0.011405	-0.004505	0.019858	-0.029355
14.44	0.7527	0.0090257	-0.0025176	0.02069	-0.028893
14.505	0.75316	0.0096152	-0.0029498	0.021303	-0.028119
14.57	0.75279	0.010773	-0.0034838	0.020731	-0.028607
14.635	0.75227	0.010055	-0.0048367	0.020578	-0.028905
 14.7	0.75305	0.01016	-0.0042227	0.020779	-0.028664
14.765	0.75309	0.010099	-0.0060019	0.020276	-0.029464
14.83	0.75304	0.0090191	-0.0066245	0.019878	-0.029465
14.895	0.75214	0.0098713	-0.0062768	0.020499	-0.030299
14.96	0.75207	0.0092974	-0.0053244	0.020499	-0.029568
15.025	0.75237	0.0086201	-0.003635	0.020896	-0.029073
15.09	0.75231	0.0086766	-0.0018473	0.020419	-0.028228
15.155	0.75104	0.0088752	-0.0024797	0.021444	-0.028813
15.22	0.75088	0.0069834	-0.0035888	0.02201	-0.028518
15.285	0.75055	0.0092967	-0.0034822	0.021255	-0.029017
15.35	0.75172	0.0087725	-0.0029816	0.021568	-0.028896
15.42	0.75154	0.0093959	-0.0040987	0.021638	-0.029038
15.49	0.7515	0.010276	-0.003768	0.02055	-0.028716
15.56	0.75046	0.0094374	-0.0051988	0.020813	-0.029145
15.63	0.75051	0.010895	-0.0035627	0.021112	-0.030101
 15.7	0.75083	0.011904	-0.0044548	0.020707	-0.029484
15.77	0.75146	0.011573	-0.0039786	0.021354	-0.028998
15.84	0.75161	0.0095268	-0.0031699	0.021264	-0.029548
15.91	0.75167	0.0090252	-0.0016219	0.021106	-0.029359
15.98	0.75101	0.008179	-0.0020744	0.021351	-0.029848
16.05	0.75221	0.0073846	-0.0015995	0.020281	-0.02916
16.12	0.75288	0.0079158	-0.0021408	0.019968	-0.028505
16.19	0.75203	0.0084062	-0.0050569	0.02034	-0.029543
16.26	0.75102	0.0080231	-0.003607	0.020804	-0.02926
16.33	0.75221	0.0084483	-0.00075939	0.02053	-0.028511
 16.4	0.75228	0.0092265	-0.002981	0.020583	-0.029028
16.47	0.75207	0.0077448	-0.0020892	0.020979	-0.029481
16.54	0.75057	0.0074006	0.00029116	0.021148	-0.029057
16.61	0.75268	0.0074917	-0.0024522	0.020336	-0.028949
16.685	0.75251	0.0084734	-0.0011953	0.020097	-0.028685
16.76	0.75285	0.0096396	-0.0021267	0.020188	-0.028747
16.835	0.75162	0.0087524	-0.00065948	0.021131	-0.028857
16.91	0.75268	0.0094248	-0.00085566	0.020849	-0.028634
16.985	0.7527	0.010545	9.4176e-05	0.02038	-0.028758
17.06	0.75274	0.0114	-0.00035442	0.021318	-0.02869
17.135	0.75184	0.010816	-0.0026349	0.020941	-0.028956
17.21	0.75131	0.012473	-0.0044126	0.020642	-0.029532
17.285	0.75193	0.0099033	-0.0057107	0.020283	-0.029141
17.36	0.75272	0.0099214	-0.0046722	0.021313	-0.028119
17.435	0.75149	0.0086448	-0.0039762	0.021016	-0.028045
17.51	0.75123	0.0085127	-0.0063013	0.020828	-0.027944
17.585	0.75251	0.0098024	-0.0029447	0.020104	-0.028369
17.66	0.75209	0.010343	-0.0036157	0.020008	-0.02853
17.735	0.75205	0.010264	-0.0045666	0.020222	-0.028599
17.81	0.75376	0.012755	-0.0010862	0.019928	-0.027736
17.89	0.75081	0.012793	-0.0010737	0.021183	-0.028571
17.97	0.75194	0.0095698	0.00018363	0.021135	-0.02844
18.05	0.75148	0.0075974	-0.00083076	0.020565	-0.02799
18.13	0.75157	0.0087557	-0.0011859	0.020824	-0.028672
18.21	0.75155	0.0095909	-0.0019396	0.021556	-0.028993
18.29	0.75201	0.0095382	-0.0021525	0.021069	-0.028277
18.37	0.75179	0.0097244	-0.00057348	0.020357	-0.02829
18.45	0.74971	0.01208	-0.001123	0.020807	-0.028619
18.53	0.75095	0.0097721	-0.0022103	0.02106	-0.028995
18.61	0.75194	0.010176	-0.0016893	0.020824	-0.029333
18.69	0.75129	0.012299	-0.00023396	0.02065	-0.028833
18.77	0.75157	0.011634	-0.0003406	0.021367	-0.028659
18.85	0.75129	0.011372	0.0020946	0.02141	-0.028728
18.93	0.75131	0.0097492	0.00099733	0.021936	-0.028199
19.01	0.75225	0.0088255	0.00099688	0.020866	-0.028055
19.09	0.75194	0.0089105	-0.0001875	0.021327	-0.027866
19.175	0.75126	0.0075688	-0.0022473	0.020773	-0.028053
19.26	0.75269	0.0072626	-0.00096902	0.020895	-0.027739
19.345	0.75174	0.00704	-0.0011864	0.020584	-0.028465
19.43	0.75018	0.0083278	-0.00097751	0.021293	-0.030183
19.515	0.75102	0.0092311	-0.0012684	0.02111	-0.02798
 19.6	0.75279	0.0076527	-0.001725	0.020447	-0.027955
19.685	0.75327	0.0068058	-0.0025221	0.021164	-0.028118
19.77	0.75269	0.0066633	-0.0021631	0.020388	-0.028904
19.855	0.75293	0.0090457	-0.0018246	0.020442	-0.02823
19.94	0.75234	0.0089254	-0.0015966	0.021557	-0.028504
20.025	0.75153	0.010561	-0.00058519	0.020796	-0.028317
20.11	0.75164	0.0088696	-0.0011348	0.022176	-0.028356
20.195	0.7526	0.0086273	-0.0031347	0.021721	-0.028569
20.28	0.75271	0.0089654	-0.00057287	0.021235	-0.029285
20.37	0.75131	0.010026	-0.0013988	0.020953	-0.028826
20.46	0.75314	0.010179	-0.0021924	0.020763	-0.028591
20.55	0.75188	0.0098796	-0.0013648	0.021078	-0.028695
20.64	0.75015	0.011323	-0.0013571	0.021557	-0.028482
20.73	0.75101	0.011202	-0.0035182	0.021241	-0.028788
20.82	0.75255	0.01246	-0.00061936	0.021185	-0.027838
20.91	0.75369	0.0090159	0.00141	0.020223	-0.028301
 21.0	0.75294	0.0090666	0.00090008	0.020514	-0.028347
21.09	0.75248	0.008672	-0.00033192	0.021049	-0.028287
21.18	0.75165	0.0090745	-4.3527e-05	0.021107	-0.02842
21.27	0.75054	0.0076909	0.0023485	0.020533	-0.028851
21.36	0.7518	0.0082489	0.00069388	0.020543	-0.028796
21.45	0.75202	0.0089277	0.00090392	0.020782	-0.02841
21.54	0.75225	0.007579	-0.00042487	0.020714	-0.028294
21.635	0.75056	0.0077079	-0.0011582	0.021047	-0.028311
21.73	0.75121	0.010071	-0.0023171	0.020691	-0.028486
21.825	0.75164	0.0079326	-0.0002714	0.020742	-0.027309
21.92	0.75169	0.0085656	-0.0029572	0.020717	-0.028208
22.015	0.75168	0.0095948	-0.0031601	0.020622	-0.027944
22.11	0.75258	0.0096202	-0.0036898	0.02059	-0.028271
22.205	0.7529	0.0095166	-0.0011096	0.021368	-0.027954
 22.3	0.75186	0.0090566	-0.0015323	0.021249	-0.028278
22.395	0.75243	0.011772	-0.0022762	0.020687	-0.028756
22.49	0.75202	0.010262	-0.00081019	0.020519	-0.02847
22.585	0.75108	0.011285	-0.00077907	0.0212	-0.027873
22.68	0.75265	0.012318	-0.00074298	0.020905	-0.027642
22.775	0.7524	0.009321	0.00059145	0.020547	-0.028429
22.875	0.75223	0.0080291	-0.00087728	0.020454	-0.029265
22.975	0.75076	0.0092601	0.00054698	0.02087	-0.029119
23.075	0.75161	0.007771	-0.0012191	0.021841	-0.028413
23.175	0.7527	0.0063637	-0.0011499	0.021613	-0.027694
23.275	0.75153	0.0071052	-0.0011205	0.02187	-0.029019
23.375	0.75198	0.0064702	-0.00023986	0.021711	-0.029195
23.475	0.75226	0.003162	-0.0007134	0.021123	-0.029131
23.575	0.75183	0.0050112	-0.0026642	0.021295	-0.029289
23.675	0.75255	0.0060971	-0.0024143	0.021162	-0.029166
23.775	0.75217	0.007871	-0.00065532	0.021603	-0.029099
23.875	0.75237	0.0077558	-0.002466	0.020839	-0.028906
23.975	0.75103	0.0078967	-0.0029277	0.020724	-0.028973
24.08	0.75301	0.0077741	-0.0042264	0.020849	-0.028491
24.185	0.75295	0.0067815	-0.0036843	0.02098	-0.028792
24.29	0.75265	0.008581	-0.0048147	0.020372	-0.029372
24.395	0.75186	0.0073051	-0.0040126	0.02012	-0.029438
 24.5	0.75259	0.008165	-0.0046981	0.020282	-0.028896
24.605	0.75264	0.0078979	-0.0037419	0.020659	-0.029159
24.71	0.75147	0.0091236	-0.0054874	0.020936	-0.029221
24.815	0.7522	0.0079912	-0.0032102	0.020261	-0.029588
24.92	0.75141	0.006335	-0.0054258	0.020709	-0.029303
25.025	0.75083	0.007674	-0.0038174	0.020757	-0.029265
25.13	0.75331	0.0079511	-0.0026697	0.021324	-0.027914
25.235	0.75334	0.0050295	-0.0025195	0.020563	-0.02815
25.345	0.75188	0.0042095	-0.0027799	0.020764	-0.028818
25.455	0.75071	0.0038133	-0.0018763	0.021189	-0.028429
25.565	0.75233	0.0053287	-0.0037692	0.020016	-0.02938
25.675	0.75252	0.0064776	-0.0030651	0.021253	-0.028229
25.785	0.75197	0.0089038	-0.0024556	0.021677	-0.028804
25.895	0.75436	0.0077111	-0.00309	0.020337	-0.028036
26.005	0.7523	0.0051727	-0.005144	0.020858	-0.029165
26.115	0.75273	0.006462	-0.006806	0.021062	-0.029055
26.225	0.75117	0.0061133	-0.0064556	0.021716	-0.029392
26.335	0.75106	0.0051458	-0.0045729	0.02117	-0.029707
26.445	0.75137	0.0052397	-0.0056342	0.021583	-0.028806
26.56	0.75223	0.0047212	-0.007254	0.021856	-0.028187
26.675	0.75192	0.0062228	-0.0080163	0.021428	-0.028666
26.79	0.75398	0.0079054	-0.0076054	0.021315	-0.028264
26.905	0.75365	0.0082761	-0.0083275	0.021116	-0.02828
27.02	0.75394	0.0065315	-0.0056714	0.021469	-0.02853
27.135	0.75142	0.0047809	-0.0039255	0.021491	-0.028477
27.25	0.75306	0.0049267	-0.0043129	0.022218	-0.028488
27.365	0.75275	0.0069192	-0.004482	0.020259	-0.029231
27.48	0.75376	0.0051733	-0.0045483	0.020903	-0.028047
27.595	0.75347	0.0064199	-0.0041313	0.021779	-0.027911
27.71	0.75252	0.0083158	-0.0021274	0.021235	-0.028587
27.83	0.75203	0.0053805	-0.0029338	0.021383	-0.028357
27.95	0.75242	0.0078948	-0.0031261	0.021933	-0.028785
28.07	0.75292	0.0050725	-0.0034722	0.021278	-0.028741
28.19	0.75303	0.0055605	-0.0028553	0.021449	-0.028099
28.31	0.75254	0.0084245	-0.0043317	0.021205	-0.028494
28.43	0.75342	0.0087037	-0.0012186	0.021103	-0.027828
28.55	0.7546	0.0078018	-0.000969	0.020694	-0.027736
28.67	0.75516	0.0070664	0.0007433	0.020968	-0.027
28.79	0.75426	0.0052185	-0.00096767	0.020078	-0.02776
28.91	0.75284	0.0078185	-0.0014829	0.021694	-0.027904
29.035	0.75212	0.0064626	-0.0017864	0.02131	-0.029016
29.16	0.75262	0.0067276	-0.0023236	0.020841	-0.029026
29.285	0.75065	0.0066152	-0.002323	0.021297	-0.029327
29.41	0.74983	0.0079237	-0.0024182	0.021182	-0.029102
29.535	0.75165	0.007364	-0.0015189	0.021797	-0.029153
29.66	0.75306	0.0079571	-0.0020195	0.02118	-0.02875
29.785	0.75155	0.0065039	-0.0051377	0.020512	-0.028951
29.91	0.75318	0.0061633	-0.0034596	0.02084	-0.028686
30.035	0.75292	0.0057424	-0.00067297	0.021334	-0.028373
30.16	0.75253	0.0061328	0.00045748	0.021283	-0.029038
30.29	0.753	0.0082443	-0.0028323	0.021161	-0.028421
30.42	0.75117	0.0073547	-0.0058154	0.021977	-0.028261
30.55	0.75226	0.0076381	-0.0027342	0.021117	-0.028965
30.68	0.75261	0.011289	-0.0013815	0.02109	-0.027991
30.81	0.75262	0.011804	-0.0024581	0.021178	-0.02808
30.94	0.75317	0.0098625	-0.0023572	0.021129	-0.028127
31.07	0.75343	0.0067534	-0.003283	0.020392	-0.028223
 31.2	0.75377	0.0099346	-0.0016636	0.02049	-0.028289
31.33	0.75163	0.007662	0.00045818	0.020618	-0.029458
31.46	0.75323	0.0073581	-0.0023325	0.021075	-0.028603
31.595	0.75163	0.007962	-0.0032552	0.020444	-0.029437
31.73	0.75211	0.010354	-0.00076069	0.021542	-0.028705
31.865	0.75174	0.0078472	-0.00033701	0.021075	-0.029423
 32.0	0.75186	0.0061491	-0.0024713	0.021429	-0.028815
32.135	0.75156	0.0063474	-0.0028606	0.020557	-0.028666
32.27	0.7539	0.0090593	-0.0013573	0.020916	-0.027849
32.405	0.7535	0.0085207	0.00098207	0.020416	-0.02897
32.54	0.75315	0.008751	0.0012396	0.021055	-0.028754
32.675	0.7522	0.0089569	-0.0012549	0.021122	-0.028483
32.815	0.75315	0.010343	0.00098348	0.021343	-0.028683
32.955	0.75254	0.0070282	0.00049248	0.020696	-0.028667
33.095	0.75201	0.0077714	-0.0026849	0.02084	-0.028004
33.235	0.75414	0.0090998	-0.0015164	0.021496	-0.028328
33.375	0.75312	0.0071118	-0.0026384	0.021504	-0.028278
33.515	0.75214	0.007102	-0.0012302	0.021228	-0.028203
33.655	0.75105	0.0068962	-0.0011825	0.021446	-0.02848
33.795	0.75299	0.006398	-0.0020151	0.021156	-0.027785
33.935	0.75246	0.0058746	-0.0034729	0.021573	-0.028435
34.08	0.75067	0.008344	-0.002079	0.021681	-0.029314
34.225	0.75066	0.008395	0.00080759	0.022026	-0.028639
34.37	0.75036	0.0077153	-0.0020593	0.022395	-0.029243
34.515	0.7526	0.0072631	-0.0037038	0.02074	-0.028992
34.66	0.75154	0.0076824	-0.0012057	0.021612	-0.028868
34.805	0.75225	0.0094535	-0.0017333	0.020395	-0.028846
34.95	0.75181	0.010428	-0.0047342	0.020379	-0.029046
35.095	0.75367	0.010128	-0.0014259	0.021659	-0.027842
35.245	0.75168	0.0068232	-0.0035877	0.021369	-0.028584
35.395	0.75081	0.0054725	-0.00018968	0.021377	-0.02878
35.545	0.75145	0.0083233	-0.0010106	0.02116	-0.028246
35.695	0.75248	0.0085665	-0.0019849	0.021617	-0.027688
35.845	0.75363	0.0082649	-0.0013139	0.021136	-0.027321
35.995	0.75221	0.0096611	-0.0010783	0.022009	-0.02822
36.145	0.75158	0.0095818	-0.0032623	0.02118	-0.028846
36.295	0.75241	0.0054376	-0.0026838	0.020938	-0.028954
36.45	0.7515	0.0078634	-0.0026874	0.020701	-0.027896
36.605	0.75435	0.0092672	-0.0031969	0.021161	-0.028116
36.76	0.75093	0.0080178	-0.0030062	0.021364	-0.027797
36.915	0.7521	0.007107	-0.0037822	0.020993	-0.029021
37.07	0.75234	0.0068066	-0.0027123	0.021671	-0.027909
37.225	0.75366	0.008558	-0.0025285	0.02043	-0.027904
37.38	0.75276	0.011707	-0.00284	0.020846	-0.028309
37.535	0.75275	0.011817	-0.0028191	0.02114	-0.027628
37.695	0.75288	0.0073684	-0.0018163	0.021155	-0.028477
37.855	0.75189	0.0075314	-0.00023968	0.021567	-0.029354
38.015	0.75125	0.0073027	-0.0020666	0.020598	-0.029046
38.175	0.75256	0.0079275	-0.0019917	0.020733	-0.028667
38.335	0.75124	0.0073349	0.00017374	0.021308	-0.028211
38.495	0.7518	0.0096185	-0.00016731	0.020829	-0.027888
38.655	0.75086	0.0069281	-0.0015947	0.020822	-0.028776
38.815	0.75177	0.0082951	-0.0019526	0.021119	-0.02837
38.98	0.75182	0.0048594	-0.00049081	0.020725	-0.028408
39.145	0.7527	0.009509	-0.0033629	0.02078	-0.028626
39.31	0.75193	0.0046462	-0.0032665	0.021511	-0.028471
39.475	0.7537	0.0050707	-0.0030037	0.021137	-0.027604
39.64	0.75185	0.007417	-0.0049941	0.021358	-0.028537
39.805	0.75208	0.0075044	-0.0045929	0.021207	-0.028104
39.97	0.75097	0.0083478	-0.00078581	0.02063	-0.028602
40.135	0.75282	0.0071896	-0.002946	0.020192	-0.028133
40.305	0.75202	0.0095229	-0.0028898	0.020785	-0.0279
40.475	0.75149	0.0059172	-0.0030252	0.021519	-0.028059
40.645	0.75087	0.0083244	-0.0011353	0.022222	-0.028446
40.815	0.75194	0.0060663	-0.0030682	0.021292	-0.027636
40.985	0.75164	0.0064577	-0.0049627	0.020616	-0.028696
41.155	0.75233	0.0079307	-0.0031992	0.021043	-0.028908
41.325	0.75438	0.0084969	-0.0035284	0.020294	-0.027458
 41.5	0.75345	0.0075738	-0.001684	0.020311	-0.027409
41.675	0.75244	0.0088729	-0.0047002	0.020829	-0.029016
41.85	0.75271	0.010089	-0.0030103	0.020545	-0.028861
42.025	0.75263	0.0090535	-0.0028118	0.0215	-0.028933
 42.2	0.75318	0.0090388	-0.0037568	0.020375	-0.02814
42.375	0.75256	0.0099766	-0.0032303	0.02014	-0.028526
42.55	0.75284	0.0082936	-0.0012201	0.020872	-0.027849
42.73	0.75292	0.0096063	-0.0019723	0.019981	-0.027871
42.91	0.75317	0.011596	-0.0043703	0.020889	-0.027715
43.09	0.75131	0.0098983	-0.004974	0.021331	-0.02836
43.27	0.75307	0.0084231	-0.0050117	0.021595	-0.027928
43.45	0.75295	0.009815	-0.0031219	0.020615	-0.028089
43.63	0.75394	0.0076601	-0.006837	0.02091	-0.028136
43.81	0.75364	0.0093138	-0.005598	0.020505	-0.028116
43.995	0.75221	0.008686	-0.0018568	0.021184	-0.028222
44.18	0.75157	0.0092623	-0.0026906	0.020231	-0.028238
44.365	0.74973	0.0057464	-0.0039003	0.020596	-0.028888
44.55	0.75144	0.0061849	-0.0057357	0.0209	-0.028164
44.735	0.75281	0.0061311	-0.0025459	0.020644	-0.028017
44.92	0.75164	0.0053453	-0.0035647	0.02134	-0.028871
45.11	0.75021	0.009373	-0.0062435	0.020671	-0.02938
 45.3	0.75095	0.008302	-0.0038882	0.020556	-0.028543
45.49	0.75193	0.0077415	-0.00041864	0.0208	-0.028806
45.68	0.75192	0.0077684	-0.00086127	0.021394	-0.027907
45.87	0.75072	0.010386	-0.0025818	0.021245	-0.028255
46.06	0.75124	0.01305	-0.0021903	0.022071	-0.027853
46.25	0.75171	0.011852	-0.001783	0.021126	-0.028256
46.445	0.75264	0.010063	-0.0011762	0.021415	-0.028479
46.64	0.75111	0.0056905	-0.0012587	0.021053	-0.028571
46.835	0.75127	0.0052749	-0.0025262	0.021621	-0.029167
47.03	0.75053	0.0080503	-0.0025906	0.021347	-0.02874
47.225	0.75187	0.0074713	-0.0049804	0.020347	-0.028799
47.42	0.7517	0.010878	-0.0064046	0.020815	-0.02967
47.62	0.75195	0.010762	-0.0042044	0.021678	-0.028911
47.82	0.75109	0.0098002	-0.0043244	0.021453	-0.029256
48.02	0.75197	0.011287	-0.00398	0.02102	-0.028322
48.22	0.75133	0.010076	0.00029707	0.021536	-0.029155
48.42	0.75137	0.0068704	0.00039341	0.021386	-0.028775
48.62	0.75138	0.0099838	-0.0025002	0.020987	-0.029023
48.825	0.7505	0.0081658	0.00014932	0.020347	-0.028439
49.03	0.75096	0.009117	-0.0005469	0.02083	-0.028574
49.235	0.75061	0.0083809	-0.0032339	0.021228	-0.028484
49.44	0.75205	0.0097197	-0.0048221	0.020447	-0.02884
49.645	0.75397	0.011338	-0.0037596	0.021067	-0.028344
49.85	0.7537	0.010709	-0.0072068	0.019988	-0.028533
50.06	0.75243	0.0084678	-0.006102	0.020622	-0.028689
50.27	0.75148	0.0073218	-0.0061793	0.019784	-0.028433
50.48	0.75117	0.0083285	-0.0038423	0.021308	-0.028399
50.69	0.75103	0.0082151	-0.0054136	0.021142	-0.028519
 50.9	0.75101	0.0091861	-0.0045183	0.02099	-0.028102
51.11	0.75359	0.0089286	-0.0032237	0.021579	-0.027857
51.325	0.75123	0.0084881	-0.0060161	0.021528	-0.028412
51.54	0.7529	0.0081974	-0.0053047	0.021273	-0.028229
51.755	0.7531	0.0076547	-0.00083338	0.021544	-0.028011
51.97	0.75114	0.0084004	-0.0040179	0.021134	-0.028925
52.185	0.75028	0.0078044	-0.00552	0.020367	-0.028921
 52.4	0.75081	0.0086946	-0.00083552	0.021288	-0.028589
52.62	0.75221	0.00919	-0.0039958	0.020776	-0.028632
52.84	0.75164	0.005585	-0.0049083	0.02013	-0.028764
53.06	0.75172	0.0059521	-0.0015894	0.020786	-0.028991
53.28	0.75111	0.0048029	-0.0039147	0.020604	-0.028851
 53.5	0.75127	0.0067104	-0.0053223	0.020246	-0.02812
53.72	0.75206	0.007793	-0.0015193	0.020783	-0.028699
53.945	0.75186	0.0076155	-0.0019529	0.020696	-0.02804
54.17	0.75222	0.0065902	-0.0060932	0.01996	-0.028749
54.395	0.75322	0.0061979	-0.00334	0.021313	-0.028136
54.62	0.75181	0.0059584	-0.0038075	0.02119	-0.028101
54.845	0.75199	0.0096347	-0.00067524	0.021413	-0.028176
55.075	0.75244	0.0075562	-0.0035611	0.021215	-0.029014
55.305	0.75165	0.0084574	-0.0035513	0.021764	-0.029069
55.535	0.75289	0.0080556	-0.0040949	0.020682	-0.028786
55.765	0.7516	0.0071368	-0.005469	0.02092	-0.028212
55.995	0.75281	0.010477	-0.0045889	0.021152	-0.028417
56.23	0.75263	0.0081022	-0.0031603	0.020898	-0.028005
56.465	0.75213	0.010171	-0.0012091	0.021304	-0.028405
 56.7	0.75176	0.0098054	-0.0042913	0.02112	-0.028148
56.935	0.75075	0.0090472	-0.0021384	0.022292	-0.028842
57.17	0.75233	0.011711	-0.0031603	0.021145	-0.028337
57.405	0.75358	0.01033	-0.0048082	0.020578	-0.029159
57.645	0.75032	0.0095306	-0.0034057	0.020236	-0.029085
57.885	0.75195	0.0094417	-0.0036369	0.021891	-0.028623
58.125	0.75264	0.0086559	-0.0044108	0.021314	-0.027753
58.365	0.75286	0.0084694	-0.00084572	0.020293	-0.0278
58.605	0.75224	0.009426	-0.0014931	0.020814	-0.028487
58.85	0.75018	0.0072904	-0.0035281	0.020744	-0.028632
59.095	0.75143	0.007612	-0.0018206	0.020771	-0.029959
59.34	0.75101	0.0074282	-0.0028301	0.02097	-0.028753
59.585	0.75094	0.0093797	-0.0043266	0.020912	-0.028071
59.83	0.75131	0.0071014	-0.0035366	0.021633	-0.028478
60.08	0.75042	0.006325	-0.004164	0.021501	-0.028599
60.33	0.75073	0.0061435	-0.0070462	0.020951	-0.028602
60.58	0.75024	0.0080337	-0.0033741	0.022113	-0.02834
60.83	0.75159	0.0086057	-0.0032381	0.02107	-0.02874
61.08	0.75206	0.0086219	-0.0034992	0.021108	-0.027903
61.335	0.75274	0.0088581	-0.0017113	0.021496	-0.027688
61.59	0.75035	0.0091202	-0.0043602	0.021863	-0.028535
61.845	0.7521	0.010817	-0.0044149	0.021219	-0.027261
 62.1	0.7513	0.0096118	-0.00467	0.020254	-0.028378
62.355	0.75072	0.0082769	-0.00090401	0.020713	-0.028213
62.615	0.75219	0.007683	-0.0033825	0.020549	-0.028155
62.875	0.7502	0.0073385	-0.0015182	0.021057	-0.028761
63.135	0.75145	0.0099406	-0.0010725	0.020161	-0.028794
63.395	0.75225	0.0082122	-0.0055453	0.020372	-0.028584
63.66	0.75325	0.010022	-0.0036873	0.021212	-0.027523
63.925	0.75134	0.0086059	-0.0042131	0.021619	-0.028302
64.19	0.75239	0.012062	-0.0039032	0.022256	-0.028169
64.455	0.75345	0.011714	-0.0013516	0.020911	-0.027479
64.72	0.75331	0.0092653	0.00023167	0.020117	-0.027904
64.99	0.74987	0.010675	-0.00061016	0.021419	-0.028922
65.26	0.75214	0.011687	0.00058451	0.020114	-0.028715
65.53	0.75228	0.010538	0.0013399	0.020943	-0.028248
 65.8	0.75339	0.0077892	0.0001809	0.021055	-0.027666
66.07	0.7541	0.0082971	-0.0027506	0.020626	-0.02782
66.345	0.75034	0.0076609	-0.0030068	0.021046	-0.02933
66.62	0.75069	0.0075507	-0.002498	0.020815	-0.028673
66.895	0.75018	0.012001	-0.004588	0.021351	-0.028404
67.17	0.74853	0.0097867	-0.0015328	0.020763	-0.030505
67.45	0.75044	0.011679	-0.0045216	0.020746	-0.029208
67.73	0.75142	0.0095219	-0.0021718	0.020794	-0.028334
68.01	0.75069	0.0083246	-0.0055263	0.021267	-0.02884
68.29	0.75012	0.011417	-0.0043375	0.021327	-0.028633
68.575	0.75237	0.011122	-0.0039549	0.020449	-0.028049
68.86	0.75118	0.0093847	-0.0025275	0.021353	-0.028592
69.145	0.75136	0.011648	-0.0009373	0.020273	-0.028814
69.43	0.75253	0.014309	0.0017488	0.020667	-0.028291
69.715	0.75137	0.0097111	-0.0027289	0.021046	-0.028441
70.005	0.75049	0.0073074	-0.0024892	0.021394	-0.028746
70.295	0.75046	0.0063435	-0.00041625	0.021968	-0.028237
70.585	0.75227	0.0070197	-0.0051887	0.020259	-0.028019
70.875	0.75211	0.01017	-0.005037	0.019396	-0.02927
71.17	0.75208	0.01126	-0.0014429	0.019502	-0.028248
71.465	0.75123	0.012045	-0.0011205	0.020586	-0.028568
71.76	0.75004	0.0092885	-0.0020364	0.02126	-0.029524
72.055	0.75281	0.0096866	-0.001374	0.020203	-0.028208
72.355	0.75246	0.0090217	-0.0012287	0.02147	-0.028542
72.655	0.75308	0.0082115	-0.00044493	0.020707	-0.028137
72.955	0.75188	0.0093564	-7.8091e-05	0.021697	-0.028223
73.255	0.75117	0.007695	-0.0025912	0.021681	-0.029198
73.56	0.75143	0.010348	-0.001322	0.020806	-0.028546
73.865	0.75117	0.010887	-0.0042574	0.021949	-0.028517
74.17	0.75236	0.0098534	-0.0011293	0.021197	-0.027933
74.475	0.75207	0.010031	0.001025	0.021417	-0.028333
74.785	0.75216	0.00847	-0.001102	0.020805	-0.028451
75.095	0.75342	0.0051295	-0.0020056	0.020544	-0.029134
75.405	0.75201	0.00947	-0.0034156	0.020886	-0.027976
75.715	0.75339	0.0079997	0.00053455	0.020779	-0.028143
76.03	0.75181	0.007518	-0.0025868	0.021312	-0.028301
76.345	0.75459	0.0080541	-0.0014542	0.020012	-0.027185
76.66	0.7517	0.0084324	-0.0030579	0.021003	-0.028527
76.975	0.75415	0.0095768	-0.0033954	0.020056	-0.028147
77.295	0.75293	0.0093966	-0.0034874	0.021261	-0.028156
77.615	0.75132	0.010791	-0.0057812	0.020664	-0.028408
77.935	0.75212	0.011889	-0.0049488	0.021141	-0.02901
78.255	0.75319	0.011191	-0.0027078	0.020662	-0.027598
78.58	0.75172	0.010211	-0.0035002	0.02208	-0.028471
78.905	0.75272	0.0080856	-0.0029329	0.0216	-0.028085
79.23	0.753	0.0099587	-0.0049048	0.021796	-0.027855
79.555	0.75075	0.0084087	-0.0072995	0.020791	-0.02796
79.885	0.75267	0.0062958	-0.004263	0.021703	-0.027795
80.215	0.75396	0.0086537	-0.0048774	0.020027	-0.028299
80.545	0.7512	0.0094004	-0.0041367	0.020689	-0.028195
80.875	0.75277	0.0069843	-0.0043596	0.021003	-0.028272
81.21	0.74974	0.010334	-0.0024316	0.021558	-0.028874
81.545	0.75351	0.01178	-0.0037798	0.021864	-0.027389
81.88	0.75203	0.010669	-0.0019534	0.02095	-0.028265
82.22	0.75357	0.0095325	-0.0037089	0.020651	-0.02832
82.56	0.75152	0.0073698	-0.0034136	0.021412	-0.028206
 82.9	0.75208	0.011249	-0.0022086	0.019994	-0.029123
83.24	0.75344	0.0093003	-0.0040074	0.020835	-0.028728
83.585	0.75144	0.010805	-0.0072674	0.021216	-0.028021
83.93	0.75358	0.012885	-0.0034746	0.020735	-0.028381
84.275	0.75212	0.010146	-0.0036606	0.020362	-0.028558
84.62	0.75283	0.0095701	-0.0020622	0.020854	-0.028405
84.97	0.75385	0.0091392	-0.0024955	0.020748	-0.028659
85.32	0.75326	0.010741	-0.0014106	0.021316	-0.028261
85.67	0.7508	0.0076444	-0.0012488	0.022276	-0.028668
86.025	0.7516	0.011026	-0.00073178	0.020165	-0.028539
86.38	0.75179	0.0093633	-0.0051771	0.02092	-0.028387
86.735	0.75252	0.0078222	-0.0035382	0.019847	-0.028667
87.09	0.7521	0.0084993	-0.007698	0.021454	-0.028807
87.45	0.75137	0.0091284	-0.0038017	0.021236	-0.028286
87.81	0.75228	0.0085594	-0.0054337	0.020991	-0.028715
88.17	0.75159	0.0073533	-0.0071553	0.02174	-0.028348
88.535	0.74975	0.0096111	-0.0053166	0.021393	-0.028481
 88.9	0.75124	0.0088222	-0.0045676	0.020866	-0.02913
89.265	0.75259	0.010585	-0.0029023	0.021238	-0.028277
89.635	0.7511	0.0070107	-0.00011228	0.021088	-0.028657
90.005	0.75061	0.009437	-0.0013066	0.020984	-0.029279
90.375	0.75137	0.0078347	-0.0018896	0.020881	-0.028425
90.745	0.75067	0.0084206	-0.00317	0.020864	-0.02953
91.12	0.75211	0.010487	-0.0030515	0.020627	-0.028677
91.495	0.75007	0.011719	-0.0077656	0.021411	-0.029195
91.87	0.7512	0.012669	-0.0058779	0.021378	-0.028527
92.25	0.75301	0.0086527	-0.0019731	0.021121	-0.028699
92.63	0.75079	0.012169	-0.005413	0.021715	-0.029173
93.01	0.75234	0.011451	-0.0027979	0.021751	-0.028273
93.395	0.75175	0.009983	0.0006967	0.02142	-0.028051
93.78	0.75208	0.012152	-0.0027088	0.020568	-0.029581
94.165	0.75126	0.013222	-0.0060098	0.02072	-0.028661
94.555	0.7512	0.013041	-0.0013472	0.020746	-0.028987
94.945	0.74964	0.011392	-0.0036669	0.02059	-0.028901
95.335	0.7506	0.0098608	0.00030771	0.020651	-0.029494
95.725	0.74957	0.0094882	-0.0022603	0.021829	-0.028937
96.12	0.75204	0.0078803	-0.0024137	0.020984	-0.027943
96.515	0.75224	0.012773	-0.0034406	0.020185	-0.028855
96.91	0.75212	0.011651	-0.0010941	0.020787	-0.028622
97.31	0.7516	0.01215	-0.00042654	0.020828	-0.028811
97.71	0.75078	0.0078176	-0.0036223	0.021325	-0.028666
98.11	0.75123	0.01238	-0.0031079	0.021512	-0.029098
98.515	0.75294	0.012777	-0.0021134	0.019998	-0.027853
98.92	0.75253	0.013104	-0.0079149	0.021248	-0.027981
99.325	0.75162	0.010844	-0.001917	0.021318	-0.028304
99.735	0.75255	0.0099607	-0.0030932	0.020324	-0.029122
100.14	0.75123	0.01435	-0.0026033	0.020539	-0.02903
100.56	0.75218	0.011324	-0.0029516	0.019946	-0.028592
100.97	0.75058	0.01398	-0.0050817	0.020159	-0.02871
101.39	0.75407	0.015151	-0.0024406	0.020736	-0.027587
101.8	0.75162	0.012072	-0.003786	0.021544	-0.027979
102.22	0.75205	0.015581	-0.0015683	0.020665	-0.029507
102.64	0.75254	0.012025	-0.0029005	0.020946	-0.028755
103.06	0.75232	0.014029	-0.0031174	0.02135	-0.028471
103.48	0.7532	0.013701	-0.00090868	0.020653	-0.028468
103.91	0.7516	0.016581	-0.0038161	0.020367	-0.029038
104.33	0.75286	0.016024	-0.0025731	0.020348	-0.027893
104.77	0.75208	0.01433	-0.00099112	0.019314	-0.029311
105.19	0.7523	0.014399	-0.0012999	0.021702	-0.028034
105.62	0.75187	0.011916	-0.0024169	0.021735	-0.028192
106.06	0.7529	0.0093189	-0.0019926	0.020837	-0.028766
106.5	0.752	0.011577	-0.002065	0.022088	-0.027535
106.94	0.75355	0.012826	-0.0015034	0.021401	-0.028836
107.38	0.75307	0.010242	0.0011647	0.020168	-0.028307
107.81	0.75259	0.012311	-0.0022863	0.021434	-0.02783
108.26	0.75235	0.011438	-0.0026872	0.020454	-0.02785
108.7	0.75221	0.012353	-0.0021669	0.02092	-0.028331
109.15	0.75142	0.015834	-0.00069747	0.022279	-0.028586
109.6	0.75208	0.012693	-0.00054126	0.021736	-0.028619
110.05	0.75167	0.011696	-0.0060887	0.020736	-0.028211
110.5	0.75163	0.015372	-0.0022139	0.022075	-0.028106
110.95	0.75311	0.014091	-0.0021796	0.020972	-0.027261
111.41	0.75051	0.01234	-0.0051485	0.021272	-0.029154
111.87	0.75112	0.013646	-0.0040433	0.021589	-0.028911
112.33	0.74996	0.011551	-0.0059265	0.021569	-0.029477
112.79	0.74894	0.013356	-0.0027377	0.021166	-0.029136
113.25	0.75124	0.015029	-0.0023108	0.021232	-0.028648
113.72	0.75037	0.015692	-0.001729	0.022021	-0.02833
114.19	0.75178	0.015356	-0.0049417	0.021091	-0.028373
114.66	0.7508	0.01396	-0.0051572	0.021475	-0.029297
115.12	0.75162	0.0108	-0.0022259	0.021348	-0.02743
115.6	0.75372	0.011483	-0.0020096	0.021431	-0.027403
116.08	0.75362	0.011509	-0.0057695	0.02134	-0.027356
116.55	0.74998	0.012746	-0.0035349	0.021269	-0.028371
117.03	0.75137	0.011418	-0.0031224	0.020654	-0.029088
117.51	0.75222	0.010929	-0.0028503	0.020893	-0.028231
118.0	0.7507	0.011643	-0.0020678	0.021437	-0.028889
118.48	0.75015	0.015567	-0.0061593	0.020463	-0.030708
118.97	0.75214	0.014111	-0.0032963	0.020434	-0.02827
119.45	0.75149	0.011176	3.9427e-05	0.020685	-0.02909
119.94	0.75153	0.011638	-0.004829	0.020713	-0.028472
120.44	0.75339	0.015561	-0.0017457	0.020479	-0.027423
120.93	0.75132	0.014455	-0.0054379	0.020939	-0.02874
121.42	0.75046	0.0095041	-0.0019061	0.021627	-0.028644
121.92	0.75016	0.014573	-0.0024671	0.021116	-0.028856
122.42	0.74973	0.015042	-0.0050604	0.021428	-0.027701
122.92	0.7521	0.01307	-0.0032678	0.020732	-0.027433
123.43	0.7494	0.012753	-0.0079818	0.022285	-0.028303
123.94	0.75085	0.015368	-0.0057974	0.020514	-0.029121
124.44	0.75118	0.007679	-0.0039526	0.021019	-0.028683
124.95	0.75034	0.013737	-0.0029005	0.020586	-0.028765
125.47	0.7501	0.015087	-0.0051737	0.02205	-0.028035
125.98	0.75035	0.01157	-0.0044674	0.020911	-0.027931
126.5	0.75033	0.010826	-0.0034103	0.021252	-0.028532
127.02	0.75271	0.0098585	-0.0033863	0.021282	-0.027923
127.54	0.75329	0.012744	-0.004185	0.019659	-0.027518
128.06	0.75233	0.013648	-0.0032037	0.020623	-0.02768
128.59	0.75065	0.01218	-0.0041576	0.020788	-0.029087
129.12	0.75068	0.012429	-0.0027018	0.020019	-0.029576
129.65	0.75113	0.012824	-0.0049287	0.021456	-0.027517
130.18	0.75092	0.015628	-0.0078277	0.020465	-0.029012
130.72	0.75226	0.013897	-0.0043254	0.020234	-0.028961
131.25	0.74889	0.013153	-0.0048023	0.020913	-0.028458
131.79	0.75241	0.01356	-0.0035122	0.020206	-0.028509
132.33	0.74998	0.010181	-0.0034442	0.021635	-0.02977
132.88	0.75083	0.014848	-0.0021906	0.021574	-0.027968
133.42	0.75081	0.011946	-0.0027448	0.020848	-0.028966
133.97	0.74858	0.012919	-0.0050605	0.020408	-0.028303
134.51	0.7492	0.012206	-0.0068062	0.021413	-0.027785
135.06	0.75057	0.011709	-0.0042575	0.021748	-0.027349
135.62	0.74959	0.013617	-0.0054866	0.02108	-0.027657
136.18	0.75063	0.014216	-0.00054238	0.021826	-0.029022
136.74	0.75257	0.012118	-0.00080249	0.020084	-0.028915
137.29	0.74974	0.013796	-0.0013773	0.020635	-0.027882
137.86	0.7486	0.015485	-0.0047683	0.021133	-0.029166
138.43	0.74956	0.014839	-0.0043187	0.02059	-0.029318
138.99	0.74869	0.011746	-0.0044359	0.020957	-0.029485
139.56	0.752	0.012897	-0.0075199	0.0207	-0.027774
140.13	0.74947	0.014858	-0.0075514	0.020747	-0.028383
140.71	0.74896	0.015023	-0.0065682	0.021416	-0.027974
141.28	0.75001	0.014028	-0.0063137	0.021165	-0.028585
141.86	0.74863	0.019716	-0.0030093	0.021679	-0.029175
142.44	0.74771	0.013838	-0.0029685	0.020898	-0.030009
143.03	0.7498	0.016876	-0.0039573	0.019735	-0.029553
143.61	0.75005	0.012805	-0.0077691	0.02056	-0.028472
144.2	0.75009	0.012159	-0.0074732	0.020437	-0.027848
144.79	0.7489	0.017638	-0.0079566	0.021059	-0.028631
145.38	0.75034	0.015529	-0.0066381	0.020306	-0.027636
145.98	0.74806	0.014745	-0.0062236	0.021244	-0.028476
146.58	0.75164	0.015677	-0.0087801	0.020237	-0.027063
147.18	0.7504	0.011502	-0.0055817	0.019971	-0.028433
147.78	0.75072	0.015619	-0.0034907	0.021453	-0.02708
148.39	0.74993	0.011698	-0.0041961	0.020163	-0.028697
149.0	0.75008	0.012974	-0.0037987	0.021266	-0.028528
149.61	0.74935	0.013559	-0.0070344	0.020113	-0.028061
150.22	0.74737	0.013723	-0.0036138	0.021388	-0.02897
150.84	0.74718	0.017265	-0.0015358	0.021754	-0.028524
151.46	0.75166	0.015799	-0.0023042	0.020983	-0.027974
152.08	0.74912	0.012566	-0.0044897	0.02053	-0.028688
152.71	0.75109	0.014924	-0.0018363	0.02096	-0.028063
153.33	0.74968	0.012935	-0.0015605	0.021392	-0.028685
153.96	0.74712	0.015121	-0.002188	0.02124	-0.028297
154.59	0.74913	0.012791	-0.0050438	0.021627	-0.028931
155.22	0.75075	0.011614	-0.0035112	0.021038	-0.028474
155.86	0.74888	0.01108	-0.0054736	0.021874	-0.028598
156.5	0.75014	0.01234	0.001036	0.020164	-0.029942
157.14	0.75058	0.011772	-0.0066605	0.021119	-0.028196
157.78	0.75039	0.012825	-0.0057007	0.01972	-0.027582
158.43	0.75047	0.01219	-0.0024774	0.021136	-0.027236
159.08	0.75116	0.011626	-0.0031134	0.020115	-0.028308
159.73	0.74974	0.0094636	-0.0079694	0.021643	-0.028248
160.38	0.75228	0.010629	-0.0022388	0.020521	-0.027707
161.04	0.75009	0.0088037	-0.0048985	0.019795	-0.027991
161.7	0.7515	0.0062655	-0.0045777	0.020379	-0.027293
162.36	0.74971	0.011488	-0.00028496	0.021259	-0.028466
163.03	0.75255	0.0075473	-0.0030714	0.019615	-0.027285
163.69	0.75095	0.0098224	-0.0050103	0.020884	-0.029187
164.36	0.75057	0.011759	-0.0034887	0.021525	-0.028699
165.03	0.75108	0.011734	-0.0014128	0.021786	-0.028283
165.71	0.75004	0.013207	-5.7517e-05	0.021007	-0.029044
166.39	0.75138	0.012165	0.00065031	0.021288	-0.027827
167.07	0.75036	0.010207	-0.00042772	0.020834	-0.028578
167.75	0.74884	0.0090408	-0.0018794	0.021181	-0.028526
168.44	0.74942	0.01059	-0.00041236	0.020749	-0.027841
169.13	0.74786	0.012188	0.0024222	0.02151	-0.028652
169.82	0.7495	0.0111	-0.00070945	0.021582	-0.028034
170.51	0.74921	0.01072	0.00069694	0.021201	-0.028019
171.22	0.75024	0.010406	-0.00068785	0.021009	-0.02912
171.91	0.74909	0.013466	-0.0024224	0.02194	-0.028648
172.62	0.74888	0.012818	-0.0022668	0.021157	-0.02825
173.32	0.74868	0.010411	-0.0070095	0.020823	-0.029526
174.03	0.74996	0.013142	-0.0050648	0.019785	-0.028164
174.75	0.74827	0.01202	-0.0040504	0.021316	-0.028018
175.46	0.74782	0.013921	-0.0010785	0.020931	-0.029253
176.18	0.7496	0.0091832	-0.0039885	0.020364	-0.028557
176.9	0.74962	0.011588	0.00056147	0.020394	-0.02794
177.62	0.7506	0.010966	0.0006387	0.020087	-0.028457
178.35	0.74858	0.01075	-0.0015281	0.020717	-0.029884
179.08	0.75154	0.014662	-0.0043011	0.019961	-0.028852
179.81	0.75057	0.013398	-0.0017318	0.020698	-0.026955
180.55	0.74884	0.010487	-0.0054722	0.020988	-0.028634
181.29	0.75108	0.01409	-0.0016059	0.020432	-0.02866
182.03	0.74968	0.01045	0.00024837	0.020137	-0.029628
182.78	0.75089	0.013463	-0.00044474	0.020408	-0.028288
183.53	0.7487	0.013786	-0.0091209	0.019835	-0.029611
184.28	0.75136	0.015538	-0.0095242	0.019568	-0.028395
185.03	0.74974	0.013487	-0.0046992	0.020918	-0.027559
185.78	0.75009	0.011527	-0.0031183	0.021002	-0.029051
186.54	0.75146	0.011761	-0.0036755	0.02022	-0.02899
187.31	0.7512	0.014966	-0.0037009	0.020531	-0.028043
188.07	0.74782	0.016485	-0.00412	0.020327	-0.029033
188.84	0.7506	0.011831	-0.0042631	0.020333	-0.027767
189.62	0.74951	0.014753	-0.0041554	0.021206	-0.028261
190.39	0.74994	0.011725	-0.0014268	0.021585	-0.028549
191.17	0.74821	0.0098254	-0.0014944	0.020256	-0.028453
191.95	0.74908	0.013406	-0.0016101	0.020559	-0.027416
192.74	0.74973	0.01257	-0.002599	0.020717	-0.029007
193.53	0.74887	0.012422	-0.0055847	0.020506	-0.028662
194.31	0.74922	0.011871	-0.0059068	0.022376	-0.028612
195.11	0.74941	0.013975	0.00023214	0.020684	-0.028119
195.91	0.74952	0.013891	-0.0064236	0.020338	-0.028509
196.71	0.74982	0.010462	-0.0078073	0.020983	-0.028411
197.51	0.75085	0.014158	-0.0020502	0.021575	-0.027613
198.32	0.7509	0.01229	-0.001864	0.021933	-0.028281
199.13	0.75052	0.013862	-0.0038445	0.021106	-0.027743
199.95	0.75189	0.0084219	-0.0021516	0.019479	-0.028195
200.76	0.7515	0.0092724	-0.0020315	0.020616	-0.028011
201.59	0.74922	0.012138	-0.0032186	0.020871	-0.029184
202.41	0.75224	0.009972	-0.004455	0.021103	-0.029286
203.24	0.75102	0.012044	-0.0035393	0.019735	-0.02898
204.06	0.74965	0.0094449	-0.0041767	0.020139	-0.029072
204.9	0.75016	0.0088553	0.00021271	0.020926	-0.027888
205.74	0.74916	0.010708	0.0029934	0.020738	-0.028208
206.58	0.74855	0.01127	-0.0036533	0.020577	-0.02954
207.43	0.75145	0.0077331	-0.0042677	0.021259	-0.028191
208.28	0.74861	0.0056952	0.0022027	0.021046	-0.029276
209.12	0.75244	0.0095722	-0.0035791	0.019156	-0.028378
209.98	0.75218	0.010981	-0.0080185	0.020143	-0.027828
210.84	0.75142	0.0079083	-0.0029275	0.019796	-0.02853
211.7	0.75096	0.010453	0.00030483	0.020459	-0.028034
212.56	0.75017	0.01026	-0.004376	0.020598	-0.029271
213.44	0.75253	0.0089114	-0.0024462	0.019863	-0.028335
214.31	0.75166	0.011651	0.0021271	0.020846	-0.028799
215.18	0.75152	0.0093272	-0.0035518	0.01962	-0.028772
216.06	0.75162	0.0099642	0.0025792	0.020178	-0.026721
216.94	0.75021	0.0076467	-0.004581	0.02048	-0.028732
217.83	0.75446	0.0082261	-0.0010547	0.019979	-0.028963
218.72	0.75243	0.011389	0.00066136	0.020853	-0.027145
219.62	0.74906	0.010568	-0.0033747	0.020102	-0.02938
220.51	0.74961	0.0079171	-0.0022991	0.022035	-0.027985
221.41	0.75473	0.011734	-0.00075205	0.019321	-0.02782
222.31	0.75176	0.0094665	-0.0048426	0.020064	-0.027576
223.22	0.75007	0.0094969	-0.0028657	0.020357	-0.028518
224.13	0.75146	0.0067279	-0.0052772	0.020342	-0.028461
225.05	0.75237	0.0091442	-0.0014617	0.02026	-0.026049
225.97	0.75381	0.01353	-0.00046027	0.020768	-0.028578
226.9	0.75124	0.016004	-0.0066998	0.020014	-0.027928
227.82	0.7514	0.012311	-0.0052251	0.019985	-0.028141
228.75	0.75171	0.013894	6.4423e-05	0.020661	-0.026985
229.69	0.75222	0.012396	-0.0014706	0.021086	-0.02725
230.62	0.75391	0.011083	0.00082347	0.018978	-0.027448
231.56	0.75201	0.010094	0.00059012	0.020132	-0.028152
232.51	0.75022	0.010603	-0.0028665	0.021152	-0.027994
233.46	0.75221	0.0094152	-0.0017005	0.020034	-0.027927
234.41	0.75273	0.011729	-0.00012347	0.019724	-0.028937
235.37	0.75109	0.0081859	0.0021097	0.021257	-0.027146
236.33	0.75263	0.0092129	-0.00065012	0.020439	-0.027882
237.29	0.75143	0.011848	-0.001562	0.019868	-0.027568
238.26	0.75356	0.0064397	0.00052926	0.020417	-0.02718
239.24	0.75216	0.01123	0.0024339	0.019921	-0.027348
240.22	0.75416	0.0080976	-0.00084333	0.020189	-0.027505
241.19	0.75168	0.012432	-0.0011245	0.020336	-0.027595
242.18	0.75232	0.0019474	0.00070792	0.019125	-0.026815
243.17	0.75041	0.010562	0.0020171	0.021083	-0.027833
244.16	0.75051	0.0096499	-0.0065567	0.021085	-0.028022
245.16	0.75055	0.010746	-0.0028969	0.019473	-0.029616
246.16	0.75167	0.015664	-0.0020757	0.02086	-0.028711
247.16	0.75154	0.015597	0.00022449	0.020211	-0.02692
248.18	0.75047	0.0082148	-0.0060346	0.020412	-0.028355
249.19	0.75262	0.0095621	-0.0063175	0.020816	-0.028207
250.21	0.75009	0.014809	-0.00044842	0.0215	-0.028112
251.22	0.75071	0.011145	-0.00026678	0.019049	-0.027476
252.25	0.75309	0.009811	-0.0023209	0.020671	-0.02686
253.28	0.75067	0.01388	-0.0045711	0.019669	-0.027885
254.31	0.75168	0.012353	-0.0014893	0.020167	-0.028327
255.35	0.75113	0.0099744	-7.3314e-05	0.019175	-0.027121
256.4	0.75174	0.0123	0.0018016	0.021259	-0.02793
257.44	0.75178	0.014672	-0.0037306	0.020069	-0.027133
258.5	0.75082	0.012647	-0.0032822	0.02073	-0.02714
259.55	0.75012	0.012298	-0.0040437	0.020444	-0.02727
260.61	0.75059	0.016886	-0.007386	0.020286	-0.027456
261.68	0.75357	0.014165	-0.0019939	0.020585	-0.02655
262.75	0.74813	0.010072	-0.0053531	0.020003	-0.028329
263.82	0.7509	0.013957	-0.0049253	0.019802	-0.028596
264.89	0.74959	0.0074096	-0.0030369	0.019482	-0.027958
265.98	0.75132	0.01127	-0.0020923	0.020172	-0.02777
267.06	0.74755	0.01001	-0.0043954	0.02129	-0.029074
268.15	0.75073	0.011121	-0.0021233	0.021296	-0.027179
269.25	0.74966	0.013538	-0.0035621	0.021437	-0.028153
270.35	0.74909	0.012112	0.0034986	0.021284	-0.027869
271.45	0.7509	0.012482	-0.0051449	0.020447	-0.027988
272.56	0.74943	0.011745	-0.0020237	0.020118	-0.027782
273.67	0.7508	0.015073	-0.0039815	0.02056	-0.028518
274.79	0.75046	0.010186	-0.003209	0.020143	-0.027223
275.9	0.74965	0.013889	-0.0052333	0.019782	-0.027505
277.03	0.74918	0.013458	-0.0054191	0.021746	-0.027725
278.16	0.74974	0.010677	-0.0012603	0.019851	-0.027659
279.3	0.75239	0.010914	-0.0029796	0.020872	-0.027721
280.44	0.75262	0.013697	-0.0077859	0.019397	-0.028714
281.58	0.75099	0.011106	-0.0011541	0.020002	-0.027508
282.73	0.7515	0.016425	-0.0059423	0.019446	-0.02868
283.88	0.75628	0.013621	-0.0036576	0.019419	-0.027107
285.05	0.75123	0.01428	-0.0047024	0.02012	-0.028213
286.21	0.75168	0.0085109	-0.0038065	0.019569	-0.027941
287.38	0.75124	0.011278	-0.0031204	0.020145	-0.028391
288.56	0.74976	0.008007	-0.0062503	0.020889	-0.028729
289.73	0.74994	0.008785	-0.004692	0.018968	-0.027989
290.91	0.75192	0.0098706	-0.0011471	0.017782	-0.028745
292.1	0.75176	0.012542	-0.004576	0.020547	-0.027999
293.29	0.75443	0.0085214	-0.0031669	0.018893	-0.027143
294.48	0.75144	0.0091118	-0.0072492	0.0198	-0.029037
295.68	0.75142	0.0077033	-0.0023232	0.019286	-0.027511
296.88	0.7513	0.0092465	-0.003256	0.021853	-0.027227
298.1	0.75157	0.0091965	-0.00096585	0.019389	-0.027122
299.31	0.75494	0.0070284	-3.5533e-05	0.018984	-0.026942
300.53	0.7522	0.0051481	-0.0011522	0.020851	-0.028185
301.75	0.75193	0.0046018	-0.0038245	0.020605	-0.027462
302.99	0.75275	0.0077497	-0.00051212	0.019917	-0.027416
304.22	0.75283	0.0098007	-0.00063011	0.020511	-0.0276
305.46	0.7539	0.0063511	-0.0039681	0.020853	-0.026396
306.7	0.75397	0.0028644	-0.00022087	0.018776	-0.028012
307.95	0.75622	0.0071979	-0.0024112	0.018637	-0.027471
309.21	0.75698	0.0065301	-0.0026287	0.018785	-0.027066
310.47	0.75519	0.0081548	0.002291	0.019289	-0.028153
311.74	0.75895	0.010994	-0.004524	0.016985	-0.025832
313.0	0.75609	0.0048786	-0.0038585	0.019129	-0.026625
314.28	0.75662	0.0064711	-0.00033841	0.019247	-0.027757
315.56	0.75595	0.0063702	-0.00062846	0.019482	-0.026979
316.85	0.7548	0.0061836	0.0024417	0.020363	-0.027107
318.13	0.75493	0.0016831	-0.0010623	0.019057	-0.027841
319.44	0.75537	0.0048422	0.0089204	0.018095	-0.02779
320.74	0.75457	-0.002515	0.0030961	0.017876	-0.027454
322.05	0.75342	0.0036058	0.0024719	0.019999	-0.027993
323.37	0.75715	0.0051173	-0.00079923	0.018377	-0.027403
324.69	0.75576	0.003517	0.0030604	0.019573	-0.027355
326.01	0.75526	0.0046278	-0.0030157	0.018821	-0.027347
327.34	0.76062	0.003008	0.0013581	0.018491	-0.027375
328.68	0.75734	0.0080774	-0.0019823	0.018641	-0.027453
330.01	0.75687	-0.00027067	-0.0035333	0.019584	-0.026507
331.36	0.75532	0.0049498	-0.0033936	0.019287	-0.026874
332.71	0.75529	0.0034901	0.0040521	0.019968	-0.027018
334.06	0.75517	0.0010824	0.0020901	0.020321	-0.027304
335.43	0.75444	0.0020061	0.00042361	0.021645	-0.025441
336.8	0.75328	0.0016445	0.004454	0.020901	-0.027203
338.17	0.75502	0.00056476	0.00091695	0.020538	-0.02743
339.55	0.75358	0.001967	-0.0044383	0.020032	-0.028427
340.94	0.75501	-0.0017913	-0.0036124	0.018738	-0.027847
342.32	0.75535	0.0060834	-0.0019112	0.018783	-0.029431
343.72	0.75742	0.0015582	0.00099063	0.021439	-0.02673
345.12	0.75792	0.0047776	-0.0030905	0.019239	-0.02621
346.52	0.75607	0.0050549	-0.00020382	0.019742	-0.028218
347.94	0.75554	0.0083818	0.005561	0.020032	-0.02776
349.36	0.75641	0.0074075	0.00018122	0.019044	-0.027727
350.79	0.75716	0.0071232	-0.0024189	0.020397	-0.028108
352.21	0.75424	0.004761	0.00018658	0.02127	-0.026803
353.65	0.75805	0.012623	-0.0043916	0.019165	-0.028034
355.09	0.75794	0.0065411	-0.0054335	0.019733	-0.027221
356.54	0.7583	0.0090354	0.0048698	0.019165	-0.025799
358.0	0.75566	0.0062769	0.0054176	0.02086	-0.028035
359.45	0.75568	0.013848	-0.0003229	0.019654	-0.027164
360.92	0.75419	0.011771	-0.0078151	0.02048	-0.028561
362.39	0.75615	0.012041	-0.00332	0.020851	-0.026886
363.87	0.75218	0.014453	-0.0059804	0.020552	-0.027906
365.36	0.75588	0.012347	-0.0036723	0.018396	-0.027993
366.85	0.75548	0.0098129	-0.0017549	0.02126	-0.026228
368.34	0.75566	0.003563	-0.0014255	0.019472	-0.025781
369.84	0.75428	0.012296	-0.0058666	0.019982	-0.027666
371.35	0.75463	0.0055328	0.0031998	0.019622	-0.028735
372.87	0.753	0.013766	-0.0054112	0.019786	-0.028288
374.38	0.75354	0.0070679	-0.003466	0.019831	-0.028671
375.91	0.75332	0.012944	-0.0034953	0.021652	-0.02732
377.44	0.75121	0.012127	-0.007274	0.020895	-0.027683
378.98	0.75291	0.013198	-0.0016181	0.020978	-0.027839
380.52	0.75459	0.0082543	-0.0092514	0.019407	-0.028687
382.07	0.7562	0.0104	-0.0085992	0.020391	-0.026911
383.63	0.74916	0.015102	-0.0064926	0.020816	-0.029959
385.19	0.74996	0.012259	-0.0085391	0.02031	-0.02876
386.76	0.75083	0.0077552	-0.0029538	0.021815	-0.027703
388.34	0.75206	0.012691	-0.011276	0.019431	-0.026705
389.93	0.74819	0.012487	-0.011954	0.022495	-0.027036
391.51	0.75208	0.0054227	-0.011004	0.020087	-0.028837
393.11	0.74912	0.018597	-0.0044629	0.019031	-0.030518
394.71	0.75137	0.012067	-0.01114	0.020499	-0.028912
396.32	0.75425	0.014543	-0.0050491	0.01955	-0.026276
397.94	0.75456	0.010682	-0.010309	0.021393	-0.026905
399.56	0.75217	0.009259	-0.010549	0.01832	-0.028262
401.19	0.74992	0.0118	-0.011241	0.021029	-0.028508
402.82	0.75191	0.0092348	-0.0086128	0.021545	-0.027869
404.46	0.75074	0.012639	-0.0066717	0.022268	-0.028103
406.11	0.75086	0.01852	-0.0096494	0.021612	-0.028676
407.76	0.74964	0.010954	-0.0033509	0.021567	-0.02766
409.43	0.7505	0.024382	-0.0090212	0.020621	-0.025853
411.1	0.74857	0.01663	-0.0058708	0.019839	-0.027011
412.77	0.7496	0.018514	-0.0023223	0.022537	-0.026247
414.45	0.74559	0.023695	-0.019697	0.021716	-0.027862
416.14	0.75206	0.020548	-0.0080336	0.020978	-0.027364
417.83	0.75035	0.015221	-0.014491	0.022279	-0.027332
419.54	0.75292	0.015649	-0.010564	0.019168	-0.027758
421.25	0.7565	0.018651	-0.0078096	0.020546	-0.026312
422.96	0.75057	0.013083	-0.0073564	0.023781	-0.027201
424.69	0.75699	0.0081713	-0.0067414	0.020042	-0.027063
426.42	0.74961	0.017195	-0.010073	0.022784	-0.029766
428.16	0.75426	0.012865	-0.0030355	0.020424	-0.027983
429.9	0.75077	0.023525	-0.0060302	0.017657	-0.028988
431.65	0.75215	0.016132	-0.0085556	0.0209	-0.028987
433.42	0.75376	0.02623	-0.012025	0.01887	-0.030281
435.18	0.75027	0.018743	-0.010833	0.019836	-0.026954
436.95	0.75714	0.020465	-0.0075241	0.021618	-0.024357
438.74	0.74909	0.022805	-0.0068416	0.022249	-0.03113
440.52	0.75531	0.021497	-0.004921	0.019091	-0.028365
442.32	0.75117	0.016363	0.00056093	0.023324	-0.027826
444.12	0.75388	0.015903	-0.0061141	0.022338	-0.027481
445.93	0.7543	0.022541	-0.019952	0.020416	-0.027652
447.75	0.74928	0.019768	-0.010199	0.019548	-0.026514
449.57	0.74964	0.019925	-0.0049806	0.018229	-0.026272
451.4	0.74436	0.020957	-0.011974	0.023468	-0.027058
453.24	0.75249	0.014909	-0.014614	0.017968	-0.025395
455.08	0.75712	0.0084502	-0.019489	0.020174	-0.025838
456.94	0.75281	0.01812	-0.011459	0.019403	-0.024644
458.8	0.75306	0.0155	-0.019487	0.017169	-0.0271
460.67	0.74273	0.024305	-0.016146	0.018413	-0.027767
462.55	0.74279	0.031429	-0.0049815	0.021711	-0.023399
464.43	0.74348	0.016822	0.0074292	0.02118	-0.028711
466.32	0.74287	0.020005	0.0054974	0.021252	-0.028818
468.22	0.74003	0.021847	-0.0028442	0.021152	-0.027751
470.13	0.73958	0.01574	0.011122	0.019853	-0.03154
472.05	0.74191	-3.1425e-05	0.0025048	0.021859	-0.029491
473.97	0.74195	0.010426	-0.020231	0.019765	-0.026911
475.9	0.7486	0.014703	-0.029603	0.021458	-0.025899
477.84	0.75032	0.0012692	-0.0043227	0.019033	-0.030444
479.79	0.76141	0.017469	-0.0055341	0.01491	-0.029222
481.74	0.75321	0.0025812	-0.0021797	0.017766	-0.026013
483.7	0.75685	-0.0040249	0.0039698	0.014072	-0.029572
485.67	0.75932	-0.0058366	-0.021941	0.014275	-0.030158
487.65	0.74363	0.013255	-0.0065932	0.021347	-0.029327
489.63	0.74048	0.027852	0.0010176	0.013909	-0.03559
491.63	0.75223	0.024522	-0.015765	0.01422	-0.027728
493.63	0.73178	-0.015886	-0.0052192	0.001409	-0.029611
495.64	0.72638	0.022103	-0.010712	0.011747	-0.027532
497.67	0.76093	0.018667	-0.023448	0.010311	-0.024635
499.69	0.66054	-0.14902	-0.081318	0.038794	0.074055

c) Internal chain motion: perpendicular to MOI, HG/BB motion
	ct00	Re[ct_01]	Im[ct_01]	Re[ct_02]	Im[ct02]
  0.0	  1.0	-1.0245e-18	-2.3283e-20	  0.0	4.7684e-17
0.005	0.6098	-0.011925	0.0056065	-0.074067	0.10119
 0.01	0.53721	-0.011433	0.0069234	-0.086301	0.12034
0.015	0.4929	-0.010636	0.006386	-0.093777	0.13175
 0.02	0.45981	-0.009758	0.006606	-0.099669	0.13994
0.025	0.43488	-0.0092877	0.0066939	-0.1037	0.14679
 0.03	0.4156	-0.0083389	0.0065056	-0.10714	0.15166
0.035	0.40143	-0.0079343	0.0061508	-0.10919	0.15552
 0.04	0.38865	-0.0075196	0.0062324	-0.11185	0.15847
0.045	0.37754	-0.0073146	0.0047595	-0.11396	0.16123
 0.05	0.36928	-0.0066163	0.0057304	-0.11504	0.16345
0.055	0.36315	-0.005925	0.0059528	-0.11602	0.1649
 0.06	0.35405	-0.0053864	0.005728	-0.11796	0.16729
0.065	0.3513	-0.0046777	0.0050905	-0.11853	0.16799
 0.07	0.34714	-0.0040192	0.004864	-0.11974	0.16881
0.075	0.34259	-0.0030735	0.0066088	-0.12048	0.17009
 0.08	0.33918	-0.003629	0.0065117	-0.12079	0.17103
0.085	0.3355	-0.004057	0.0045257	-0.12164	0.17141
 0.09	0.32901	-0.003342	0.0054501	-0.12229	0.17338
0.095	0.32715	-0.0024432	0.0064011	-0.12256	0.17345
  0.1	0.32243	-0.0034318	0.0049381	-0.12417	0.17431
0.105	0.31799	-0.002862	0.0064652	-0.12475	0.17566
 0.11	0.31589	-0.0020009	0.0063285	-0.12502	0.17613
0.115	0.31654	-0.0020799	0.0057833	-0.12545	0.17583
 0.12	0.31531	-0.0023477	0.003531	-0.1255	0.17649
0.125	0.31201	-0.0020046	0.0044968	-0.12626	0.17702
 0.13	0.31185	-0.002469	0.0038373	-0.12626	0.17693
0.135	0.30759	-0.0020979	0.0038672	-0.12713	0.17847
 0.14	0.30706	-0.0023327	0.0034319	-0.12785	0.17825
0.145	0.30689	-0.0023125	0.0039557	-0.12783	0.17838
 0.15	0.3082	-0.002457	0.0029767	-0.12788	0.17806
0.155	0.30505	-0.0020158	0.0039485	-0.12851	0.17909
 0.16	0.30384	-0.0030043	0.0021296	-0.12854	0.17929
0.165	0.30258	-0.0028507	0.0023021	-0.12905	0.1795
 0.17	0.3021	-0.0026974	0.0013728	-0.12949	0.17957
0.175	0.30098	-0.0028918	0.0017573	-0.12958	0.17981
 0.18	0.30176	-0.003258	0.00087161	-0.12949	0.17967
0.185	0.30213	-0.0028849	0.00050676	-0.12941	0.17945
 0.19	0.29839	-0.0025602	0.0012444	-0.13	0.18035
0.195	0.29964	-0.0025604	0.00099998	-0.12991	0.18024
  0.2	0.29872	-0.0032587	0.0012703	-0.13008	0.18032
0.205	0.29741	-0.0024915	0.0026399	-0.13045	0.18074
 0.21	0.29771	-0.0010201	0.0045307	-0.13027	0.1808
0.215	0.29696	-0.0012391	0.0037536	-0.12995	0.18128
 0.22	0.298	-0.00052654	0.0040601	-0.12978	0.18091
0.225	0.29712	-0.00095946	0.0032187	-0.13052	0.18096
 0.23	0.29829	-0.0006834	0.0036176	-0.12993	0.18083
0.235	0.29896	-0.00025952	0.0048241	-0.13	0.18046
 0.24	0.29796	-0.00038477	0.0036346	-0.13067	0.18077
0.245	0.29515	-0.00090688	0.0027952	-0.13119	0.18147
 0.25	0.29733	-0.00092324	0.0023669	-0.13071	0.18098
0.255	0.29763	-0.0018675	0.00035854	-0.13084	0.18094
 0.26	0.29543	-0.0025404	-0.0015366	-0.13121	0.18132
0.265	0.29607	-0.0018433	-0.00018749	-0.13178	0.18134
 0.27	0.29472	-0.0023012	2.5946e-06	-0.13161	0.1816
0.275	0.29379	-0.0026151	-0.00030211	-0.13208	0.18166
 0.28	0.29425	-0.0017691	0.0018999	-0.13195	0.1818
0.285	0.29327	-0.0025885	0.00068024	-0.13169	0.18232
 0.29	0.29372	-0.0028719	-0.0003853	-0.1314	0.18217
0.295	0.29436	-0.0031255	-0.00089761	-0.13117	0.18202
  0.3	0.29387	-0.0031713	-0.00044932	-0.13134	0.18225
0.305	0.29433	-0.0029786	-0.00051832	-0.13103	0.18187
 0.31	0.29608	-0.0024713	-0.00049518	-0.13091	0.18157
0.315	0.29455	-0.0024274	6.6809e-05	-0.13088	0.1817
 0.32	0.29322	-0.0019609	0.0014567	-0.13136	0.18187
0.325	0.29267	-0.0015778	0.0014985	-0.13121	0.18203
 0.33	0.29411	-0.0010652	0.0022764	-0.1309	0.18176
0.335	0.29329	-0.0015062	0.0013012	-0.13116	0.18189
 0.34	0.29354	-0.0012294	0.001453	-0.13109	0.18201
0.345	0.29472	0.00015323	0.0031131	-0.1308	0.18182
 0.35	0.29442	-0.00043704	0.0039674	-0.13115	0.18183
0.355	0.29333	-0.00020769	0.004056	-0.13122	0.18229
 0.36	0.29422	0.0004105	0.0041499	-0.13085	0.18161
0.365	0.29248	0.00057173	0.0051999	-0.13151	0.18198
 0.37	0.29191	7.5931e-05	0.0035088	-0.13099	0.18259
0.375	0.29226	-8.3874e-05	0.0027982	-0.13139	0.18221
 0.38	0.29244	-0.0011932	0.0019687	-0.13168	0.18185
0.385	0.28933	-0.0017981	0.0016969	-0.13222	0.18256
 0.39	0.29084	-0.0015238	0.0022333	-0.13203	0.18192
0.395	0.29159	-0.0013255	0.0020012	-0.13167	0.18205
  0.4	0.2923	-0.00098754	0.0019054	-0.13197	0.18152
0.405	0.29218	-0.00062017	0.0020542	-0.13232	0.18147
 0.41	0.29225	-0.0014533	0.0019232	-0.13215	0.18137
0.415	0.29118	-0.0013196	0.0025233	-0.13244	0.18165
 0.42	0.29066	-0.0009072	0.0025641	-0.1327	0.18167
0.425	0.29184	-0.00064217	0.0031846	-0.13211	0.18161
 0.43	0.29281	-0.00017848	0.00331	-0.13153	0.18169
0.435	0.29255	-0.00044454	0.0018519	-0.13138	0.18197
 0.44	0.29247	-0.00085105	0.0021659	-0.13119	0.18182
0.445	0.29119	-0.00076646	0.0026361	-0.13129	0.1824
 0.45	0.2933	-0.00044122	0.0021402	-0.13114	0.18172
0.455	0.29381	-0.00093527	0.0016999	-0.13082	0.18159
 0.46	0.29262	-0.00077444	0.0021521	-0.13104	0.182
0.465	0.29412	-0.0012932	0.0022379	-0.13078	0.18153
 0.47	0.29505	-0.0003922	0.0022401	-0.13023	0.18152
0.475	0.2965	-0.00048371	0.0020875	-0.13015	0.18124
 0.48	0.2961	-0.00037911	0.001717	-0.13034	0.18145
0.485	0.29659	-0.0010356	0.00070625	-0.13036	0.18126
 0.49	0.29462	-0.00071149	0.00045669	-0.13083	0.18198
0.495	0.29454	-0.0010696	0.0001442	-0.13098	0.1819
  0.5	0.29484	-0.00162	-0.0011092	-0.13091	0.18191
 0.51	0.29437	-0.00087529	0.00038242	-0.13086	0.18186
 0.52	0.29443	-6.9368e-05	0.00073252	-0.13095	0.18134
 0.53	0.29497	-0.00074297	0.0010569	-0.13082	0.18115
 0.54	0.29412	-0.00057214	0.0013906	-0.13086	0.18154
 0.55	0.29486	-0.00055582	-0.00026615	-0.13092	0.18101
 0.56	0.29495	-0.00084135	0.00096139	-0.13098	0.181
 0.57	0.29514	-0.00056652	0.00027368	-0.13026	0.18122
 0.58	0.29379	-0.0009866	0.00016054	-0.13136	0.181
 0.59	0.29562	-0.0016859	-0.00093036	-0.13042	0.18103
  0.6	0.2954	-0.0019103	-0.0012247	-0.13084	0.18127
 0.61	0.29479	-0.0013257	-0.00017349	-0.13072	0.18166
 0.62	0.29787	-0.0010162	-0.0002905	-0.13043	0.18072
 0.63	0.2948	-0.0010148	-0.00013916	-0.13122	0.18162
 0.64	0.29482	-0.00087711	0.0016029	-0.13093	0.18182
 0.65	0.2939	-0.0014028	0.0012953	-0.13142	0.18195
 0.66	0.29251	-0.001534	0.00086993	-0.1315	0.18249
 0.67	0.2927	-0.00090785	0.00079412	-0.13153	0.18279
 0.68	0.29234	-0.0015222	0.0011081	-0.1315	0.18295
 0.69	0.28979	-0.0024056	-0.00065005	-0.13247	0.18348
  0.7	0.29052	-0.0019428	-0.00081107	-0.13199	0.18336
 0.71	0.28982	-0.00074271	0.0018753	-0.13218	0.18379
 0.72	0.29018	-0.00074257	0.0027939	-0.13252	0.18365
 0.73	0.28913	-0.0011287	0.0029821	-0.13264	0.18386
 0.74	0.28957	-0.00070566	0.0016229	-0.13248	0.18322
 0.75	0.28971	-0.0018965	0.00054172	-0.13226	0.18294
 0.76	0.29109	-0.0014838	0.0011234	-0.13229	0.18245
 0.77	0.29072	-0.0018167	0.00036292	-0.13216	0.18237
 0.78	0.289	-0.0020801	0.0004812	-0.13224	0.18302
 0.79	0.28969	-0.0024889	-0.00033262	-0.13213	0.18253
  0.8	0.28703	-0.0031075	-0.0016498	-0.13248	0.18329
 0.81	0.28773	-0.0034134	-0.0018898	-0.13306	0.18287
 0.82	0.28948	-0.003536	-0.0015664	-0.13276	0.182
 0.83	0.28932	-0.0016943	0.00011101	-0.13267	0.18228
 0.84	0.28688	-0.0024461	-0.00079369	-0.13256	0.18337
 0.85	0.28638	-0.002029	0.00036174	-0.13286	0.18374
 0.86	0.28776	-0.0024753	-0.0014853	-0.1324	0.18323
 0.87	0.28705	-0.0011047	0.0010616	-0.13265	0.18338
 0.88	0.28839	-0.001283	-0.00010788	-0.13189	0.1833
 0.89	0.28885	-0.00073109	0.00102	-0.13245	0.18309
  0.9	0.28835	-0.0014152	-0.00065485	-0.13299	0.18291
 0.91	0.28789	-0.00093618	0.0002197	-0.13298	0.18304
 0.92	0.28773	-0.001175	-0.00050545	-0.13283	0.18309
 0.93	0.28758	-0.0015304	0.00026507	-0.1328	0.1826
 0.94	0.28675	-0.0020594	-0.0021387	-0.13314	0.18302
 0.95	0.28978	-0.0014302	-0.0016737	-0.13231	0.18237
 0.96	0.28915	-0.00052313	0.0009906	-0.1317	0.18302
 0.97	0.28907	-0.0017278	-0.00012277	-0.13168	0.18329
 0.98	0.2877	-0.0016825	0.00015418	-0.13209	0.18366
 0.99	0.28491	-0.0019422	-0.00091147	-0.13264	0.184
  1.0	0.28801	-0.0012551	-3.8858e-05	-0.1325	0.18303
 1.01	0.28531	-0.001165	0.001464	-0.13262	0.18368
 1.02	0.28827	-0.001117	0.0016785	-0.13198	0.18311
 1.03	0.28801	-0.001229	-0.00033514	-0.13168	0.18336
 1.04	0.28678	-0.00047683	0.00092469	-0.13275	0.18327
 1.05	0.28618	-0.00049836	4.8653e-05	-0.13273	0.18331
 1.06	0.28389	-0.00019676	5.1875e-05	-0.13316	0.18396
 1.07	0.28342	-0.00099774	-0.0010635	-0.13326	0.18391
 1.08	0.28478	-0.001676	-0.002905	-0.13272	0.18345
 1.09	0.28543	-0.0016809	-0.0023195	-0.1329	0.18351
  1.1	0.28755	-0.0024313	-0.0030823	-0.13251	0.18305
 1.11	0.28726	-0.0027085	-0.0019788	-0.13264	0.18363
 1.12	0.28472	-0.0022658	-0.0014935	-0.13292	0.18428
 1.13	0.28391	-0.0016222	-0.00064732	-0.13325	0.18415
 1.14	0.28504	-0.00071831	-0.00010153	-0.13286	0.1844
 1.15	0.28624	-0.00086136	-0.0016147	-0.13275	0.18444
 1.16	0.28742	0.00087715	0.00052171	-0.13315	0.18406
 1.17	0.28637	-9.6009e-05	-0.0017834	-0.13337	0.18456
 1.18	0.28664	-0.00027317	-0.0014127	-0.13335	0.18469
 1.19	0.28566	-0.001082	-0.001047	-0.13317	0.18499
  1.2	0.28574	-0.00041792	0.00042879	-0.13295	0.18517
 1.21	0.28398	0.0001647	0.00073671	-0.13354	0.18565
 1.22	0.28629	-0.00093338	-0.00049718	-0.13337	0.18487
 1.23	0.28485	-0.001179	-0.001547	-0.13332	0.18501
 1.24	0.28762	-0.0016189	-0.0012537	-0.13324	0.18414
 1.25	0.28425	-0.0012529	0.00051706	-0.13343	0.18506
 1.26	0.28654	-0.0017113	-0.00050923	-0.13328	0.18433
 1.27	0.28743	-0.0013096	0.00045862	-0.13326	0.18444
 1.28	0.28635	-0.0020962	-0.0020463	-0.13356	0.18471
 1.29	0.28458	-0.00076084	-0.00056372	-0.13341	0.18483
  1.3	0.28792	-0.0011369	-0.00056913	-0.13284	0.18406
 1.31	0.28757	-0.00078041	-0.0017166	-0.13302	0.18404
 1.32	0.28652	-0.00033789	-0.00052945	-0.13336	0.18439
 1.33	0.28698	-0.0023051	-0.0030393	-0.13281	0.18444
 1.34	0.2881	-0.0015396	-0.0033385	-0.13206	0.18431
 1.35	0.28714	-0.0028116	-0.0043751	-0.13233	0.18444
 1.36	0.2867	-0.0019601	-0.0019329	-0.13233	0.18414
 1.37	0.28448	-0.0018598	-0.0014603	-0.13286	0.18489
 1.38	0.28446	-0.0016167	-0.00098805	-0.13335	0.18424
 1.39	0.28538	-0.0014868	-0.0018339	-0.13286	0.18444
  1.4	0.28455	-0.0022415	-0.002754	-0.13332	0.18483
 1.41	0.28461	-0.0024265	-0.0028128	-0.13342	0.18472
 1.42	0.28645	-0.001638	-0.0029274	-0.13317	0.18392
 1.43	0.28762	-0.0023273	-0.0045011	-0.13257	0.18365
 1.44	0.28655	-0.00248	-0.0031247	-0.13341	0.1838
 1.45	0.28527	-0.0018897	-0.0021716	-0.13422	0.18381
 1.46	0.28395	-0.0019001	-0.0024848	-0.13431	0.18426
 1.47	0.28501	-0.0021292	-0.0018771	-0.13419	0.18386
 1.48	0.28531	-0.0013818	-0.00072514	-0.13401	0.1835
 1.49	0.28447	-0.0010932	0.00011903	-0.13434	0.18351
  1.5	0.28938	-0.0011386	0.0013166	-0.13344	0.18177
 1.51	0.28985	-0.00019602	0.00099132	-0.13341	0.18187
 1.52	0.28658	0.00023609	0.0012265	-0.13354	0.18263
 1.53	0.29009	0.00010945	0.0010898	-0.13294	0.18184
 1.54	0.28833	0.00047797	0.0014714	-0.1334	0.18238
 1.55	0.28792	6.5772e-05	0.0014425	-0.13354	0.18281
 1.56	0.29018	2.7094e-06	9.4131e-05	-0.13213	0.1827
 1.57	0.29065	-0.00076085	-1.1089e-05	-0.13232	0.18257
 1.58	0.28999	-0.00012172	0.0023005	-0.13287	0.18213
 1.59	0.28967	8.265e-05	0.0028466	-0.13259	0.18215
  1.6	0.29037	-0.00037424	0.0015796	-0.13235	0.18239
 1.61	0.28824	-0.00058059	0.0012985	-0.13273	0.18343
 1.62	0.2885	-0.0006558	0.0005533	-0.1326	0.18284
 1.63	0.28771	0.00062996	0.0028516	-0.13308	0.18285
 1.64	0.28655	0.00058535	0.0035024	-0.13314	0.18315
 1.65	0.28819	0.0012909	0.0036082	-0.13249	0.18265
 1.66	0.29057	0.00083624	0.0027947	-0.13198	0.18175
 1.67	0.29065	0.00096626	0.0035893	-0.13224	0.18188
 1.68	0.29264	0.00017092	0.0025007	-0.13238	0.1813
 1.69	0.29131	0.0010201	0.002325	-0.13301	0.1816
  1.7	0.28941	0.00077812	0.0025376	-0.13324	0.18235
 1.71	0.28905	0.00074473	0.00051654	-0.13314	0.18239
 1.72	0.2885	0.00076934	-0.00026976	-0.13339	0.18256
 1.73	0.28634	0.0020033	0.0017674	-0.13395	0.18306
 1.74	0.28709	9.1102e-05	-0.00054734	-0.13353	0.18266
 1.75	0.29124	0.00071535	0.00065564	-0.13267	0.1815
 1.76	0.29257	0.00024335	-0.00091236	-0.13248	0.1813
1.775	0.29235	-0.0013043	-0.0014904	-0.13224	0.18187
 1.79	0.29332	0.00051169	0.00094507	-0.13188	0.18144
1.805	0.28932	-0.0015933	-0.00037928	-0.13242	0.18271
 1.82	0.29109	-0.0002836	-0.00027255	-0.13161	0.18241
1.835	0.28944	0.00084235	0.0019042	-0.13259	0.18233
 1.85	0.29161	0.0017659	0.0029215	-0.13251	0.18184
1.865	0.29013	0.00048262	0.00076697	-0.13311	0.18205
 1.88	0.29283	0.00026348	0.0016927	-0.13294	0.18149
1.895	0.28934	-0.0011308	0.00042352	-0.13332	0.18279
 1.91	0.29168	-0.00043547	0.00046367	-0.13335	0.18196
1.925	0.29137	-0.00078519	-0.0014711	-0.13374	0.18194
 1.94	0.28997	-0.00081781	-0.0011565	-0.1341	0.18221
1.955	0.28678	0.00024749	0.00056902	-0.13399	0.18385
 1.97	0.28786	0.00048107	0.00076825	-0.1337	0.18342
1.985	0.28455	0.00023813	-0.00028962	-0.1344	0.18431
  2.0	0.28338	0.00086431	0.0018537	-0.13475	0.18404
2.015	0.28223	0.000379	0.00025479	-0.13481	0.18446
 2.03	0.28289	-0.00027089	-0.0010304	-0.13385	0.18432
2.045	0.28288	-7.588e-05	-0.0017001	-0.13377	0.1842
 2.06	0.28564	-8.9847e-05	-0.00091103	-0.1333	0.18316
2.075	0.2865	-0.00049901	-0.0014852	-0.13346	0.18346
 2.09	0.2866	-3.0493e-05	-0.0015413	-0.13321	0.18371
2.105	0.28754	-1.4184e-05	-0.0017476	-0.13371	0.18312
 2.12	0.2888	0.0014362	0.0010029	-0.13318	0.18295
2.135	0.28874	0.00093522	0.00040333	-0.13341	0.18268
 2.15	0.28897	0.00041512	0.00072866	-0.13317	0.18316
2.165	0.28788	0.00059518	-0.00053627	-0.13319	0.18318
 2.18	0.28776	1.6421e-05	-0.0020934	-0.13339	0.18343
2.195	0.28746	0.00078701	-0.00042732	-0.13357	0.18319
 2.21	0.28777	0.00093187	0.00089268	-0.13301	0.18339
2.225	0.28745	0.0020908	0.0022359	-0.13322	0.18393
 2.24	0.28677	0.00099921	0.002184	-0.13344	0.1839
2.255	0.285	0.00082785	0.0013557	-0.13364	0.18389
 2.27	0.28791	0.00109	0.0012285	-0.13324	0.18267
2.285	0.28664	0.0016206	0.001154	-0.13311	0.18374
  2.3	0.28517	0.0011916	0.0015189	-0.13384	0.18387
2.315	0.28581	0.00038145	0.0011005	-0.1337	0.18384
 2.33	0.2878	0.0016007	0.0019488	-0.13356	0.18332
2.345	0.28682	0.00065086	-9.7517e-05	-0.13352	0.18402
 2.36	0.28569	0.0016482	0.0013957	-0.13335	0.18457
2.375	0.28466	0.0010965	0.0011665	-0.13313	0.18429
 2.39	0.2846	0.00093477	0.001412	-0.13386	0.18388
2.405	0.28327	0.00051396	0.0018823	-0.13413	0.18462
 2.42	0.28104	0.0015204	0.002516	-0.13464	0.18536
2.435	0.28396	0.0016249	0.0034331	-0.13378	0.18417
 2.45	0.28784	0.00073519	0.0026816	-0.13299	0.18362
2.465	0.287	0.00079031	0.0025007	-0.13293	0.18337
 2.48	0.28778	0.00067552	0.0017261	-0.1327	0.18334
2.495	0.28722	0.00024793	0.0014806	-0.13249	0.18343
 2.51	0.28825	-0.00021028	0.0018468	-0.13282	0.1831
2.525	0.28763	-0.0011423	-0.00018674	-0.13256	0.18375
 2.54	0.28685	-0.00087914	0.0012035	-0.13262	0.18396
2.555	0.28541	-0.00046965	0.002186	-0.13334	0.18383
 2.57	0.28596	-0.00049307	0.0015461	-0.13265	0.18358
2.585	0.28453	-0.0014556	0.00041467	-0.13306	0.18458
  2.6	0.28592	-0.0022092	-0.00048209	-0.13304	0.18378
2.615	0.28561	-0.0016513	0.00048078	-0.13293	0.18452
 2.63	0.2848	-0.0025923	-0.0031469	-0.13285	0.18458
2.645	0.28402	-0.00062182	2.6478e-05	-0.13307	0.18477
 2.66	0.28688	0.00039929	0.0024414	-0.13229	0.18407
2.675	0.28724	-0.00025265	0.0015404	-0.13292	0.18406
 2.69	0.28709	-0.00033833	0.00012754	-0.13329	0.18411
2.705	0.28775	-0.00010366	0.0016887	-0.13303	0.18398
 2.72	0.28491	0.00029837	0.00090375	-0.13348	0.18466
2.735	0.28648	0.0011013	0.0022172	-0.13397	0.18438
 2.75	0.28452	0.0027758	0.0041983	-0.13498	0.18437
2.765	0.28418	0.0016902	0.0020607	-0.13485	0.18447
 2.78	0.28582	0.00011034	-0.00024795	-0.13426	0.18431
2.795	0.28455	-0.00055898	0.00021689	-0.13401	0.18457
 2.81	0.28507	0.00074764	0.0011196	-0.13385	0.18456
2.825	0.28814	0.0015142	0.002239	-0.13359	0.18355
 2.84	0.28851	0.00086593	0.0027079	-0.13382	0.18298
2.855	0.28937	0.0010515	0.0018809	-0.13363	0.18254
 2.87	0.28528	-0.00034872	0.0010759	-0.13397	0.18409
2.885	0.28897	-0.0015321	0.0011654	-0.13313	0.18312
  2.9	0.28869	-0.0011523	0.0013066	-0.13414	0.18278
2.915	0.28767	-0.0021795	0.00038322	-0.13429	0.18286
 2.93	0.2862	-0.0013678	-0.00013915	-0.1343	0.18353
2.945	0.28678	-0.0023123	-0.001922	-0.13471	0.18344
 2.96	0.2875	-0.0019633	-0.0020634	-0.13434	0.18312
2.975	0.28602	-0.0021077	-0.0011816	-0.13471	0.18347
 2.99	0.28715	-0.0022131	-0.0016468	-0.13339	0.18337
3.005	0.28435	-0.0014779	6.05e-05	-0.13401	0.18399
3.025	0.28386	-0.0012736	0.0002733	-0.13519	0.18329
3.045	0.28518	-2.8349e-07	0.0012481	-0.1347	0.18355
3.065	0.28284	6.8839e-05	0.0017118	-0.13531	0.18405
3.085	0.28027	-0.00036665	0.0013158	-0.13565	0.18475
3.105	0.27966	-0.00052836	0.0018655	-0.13495	0.18506
3.125	0.27969	-0.0015211	0.0016808	-0.13542	0.18518
3.145	0.28117	-0.00018423	0.0028801	-0.13426	0.18511
3.165	0.28259	0.00035498	0.0038038	-0.134	0.18478
3.185	0.28163	0.00056386	0.0019661	-0.13402	0.18514
3.205	0.28147	-0.0001162	0.0010762	-0.13404	0.18546
3.225	0.2807	0.00041525	0.0020823	-0.13397	0.18567
3.245	0.27995	0.00049282	0.0024343	-0.13451	0.18523
3.265	0.28361	-0.00094882	-0.00049281	-0.13408	0.18398
3.285	0.28458	-0.0012438	-0.00032198	-0.13417	0.18341
3.305	0.27857	-0.00042496	0.0017253	-0.13493	0.18513
3.325	0.28094	-0.00020143	-0.00060708	-0.13422	0.18493
3.345	0.28341	0.00027705	0.00097126	-0.13454	0.18389
3.365	0.28225	0.00016401	0.00038089	-0.135	0.18404
3.385	0.28231	0.00069093	0.001503	-0.13523	0.18383
3.405	0.28224	0.00091218	0.0027426	-0.13506	0.1841
3.425	0.28277	-0.00035572	0.00039132	-0.13403	0.18409
3.445	0.28186	0.00037682	0.0033148	-0.13414	0.18423
3.465	0.28444	0.00039912	0.0019852	-0.13394	0.18371
3.485	0.28444	-0.00043375	3.6029e-05	-0.1338	0.1837
3.505	0.28347	-0.0006421	0.00080567	-0.13426	0.18368
3.525	0.28365	-0.0013106	0.0011744	-0.13397	0.18359
3.545	0.28322	-0.00029326	0.00088581	-0.13376	0.18406
3.565	0.28666	0.00012408	0.00098019	-0.13321	0.18397
3.585	0.27909	0.00077162	0.00057417	-0.1349	0.18571
3.605	0.28233	-0.00030684	-0.00098668	-0.13432	0.18503
3.625	0.28146	-0.00035994	0.00075641	-0.13482	0.18496
3.645	0.28546	0.0016813	0.0031032	-0.13418	0.18395
3.665	0.28318	0.00080794	0.0014415	-0.1342	0.18481
3.685	0.28506	-0.00078242	-0.0011435	-0.13415	0.18388
3.705	0.28317	-0.0013144	-0.0010215	-0.13463	0.18423
3.725	0.28212	-0.00039149	0.00013152	-0.1347	0.18425
3.745	0.28333	-0.0013274	-0.0012273	-0.1351	0.18389
3.765	0.28519	-0.0005619	-0.0011741	-0.13428	0.1837
3.785	0.28384	-0.00058372	0.00071317	-0.13426	0.18476
3.805	0.28519	0.00076803	0.0023658	-0.13356	0.18484
3.825	0.28374	0.00010758	0.0022485	-0.13347	0.1854
3.845	0.28565	0.0007153	0.0014344	-0.13347	0.18475
3.865	0.28553	0.0011967	0.0026524	-0.13333	0.18498
3.885	0.28217	0.001208	0.0022683	-0.13459	0.18542
3.905	0.2825	0.00020896	0.00073484	-0.13504	0.18527
3.925	0.28245	-0.00040508	-0.00071585	-0.13476	0.18569
3.945	0.28574	0.00084117	0.0012689	-0.13332	0.18483
3.965	0.28527	-0.00020784	-0.000902	-0.13323	0.18506
3.985	0.28298	-0.00031697	-0.0011209	-0.13383	0.18529
4.005	0.28321	0.0003933	0.00030848	-0.13397	0.18546
4.025	0.28314	-0.00033975	-0.0012665	-0.13314	0.18578
4.045	0.28269	3.1376e-05	0.00040838	-0.1339	0.1851
4.065	0.28175	-0.00023083	0.00075403	-0.13431	0.18502
4.085	0.28367	-0.0017094	-0.0016732	-0.13417	0.1843
4.105	0.28494	-0.0013739	-0.0021768	-0.13446	0.18444
4.125	0.28477	-0.0010134	-0.002613	-0.13372	0.18479
4.145	0.28425	-0.00056967	-0.00043174	-0.1333	0.18494
4.165	0.28485	-0.00029917	-0.00023021	-0.13402	0.18427
4.185	0.2843	0.00017969	0.00042245	-0.13372	0.18501
4.205	0.28482	0.00079792	-0.00015459	-0.13401	0.18457
4.225	0.28569	-8.6296e-05	0.002051	-0.13391	0.18405
4.245	0.28394	0.00027918	0.0020229	-0.13414	0.18398
 4.27	0.28737	-0.00017177	0.0014773	-0.13414	0.18341
4.295	0.28562	2.5443e-05	0.001899	-0.13487	0.18413
 4.32	0.28329	0.0011739	0.0023183	-0.1345	0.18505
4.345	0.28416	0.0013107	0.0028748	-0.13419	0.1847
 4.37	0.28235	-0.00056508	-0.00049916	-0.13421	0.18561
4.395	0.28026	-0.0005505	-0.0017612	-0.13455	0.18633
 4.42	0.28414	0.0015814	0.00085995	-0.13459	0.18486
4.445	0.28559	0.0025332	0.0030049	-0.13444	0.18471
 4.47	0.28317	0.00078561	0.00071172	-0.1349	0.18535
4.495	0.2862	0.0018222	0.0024727	-0.13441	0.18407
 4.52	0.28656	0.0015075	0.0023104	-0.13436	0.18376
4.545	0.28571	-0.00036563	0.00018743	-0.13471	0.18344
 4.57	0.28383	-0.00027928	-0.00046896	-0.13478	0.18406
4.595	0.28518	-0.0010302	-0.002774	-0.13457	0.18396
 4.62	0.28717	-0.00082745	-0.00095958	-0.13395	0.18375
4.645	0.28532	-0.0017952	-0.0019125	-0.13458	0.18395
 4.67	0.28454	-0.00073557	0.00031644	-0.13444	0.18433
4.695	0.2866	-0.001336	-0.0013711	-0.13412	0.18358
 4.72	0.28616	-0.0010205	-0.0011821	-0.13434	0.18368
4.745	0.28509	-0.000643	-0.0021293	-0.13459	0.18377
 4.77	0.28556	-0.0021756	-0.0044902	-0.13491	0.18346
4.795	0.28607	-0.0019411	-0.0057676	-0.13497	0.18282
 4.82	0.28753	-0.0011297	-0.0029196	-0.13375	0.183
4.845	0.28532	-0.0014491	-0.0021058	-0.13451	0.18313
 4.87	0.28095	-0.0011613	-0.0014449	-0.13582	0.18434
4.895	0.28033	-0.0015273	-0.0015828	-0.13595	0.18433
 4.92	0.2803	-0.00069072	-1.3112e-05	-0.13555	0.1848
4.945	0.28087	-1.6685e-05	0.0021416	-0.13545	0.18462
 4.97	0.27936	0.0018118	0.0038271	-0.13527	0.18525
4.995	0.28098	0.0029109	0.0042604	-0.1354	0.18477
 5.02	0.28171	0.0023123	0.0035022	-0.13525	0.18459
5.045	0.28424	0.0015104	0.0034614	-0.13449	0.18354
 5.07	0.28414	0.00063579	0.0037268	-0.1348	0.18362
5.095	0.28275	-0.00094118	-0.00075452	-0.13471	0.18381
 5.12	0.28503	4.7863e-05	0.00076117	-0.13428	0.18353
5.145	0.28488	0.0011318	0.0030819	-0.13393	0.18373
 5.17	0.28829	2.8362e-05	0.0018471	-0.13333	0.18291
5.195	0.28712	0.00034819	0.0019129	-0.13383	0.18353
 5.22	0.28607	-0.0004122	0.00044463	-0.13373	0.18428
5.245	0.28393	-0.00071161	0.0011608	-0.13467	0.18421
 5.27	0.28144	-0.00059265	0.00087832	-0.13424	0.18483
5.295	0.28711	-4.1889e-05	0.0011089	-0.13299	0.18391
 5.32	0.28596	-0.0018326	-1.5625e-05	-0.13402	0.18424
5.345	0.28571	-0.0026985	-0.00044126	-0.13377	0.18438
 5.37	0.28555	-0.0018022	-0.00013847	-0.13453	0.18429
5.395	0.28597	0.00026496	-0.0010833	-0.13455	0.18388
 5.42	0.28587	-0.0010461	-0.0029643	-0.13498	0.184
5.445	0.28789	-0.0013242	-0.0040259	-0.13324	0.18351
 5.47	0.28638	-0.00073424	-0.001789	-0.13357	0.18467
5.495	0.28616	-0.0013262	-0.0036554	-0.13371	0.18417
5.525	0.28435	-0.0014408	-0.0034414	-0.13362	0.1851
5.555	0.28365	-0.0020614	-0.0030741	-0.13415	0.18484
5.585	0.28662	-0.0011977	-0.0032961	-0.13437	0.18361
5.615	0.28355	-0.00048161	-0.0032289	-0.13476	0.1846
5.645	0.28515	-0.0023251	-0.0033101	-0.13453	0.18407
5.675	0.28672	-0.001034	-0.0013928	-0.13339	0.18431
5.705	0.28759	9.7209e-05	0.0020997	-0.13294	0.18349
5.735	0.28585	-0.00083106	-0.0010966	-0.13286	0.1847
5.765	0.28503	0.00020386	0.00022069	-0.13389	0.18461
5.795	0.28494	-0.0016548	-0.0037732	-0.13417	0.18456
5.825	0.28414	-0.00061876	-0.0024241	-0.13403	0.18439
5.855	0.28493	-0.0018958	-0.0016394	-0.13327	0.18449
5.885	0.28765	-0.0020573	-0.0032026	-0.13236	0.18398
5.915	0.29053	-0.0012593	-0.00046946	-0.13189	0.18349
5.945	0.28771	-0.0018137	-0.00097505	-0.13337	0.18384
5.975	0.28641	-0.0016989	-0.0023635	-0.13267	0.18388
6.005	0.28565	-0.00072885	0.00096784	-0.133	0.18361
6.035	0.28805	-0.00039532	3.4319e-05	-0.13285	0.1831
6.065	0.28389	-0.0010112	-0.0014683	-0.13384	0.18357
6.095	0.2822	-0.00075362	-0.0016514	-0.13411	0.18445
6.125	0.2832	-0.00063376	-0.0020006	-0.13445	0.18391
6.155	0.2854	0.00087371	0.00055799	-0.13334	0.18341
6.185	0.28566	-0.000599	0.000866	-0.13404	0.1835
6.215	0.28341	-0.0009437	0.00011656	-0.13407	0.18409
6.245	0.28152	0.00060632	0.0033716	-0.13544	0.18414
6.275	0.27908	-0.00063312	0.00042424	-0.13596	0.18505
6.305	0.28087	-0.0013169	-0.0009825	-0.13527	0.18485
6.335	0.28334	-0.0013395	-0.0010236	-0.13516	0.184
6.365	0.2852	0.00046683	-0.0012558	-0.13456	0.18368
6.395	0.2833	-0.00061323	-0.0034136	-0.13447	0.18425
6.425	0.28431	0.00030173	-0.00067805	-0.13404	0.18335
6.455	0.28473	0.0012305	-0.0012133	-0.13433	0.18346
6.485	0.2831	0.0023718	0.001795	-0.13508	0.1842
6.515	0.28276	0.001795	0.0016099	-0.13602	0.184
6.545	0.28415	0.001213	0.00060451	-0.13396	0.18424
6.575	0.28454	-0.00041485	-0.0010779	-0.13389	0.18417
6.605	0.28342	-2.5038e-05	-0.0013978	-0.13372	0.18482
6.635	0.28438	-0.00031199	-0.0013481	-0.13302	0.18483
6.665	0.28498	-0.00059516	0.0001859	-0.13344	0.18491
6.695	0.28253	0.00048062	-0.00029002	-0.13398	0.18506
6.725	0.28384	9.1538e-05	0.0016058	-0.13356	0.1848
 6.76	0.28867	0.0011766	0.0012387	-0.13289	0.18358
6.795	0.28577	0.00090588	0.0024834	-0.13295	0.18388
 6.83	0.28531	-0.00054748	0.0013566	-0.1328	0.18437
6.865	0.28566	0.00036314	0.0013846	-0.13262	0.18391
  6.9	0.28167	-0.0011995	3.3608e-05	-0.13421	0.18533
6.935	0.28456	-0.0006001	4.3243e-05	-0.13425	0.1845
 6.97	0.28214	-0.00058871	0.00042643	-0.13515	0.1849
7.005	0.28325	-0.00021362	0.0018165	-0.13418	0.18479
 7.04	0.28274	-0.00018467	0.00056881	-0.13411	0.18521
7.075	0.2848	0.00012399	0.002229	-0.13367	0.1839
 7.11	0.2797	-0.0014124	-0.001507	-0.13472	0.18555
7.145	0.27993	-0.0014682	-0.0016096	-0.13528	0.18524
 7.18	0.28153	0.00094686	0.0015196	-0.13589	0.18474
7.215	0.28113	0.00098791	0.0012139	-0.13557	0.18466
 7.25	0.28316	0.0016886	0.0023113	-0.13511	0.18375
7.285	0.28391	-0.0012035	-0.0014282	-0.13482	0.18359
 7.32	0.2842	-0.00083707	-0.0022837	-0.1351	0.18365
7.355	0.28619	-0.0018098	-0.0028559	-0.13404	0.18389
 7.39	0.2888	-0.0010408	-0.00050765	-0.13406	0.18268
7.425	0.2852	-0.0012682	0.00072312	-0.1337	0.18389
 7.46	0.28164	-0.00066878	0.002013	-0.13462	0.18457
7.495	0.28224	-0.00043905	0.0020757	-0.1348	0.18466
 7.53	0.28255	0.0022919	0.0050082	-0.13537	0.18445
7.565	0.28744	0.0015147	0.0040372	-0.13419	0.18312
  7.6	0.28597	0.0018557	0.0031966	-0.13425	0.18325
7.635	0.28806	0.00035997	0.00046954	-0.1338	0.18265
 7.67	0.28466	0.00073375	0.0024314	-0.13427	0.18356
7.705	0.28358	-0.00034552	0.00035935	-0.13464	0.18427
 7.74	0.28498	-0.00044905	-0.0010199	-0.13373	0.184
7.775	0.28853	-0.00035549	-0.00031572	-0.13283	0.18283
 7.81	0.2852	-0.00055204	-0.0011126	-0.1337	0.18371
7.845	0.28868	0.000143	-0.00016359	-0.133	0.18318
 7.88	0.28808	-0.00025767	1.267e-05	-0.13324	0.18339
7.915	0.28802	-0.0012563	-0.0026647	-0.13331	0.18335
 7.95	0.28773	3.3483e-05	-0.00010157	-0.13378	0.18292
 7.99	0.28551	0.0015121	0.0016938	-0.1345	0.18341
 8.03	0.28778	-0.00027488	0.00056499	-0.13419	0.18334
 8.07	0.28693	-2.0571e-05	-0.00036459	-0.13351	0.18402
 8.11	0.29086	-7.5953e-05	0.00078993	-0.13293	0.18271
 8.15	0.28924	8.6388e-05	-0.0010941	-0.13273	0.18379
 8.19	0.28477	-0.0013679	-0.0012627	-0.13447	0.18437
 8.23	0.28379	-0.0024895	-0.00063979	-0.13486	0.18486
 8.27	0.28496	-0.0019497	-0.00041506	-0.13519	0.18383
 8.31	0.28519	-0.0021186	-0.00018022	-0.13568	0.18412
 8.35	0.28173	-0.0010846	0.00040585	-0.13551	0.18502
 8.39	0.28361	-0.0023696	-0.0023107	-0.13553	0.18433
 8.43	0.28522	-0.0017669	-0.00032815	-0.13538	0.18378
 8.47	0.28845	-0.0027218	-0.0018561	-0.13489	0.18317
 8.51	0.288	-0.0021173	-0.0016889	-0.13589	0.18312
 8.55	0.28956	-0.0015139	-0.0016071	-0.13472	0.18286
 8.59	0.28765	-0.0019004	-0.0012846	-0.1346	0.18309
 8.63	0.28815	-0.00041343	-0.00042572	-0.13424	0.18337
 8.67	0.28834	0.00024725	-0.00017921	-0.13355	0.18264
 8.71	0.28688	-0.00024902	-0.0014375	-0.1342	0.18354
 8.75	0.28924	-0.0014957	-0.0023557	-0.13429	0.18248
 8.79	0.29146	-0.001441	-0.0035633	-0.13384	0.18229
 8.83	0.29044	-0.0019125	-0.0015793	-0.13432	0.18217
 8.87	0.29187	-0.002585	-0.0036772	-0.13522	0.18093
 8.91	0.29064	-0.00082476	0.00012916	-0.13486	0.18157
 8.95	0.28807	0.0014779	0.0015603	-0.13489	0.18261
 8.99	0.28923	0.00095949	0.0040414	-0.13327	0.18277
 9.03	0.28529	0.00088285	0.0041446	-0.1349	0.1842
 9.07	0.28695	0.0021289	0.0045623	-0.13458	0.18335
 9.11	0.28529	-0.00069576	0.00092917	-0.13433	0.18386
 9.15	0.28494	-0.00053204	-0.00023805	-0.13413	0.1838
 9.19	0.2848	-0.00087628	-0.0007428	-0.13421	0.18362
9.235	0.28432	-0.001212	-0.0011618	-0.13394	0.18394
 9.28	0.2856	-0.0010118	0.00096223	-0.13305	0.18444
9.325	0.2798	0.00071813	0.0034379	-0.13472	0.18612
 9.37	0.28275	-0.001702	0.00011225	-0.13499	0.1847
9.415	0.28598	-0.0013119	-0.0019759	-0.13466	0.18441
 9.46	0.28666	-0.00069957	-0.00065873	-0.13316	0.18472
9.505	0.2861	0.00089685	0.0029582	-0.1333	0.18425
 9.55	0.28986	0.0014727	0.0026955	-0.13308	0.1827
9.595	0.28568	0.0014766	0.0028575	-0.13398	0.18357
 9.64	0.28421	0.00088674	0.0012027	-0.13391	0.18385
9.685	0.28473	8.8613e-05	0.0010088	-0.13421	0.18365
 9.73	0.28414	0.0019921	0.0041124	-0.13385	0.18417
9.775	0.2893	-0.0010651	-0.00091302	-0.13277	0.18281
 9.82	0.28458	0.0010549	0.00064682	-0.1344	0.18425
9.865	0.28502	0.00070992	0.001763	-0.13348	0.1839
 9.91	0.28922	3.2874e-05	0.0010967	-0.13337	0.18235
9.955	0.28651	-0.00038017	0.00054833	-0.13302	0.18349
 10.0	0.28712	-0.00079636	-0.0022547	-0.13395	0.18342
10.045	0.28886	-0.0012665	-0.0025263	-0.13389	0.18279
10.09	0.28587	0.0010803	0.00041032	-0.13443	0.1838
10.135	0.29186	0.00066408	0.00011905	-0.13284	0.18181
10.18	0.29175	-0.0012463	-0.0015482	-0.13242	0.18156
10.225	0.28753	-8.4125e-05	-0.00069278	-0.1344	0.18234
10.27	0.28598	0.0003137	-0.002222	-0.13423	0.1829
10.315	0.28759	-0.0020017	-0.0036787	-0.13329	0.18351
10.36	0.28855	-0.001866	-0.0018001	-0.13377	0.1823
10.405	0.28651	-0.0020755	-0.0028067	-0.13547	0.18184
10.45	0.28563	-0.0016102	-0.0013117	-0.13495	0.18275
 10.5	0.29245	-0.0012249	0.0013207	-0.13395	0.18171
10.55	0.28985	-0.00133	-0.0019654	-0.13425	0.18309
 10.6	0.2853	-0.00022185	-0.00085465	-0.13439	0.1842
10.65	0.28763	-0.00076828	-0.00070169	-0.13414	0.18323
 10.7	0.28376	0.00041142	0.0023866	-0.13521	0.18391
10.75	0.28496	-0.002296	-0.0013708	-0.13574	0.18316
 10.8	0.28566	-0.00094092	0.00026075	-0.13544	0.18324
10.85	0.28856	0.00077675	0.0020552	-0.1341	0.18248
 10.9	0.28719	-0.00033357	0.00012937	-0.13495	0.183
10.95	0.2821	0.0011391	0.0017359	-0.13524	0.18455
 11.0	0.28801	-0.00064375	-0.002313	-0.1338	0.18315
11.05	0.2881	-0.0022299	-0.0051144	-0.13331	0.18245
 11.1	0.28674	-0.0011369	-0.0029641	-0.1343	0.18277
11.15	0.28555	-0.0020819	-0.0019231	-0.13432	0.18351
 11.2	0.28405	-0.0025679	-0.0032005	-0.1341	0.18469
11.25	0.28225	-0.00033529	0.00087626	-0.1349	0.185
 11.3	0.28515	-0.0002913	0.001851	-0.13516	0.18373
11.35	0.28768	-1.4532e-05	0.00060189	-0.13486	0.18282
 11.4	0.28747	-0.00034169	-0.00047993	-0.13454	0.18283
11.45	0.28587	0.00060101	0.0012812	-0.13416	0.18373
 11.5	0.28489	0.00056466	0.0017794	-0.13476	0.18357
11.55	0.28573	0.0010343	0.00030085	-0.13446	0.1836
 11.6	0.28594	0.00013205	-0.0010422	-0.13514	0.18347
11.65	0.28296	-0.0001006	-0.00073728	-0.13649	0.1834
11.705	0.28279	-0.0002957	0.00099488	-0.13572	0.184
11.76	0.28182	0.0015254	0.0033838	-0.13608	0.18514
11.815	0.28482	0.0026878	0.0035055	-0.13523	0.18336
11.87	0.28579	0.00094915	0.0026829	-0.13439	0.18345
11.925	0.2842	0.00063041	0.0017349	-0.13457	0.18403
11.98	0.286	0.0022951	0.0029812	-0.13428	0.18368
12.035	0.28837	0.001975	0.0030048	-0.1339	0.18314
12.09	0.29088	0.00084178	0.0021018	-0.13373	0.18249
12.145	0.28447	0.00010007	-0.00021616	-0.13561	0.18336
 12.2	0.28613	-0.0012168	-0.0013451	-0.13484	0.18341
12.255	0.28529	-0.0011618	0.00097321	-0.13512	0.18321
12.31	0.28582	-0.00027652	0.0024234	-0.13523	0.18275
12.365	0.28365	-0.0014253	-0.0010973	-0.13595	0.18389
12.42	0.28538	0.00095065	0.0022062	-0.13624	0.18253
12.475	0.28161	0.00035039	0.00039812	-0.13646	0.18438
12.53	0.28488	0.00065114	-0.00074976	-0.13555	0.18356
12.585	0.2892	9.8343e-05	0.0008961	-0.13417	0.18181
12.64	0.28657	-0.00027261	-0.00010981	-0.13519	0.18216
12.695	0.28488	-0.0012397	0.00094652	-0.13506	0.18323
12.75	0.28362	-0.0017952	-0.0011851	-0.13498	0.18427
12.805	0.28113	-0.0016832	-0.0012735	-0.13492	0.1848
12.86	0.28415	0.00014607	0.0011918	-0.1342	0.18408
12.915	0.28575	0.00043602	0.0014609	-0.13509	0.18257
12.975	0.27947	-0.00055302	-0.00086037	-0.1358	0.18473
13.035	0.28484	0.00079617	0.0013139	-0.13559	0.18241
13.095	0.28711	0.0017209	0.0017821	-0.13438	0.18204
13.155	0.28889	-0.00043438	-0.00019733	-0.13438	0.18205
13.215	0.28972	-0.0024985	0.00076426	-0.13285	0.18213
13.275	0.2877	-0.0012396	7.6448e-05	-0.13296	0.18355
13.335	0.28927	-0.00091148	0.00011854	-0.13326	0.18245
13.395	0.28633	-0.0015552	-8.4931e-05	-0.13451	0.1826
13.455	0.28657	-0.0029634	-0.0028718	-0.13489	0.18232
13.515	0.29203	-0.0019298	-0.0023285	-0.13413	0.18097
13.575	0.28865	-0.0014452	-0.0010258	-0.13416	0.18144
13.635	0.28843	0.00010124	0.0010019	-0.13359	0.18197
13.695	0.28776	0.00022426	0.00081158	-0.13371	0.18178
13.755	0.28744	0.00047979	0.00013179	-0.13494	0.18151
13.815	0.28564	0.0031674	0.0039915	-0.13549	0.18234
13.875	0.29339	0.001076	0.0018107	-0.13362	0.18075
13.935	0.29021	-0.0017416	-0.0025411	-0.13316	0.18264
13.995	0.28559	0.0006118	0.001902	-0.13424	0.18312
14.055	0.28457	-0.0014204	-0.0015062	-0.13379	0.18363
14.115	0.28597	-0.00071929	0.00027714	-0.13437	0.1829
14.18	0.28427	0.00017369	0.0019197	-0.13509	0.18307
14.245	0.28288	-0.00089294	0.0012749	-0.13594	0.1838
14.31	0.28574	-0.00069392	-0.001748	-0.13518	0.18241
14.375	0.29031	-5.4703e-05	-0.00069388	-0.13365	0.18156
14.44	0.2839	-0.0014773	-0.0011131	-0.1353	0.18304
14.505	0.29115	0.00045072	0.00011501	-0.13331	0.18167
14.57	0.28408	-0.00079679	-0.0011146	-0.13476	0.18226
14.635	0.29104	0.00025976	0.0022436	-0.13372	0.1805
 14.7	0.28697	0.00022171	0.0011252	-0.13411	0.18195
14.765	0.28827	0.00028233	-0.00029652	-0.13482	0.18127
14.83	0.28698	0.00016684	0.00084769	-0.1343	0.18225
14.895	0.28643	-0.0018444	0.00018794	-0.13433	0.18285
14.96	0.28726	-0.0013083	0.00075231	-0.13385	0.18291
15.025	0.29171	0.00072438	0.0033083	-0.13319	0.18185
15.09	0.29052	-0.0023461	-0.0013374	-0.1336	0.18183
15.155	0.2862	-0.0005941	0.00017018	-0.13495	0.1836
15.22	0.2859	-0.00094819	-0.0019257	-0.13368	0.18426
15.285	0.28975	-0.0013009	-0.0026798	-0.13368	0.18261
15.35	0.2909	0.00069615	0.0010126	-0.13371	0.18265
15.42	0.29165	-0.00067914	-0.0022276	-0.13388	0.18177
15.49	0.28749	-0.0011898	-0.00073906	-0.1354	0.18175
15.56	0.28997	0.00024181	-0.000986	-0.13407	0.18181
15.63	0.29027	-0.0011581	-0.0025906	-0.13441	0.18147
 15.7	0.28928	0.00013254	0.00042688	-0.13526	0.18185
15.77	0.28709	0.00085898	-0.0017681	-0.13531	0.18236
15.84	0.28708	-0.0018755	-0.0043789	-0.13533	0.18193
15.91	0.28774	-0.0023704	-0.0055972	-0.13478	0.18219
15.98	0.28761	-0.00038084	-0.0011559	-0.13429	0.18284
16.05	0.28774	-0.00093001	-0.00069219	-0.13487	0.18257
16.12	0.28557	-0.0022576	-0.00038515	-0.13508	0.18368
16.19	0.28982	-0.00091843	-0.0010639	-0.13438	0.18128
16.26	0.28656	0.0001782	0.0010129	-0.13454	0.18225
16.33	0.28356	4.4803e-06	0.0021758	-0.1354	0.18277
 16.4	0.28443	0.00027077	0.00070333	-0.13535	0.18237
16.47	0.28464	8.323e-05	0.0018905	-0.13521	0.1825
16.54	0.28109	0.00013489	0.0010796	-0.13672	0.18268
16.61	0.28749	0.0025751	0.0016423	-0.13528	0.18182
16.685	0.2829	-0.0011594	-0.0022245	-0.13623	0.18289
16.76	0.2825	-0.0013316	-0.0015679	-0.13631	0.18232
16.835	0.28655	0.00043511	0.0013206	-0.13556	0.18108
16.91	0.29188	0.00018942	0.00054821	-0.1344	0.18033
16.985	0.29104	0.0012937	0.00014422	-0.13446	0.18069
17.06	0.28799	-0.00022286	-0.00030052	-0.13477	0.18198
17.135	0.28512	0.0015225	0.003831	-0.13482	0.18322
17.21	0.28538	-0.00056195	0.00047125	-0.13576	0.18264
17.285	0.2846	0.0015447	0.0042826	-0.13495	0.18273
17.36	0.28267	0.00014751	0.0017426	-0.13634	0.18273
17.435	0.28716	-0.00071202	0.0010019	-0.13514	0.18218
17.51	0.28637	-0.00043299	0.001911	-0.13354	0.18378
17.585	0.28746	-0.00016703	0.0025576	-0.13364	0.18297
17.66	0.2925	0.0012045	0.0048442	-0.13318	0.1812
17.735	0.28729	0.00040136	0.00067595	-0.13451	0.182
17.81	0.28447	-0.0012514	-0.00049875	-0.13608	0.18263
17.89	0.28535	0.00020605	-2.7409e-05	-0.13465	0.18336
17.97	0.28935	-0.00010726	0.00083077	-0.13484	0.18273
18.05	0.28579	-0.0014034	-0.0024017	-0.13547	0.18255
18.13	0.28757	-0.00046165	-0.00022141	-0.13482	0.18195
18.21	0.28503	-0.00050985	-0.00013533	-0.13507	0.18323
18.29	0.28476	-0.00011823	0.00077246	-0.1347	0.18374
18.37	0.28907	0.00035901	-0.00095173	-0.13464	0.1819
18.45	0.28678	0.0018805	0.0024988	-0.13509	0.18232
18.53	0.28253	0.0022609	0.0020643	-0.13563	0.18425
18.61	0.28422	0.00037711	-0.00060901	-0.13552	0.18361
18.69	0.28821	0.00067098	-5.2539e-05	-0.13547	0.18175
18.77	0.28715	0.0001439	0.0022935	-0.13533	0.18147
18.85	0.28585	-0.00148	-0.0010051	-0.13408	0.18366
18.93	0.28653	-0.0016477	-0.0025789	-0.13446	0.183
19.01	0.28347	-0.0012079	-0.003874	-0.13542	0.18405
19.09	0.28548	-0.0009283	-0.0018887	-0.13501	0.18363
19.175	0.28261	0.00059874	-0.00063524	-0.13532	0.18339
19.26	0.2828	0.0013569	0.00056162	-0.1355	0.18293
19.345	0.28582	0.0021067	0.00026293	-0.134	0.18298
19.43	0.28592	0.00027897	0.0001595	-0.13389	0.18268
19.515	0.27954	-0.00060374	-0.00047413	-0.13528	0.18481
 19.6	0.28236	-0.00036259	0.001144	-0.13472	0.185
19.685	0.2842	-0.0013311	-0.0015783	-0.13533	0.18333
19.77	0.28049	-0.00037678	0.00011299	-0.13631	0.18381
19.855	0.28355	-0.0013996	7.2756e-05	-0.13495	0.18269
19.94	0.28791	0.00030253	0.0012874	-0.13458	0.18215
20.025	0.28308	-0.00048993	0.0021175	-0.1358	0.1838
20.11	0.28804	0.0015417	0.0047248	-0.13429	0.18286
20.195	0.28647	0.00096647	0.0020696	-0.13466	0.18347
20.28	0.28419	-0.00015865	-0.0017096	-0.13481	0.18393
20.37	0.28135	-0.00084389	0.0027101	-0.13572	0.18441
20.46	0.28421	-0.00030741	0.00086188	-0.13432	0.18351
20.55	0.28254	-0.00025724	0.00067079	-0.13418	0.18303
20.64	0.28663	0.00045497	0.00067497	-0.13434	0.18285
20.73	0.28477	0.0015428	0.0022821	-0.13471	0.18376
20.82	0.28207	0.0011574	0.0024406	-0.13395	0.1843
20.91	0.28495	-0.00084684	0.00071926	-0.13364	0.18338
 21.0	0.28275	-9.3174e-05	0.0016651	-0.13396	0.18477
21.09	0.28718	0.00096493	0.0034389	-0.13351	0.18349
21.18	0.28609	0.0012894	0.0039555	-0.13408	0.18388
21.27	0.28372	0.0001715	-0.0002471	-0.13592	0.18316
21.36	0.28859	0.0012943	0.001594	-0.13492	0.1822
21.45	0.28819	2.4797e-05	0.00016835	-0.13554	0.18191
21.54	0.28968	0.0010202	0.0032012	-0.13492	0.18162
21.635	0.28683	9.1739e-05	0.0011394	-0.13502	0.18248
21.73	0.28501	-0.0002641	-0.00085234	-0.13478	0.1836
21.825	0.28885	-0.0005937	0.0020173	-0.134	0.1833
21.92	0.29029	-1.9118e-05	0.00040213	-0.13329	0.18221
22.015	0.28682	0.00156	0.00221	-0.13379	0.18212
22.11	0.28713	-0.0024423	-0.0014735	-0.13408	0.18216
22.205	0.28349	2.8909e-05	0.00040488	-0.13338	0.18454
 22.3	0.28604	0.0016819	0.0034583	-0.13349	0.18317
22.395	0.28742	0.0017016	-0.00037671	-0.1341	0.18286
22.49	0.28789	-0.0015476	-0.0036094	-0.13289	0.18374
22.585	0.28759	-0.0010223	-0.0018728	-0.13313	0.18357
22.68	0.28708	-0.0019995	-0.00095147	-0.13364	0.18329
22.775	0.28614	-0.00063248	-0.0019237	-0.13347	0.18279
22.875	0.28734	0.00038171	0.0038123	-0.13457	0.18211
22.975	0.28778	0.0013231	0.0049751	-0.1337	0.18257
23.075	0.28591	0.0013324	0.0053328	-0.13617	0.18219
23.175	0.28355	-6.5592e-05	0.0015215	-0.13543	0.18296
23.275	0.2854	-0.0014961	0.0014254	-0.13578	0.1822
23.375	0.28725	-6.1915e-05	0.0015749	-0.13445	0.18127
23.475	0.28745	-0.00048129	0.0013783	-0.13447	0.18194
23.575	0.28812	0.00058943	0.0025878	-0.1345	0.18214
23.675	0.28957	-0.00016308	0.0013154	-0.13423	0.18138
23.775	0.29118	-0.00067135	0.0010116	-0.13396	0.18113
23.875	0.28505	-0.00024974	0.00032096	-0.13647	0.182
23.975	0.28782	-0.00095796	-0.0010982	-0.13515	0.18159
24.08	0.28518	-0.0010679	-0.00076429	-0.13507	0.18379
24.185	0.28749	6.0407e-05	0.0012031	-0.13448	0.18281
24.29	0.28742	-0.0010663	-0.001779	-0.13349	0.18334
24.395	0.29294	3.7681e-05	0.00027054	-0.13244	0.18207
 24.5	0.28714	-0.0013321	0.0010325	-0.13404	0.18417
24.605	0.28383	0.00086333	0.0039461	-0.13505	0.18303
24.71	0.28491	0.00080663	0.0018096	-0.13498	0.18331
24.815	0.28232	-0.0011227	0.0010679	-0.13511	0.18441
24.92	0.28582	-0.0012713	-0.00013804	-0.13437	0.1823
25.025	0.28606	-0.001809	-0.0021194	-0.13514	0.18158
25.13	0.28335	-2.0875e-05	0.00080834	-0.13517	0.18232
25.235	0.28671	0.00028561	0.0016479	-0.13466	0.18214
25.345	0.2853	-0.00038956	0.00091072	-0.13434	0.18323
25.455	0.2862	-0.00091011	-0.000394	-0.13545	0.18265
25.565	0.28904	-0.00061083	0.00072787	-0.13429	0.18113
25.675	0.28797	-0.00058541	-0.00062117	-0.13494	0.18161
25.785	0.28903	-0.0011201	-0.0012019	-0.13514	0.18089
25.895	0.28673	0.00050764	0.00074695	-0.13513	0.18244
26.005	0.29036	-0.00080793	-0.0014869	-0.13407	0.18189
26.115	0.28766	0.0017709	0.0036958	-0.13436	0.18233
26.225	0.28871	-0.0020012	-0.0023356	-0.13491	0.182
26.335	0.28812	-0.00049766	0.00076004	-0.13443	0.18147
26.445	0.28228	0.00063562	0.0038392	-0.13508	0.18391
26.56	0.28762	0.0012307	0.0044844	-0.13525	0.1823
26.675	0.29046	-0.0012479	-0.00020768	-0.13508	0.18064
26.79	0.29149	-0.0007263	-0.00087031	-0.13443	0.18119
26.905	0.2864	-0.00077186	-0.0017055	-0.13416	0.18321
27.02	0.28161	-0.0020178	-0.002891	-0.13503	0.18466
27.135	0.28577	-0.00080083	0.0006564	-0.13409	0.18377
27.25	0.28683	-0.0024354	-0.0027395	-0.13319	0.18369
27.365	0.28296	-0.0031855	-0.004962	-0.13439	0.1846
27.48	0.28965	-0.0021878	-0.0025224	-0.13291	0.18172
27.595	0.29238	-0.00080921	0.00053043	-0.13217	0.18104
27.71	0.28765	0.00034254	0.00066361	-0.1343	0.18255
27.83	0.2894	0.00044237	0.00097347	-0.13374	0.1824
27.95	0.29038	0.0010381	0.0021201	-0.1331	0.18311
28.07	0.2876	0.0015698	0.0028491	-0.13396	0.18238
28.19	0.28832	0.00018981	0.003199	-0.13419	0.18183
28.31	0.28804	-0.00091679	-0.00098491	-0.13448	0.18241
28.43	0.29124	-0.0010314	-0.0002868	-0.13202	0.18193
28.55	0.2839	-0.0019514	-0.00098853	-0.13368	0.18335
28.67	0.28239	0.00015201	-0.00066149	-0.13507	0.18364
28.79	0.28625	0.00048536	0.0010836	-0.13318	0.18329
28.91	0.28455	0.00064536	0.0024703	-0.13433	0.18374
29.035	0.28503	0.001214	0.001599	-0.13429	0.18377
29.16	0.2881	0.0015185	0.00041298	-0.13426	0.18244
29.285	0.28877	0.00020156	-0.00032937	-0.13359	0.18241
29.41	0.28898	-0.0017369	-0.0012492	-0.13227	0.18309
29.535	0.29224	-0.00012565	0.00055319	-0.13186	0.18197
29.66	0.29241	0.00072948	0.0033767	-0.13256	0.18231
29.785	0.28937	0.00086381	0.0023337	-0.13388	0.18273
29.91	0.28472	-0.00035438	0.00034183	-0.13437	0.18322
30.035	0.28533	-0.00138	-0.0018041	-0.13493	0.18238
30.16	0.28574	-0.0010173	-0.0020465	-0.13489	0.18382
30.29	0.28456	-0.00084439	-0.00070098	-0.13482	0.18361
30.42	0.28536	0.00039716	0.0019555	-0.13507	0.18309
30.55	0.28659	-0.00013264	-0.0035311	-0.13405	0.18341
30.68	0.28683	-0.00038865	-0.00031872	-0.13502	0.18218
30.81	0.2868	1.6953e-05	0.0003275	-0.13437	0.18201
30.94	0.28752	-0.0007699	-0.00015482	-0.13319	0.18225
31.07	0.29157	5.6845e-05	0.0018127	-0.13273	0.18175
 31.2	0.28438	-1.1791e-06	0.0037019	-0.13418	0.18324
31.33	0.2862	-0.00044311	-0.0011385	-0.13466	0.18274
31.46	0.28357	0.00024661	3.5267e-05	-0.1348	0.18359
31.595	0.28697	0.0020125	0.0027151	-0.13421	0.18314
31.73	0.28495	-0.00048365	-0.00024613	-0.13545	0.18394
31.865	0.2871	-3.9154e-05	0.00049519	-0.13346	0.18306
 32.0	0.28524	-0.00011782	-9.4376e-05	-0.13495	0.18309
32.135	0.28163	-0.00068538	0.0011476	-0.13515	0.18415
32.27	0.28658	-0.0011413	0.00060159	-0.13256	0.18363
32.405	0.28888	0.0010409	0.0015316	-0.13304	0.18255
32.54	0.28462	0.00043667	0.0018965	-0.135	0.18263
32.675	0.28005	0.00089162	0.0018717	-0.13437	0.18527
32.815	0.28151	-0.00091455	-0.0015975	-0.1345	0.18402
32.955	0.28327	4.5479e-05	-0.002801	-0.13476	0.18274
33.095	0.28474	-4.7086e-05	-0.00090628	-0.13409	0.18409
33.235	0.28542	0.0012962	0.0019149	-0.13481	0.18357
33.375	0.28859	-0.0012673	-0.002575	-0.13505	0.18156
33.515	0.28752	0.00048095	-0.0001882	-0.1358	0.18127
33.655	0.2849	0.00024087	0.00062313	-0.13563	0.18179
33.795	0.28682	-4.8767e-05	0.0015853	-0.13478	0.18133
33.935	0.2869	-0.00031032	0.0012201	-0.13482	0.1819
34.08	0.28625	-0.0010403	-0.00023269	-0.13433	0.18272
34.225	0.28418	-0.0013196	-0.00098082	-0.13403	0.18366
34.37	0.28015	-0.0014016	-0.0024898	-0.13672	0.1838
34.515	0.28632	0.00084869	0.0014153	-0.1348	0.18337
34.66	0.2865	-0.00062081	-0.0015356	-0.13527	0.18248
34.805	0.28734	-0.000978	-0.00081467	-0.13489	0.18239
34.95	0.28189	-0.00020244	-0.00032087	-0.13567	0.18336
35.095	0.28513	4.2498e-05	-0.00022466	-0.13522	0.18367
35.245	0.28829	-0.00062797	0.00077689	-0.13526	0.18166
35.395	0.28543	0.00082298	0.00038686	-0.13571	0.18268
35.545	0.28335	0.00015047	-0.0016348	-0.13553	0.18361
35.695	0.2826	0.00040483	0.00086959	-0.13592	0.18394
35.845	0.28465	0.00064256	0.00013115	-0.13518	0.1832
35.995	0.29033	-0.00022906	-4.9102e-05	-0.1354	0.1815
36.145	0.28216	0.00042104	0.0017611	-0.13667	0.18383
36.295	0.2884	-0.0015473	0.00048264	-0.13548	0.1819
36.45	0.28901	0.00011935	0.00056809	-0.13559	0.18178
36.605	0.29105	-0.0006834	0.0010247	-0.13399	0.18201
36.76	0.29058	0.00029314	0.0030709	-0.13316	0.18219
36.915	0.29016	0.0012525	0.0036612	-0.13373	0.18206
37.07	0.28611	-0.0020996	-0.00052831	-0.13566	0.18278
37.225	0.28676	-0.0018853	-0.0018249	-0.13481	0.18372
37.38	0.28625	-0.0014031	0.00051658	-0.13405	0.18263
37.535	0.2845	-0.0010042	-0.00075061	-0.1353	0.18251
37.695	0.28691	0.00080049	-0.00028272	-0.13482	0.18269
37.855	0.28961	-0.00075449	-0.0015742	-0.13341	0.18268
38.015	0.28558	0.0011915	0.0010437	-0.13406	0.18401
38.175	0.29217	-0.0015802	-0.0019816	-0.13455	0.18185
38.335	0.28848	-0.0011045	-0.0002434	-0.13378	0.18289
38.495	0.28636	-0.00090801	-0.0015431	-0.13478	0.18263
38.655	0.28732	0.00038268	0.0030436	-0.13498	0.18261
38.815	0.28413	-0.00048491	-9.9195e-05	-0.13557	0.18289
38.98	0.28297	0.0014752	0.0016973	-0.13619	0.18334
39.145	0.28456	0.00091408	0.00087745	-0.13561	0.18325
39.31	0.28157	0.00084065	0.001976	-0.13454	0.18441
39.475	0.27918	0.00011778	0.0025327	-0.13572	0.18469
39.64	0.28236	-0.0011287	-0.0026275	-0.13472	0.18387
39.805	0.28096	0.0012439	0.0030954	-0.13453	0.18427
39.97	0.2858	-0.00041802	0.0012804	-0.13427	0.18256
40.135	0.28944	-0.0019425	-0.002887	-0.13277	0.1818
40.305	0.28701	0.00047689	-0.0016905	-0.13495	0.18146
40.475	0.28906	-0.00049402	-0.00047387	-0.13303	0.18233
40.645	0.28782	0.00038358	-0.00070162	-0.13328	0.18224
40.815	0.28466	-0.00021683	-0.0018529	-0.13391	0.18407
40.985	0.28412	-0.0013243	-0.0039186	-0.1347	0.18354
41.155	0.28597	-0.00065209	0.00070622	-0.13498	0.1824
41.325	0.28537	0.00052947	0.00055592	-0.13491	0.18276
 41.5	0.28324	-0.00044307	-0.0019715	-0.13531	0.18395
41.675	0.28926	-0.0011576	0.0032542	-0.13461	0.18181
41.85	0.28987	0.0011273	0.00068677	-0.13477	0.18087
42.025	0.2899	0.00097878	-0.00015994	-0.13309	0.18172
 42.2	0.28989	0.0010817	0.0015858	-0.13416	0.18142
42.375	0.28464	-0.00052731	-0.0010479	-0.13452	0.18358
42.55	0.28459	0.00038957	0.00089238	-0.13524	0.18361
42.73	0.28555	0.0011968	0.002511	-0.13498	0.18198
42.91	0.28651	-0.00022627	-7.8554e-05	-0.13415	0.18187
43.09	0.28221	-0.00084777	0.0016514	-0.13464	0.18381
43.27	0.28644	4.8925e-05	-0.0020814	-0.13464	0.18273
43.45	0.28631	-0.0014685	-0.0027785	-0.13392	0.18348
43.63	0.287	-0.0026559	-0.003407	-0.13441	0.18164
43.81	0.28306	2.8716e-05	0.0026805	-0.13447	0.18382
43.995	0.29169	-0.0011412	-0.0017336	-0.13331	0.18205
44.18	0.28276	-0.0019233	-0.00019191	-0.13488	0.1847
44.365	0.28532	-0.00042679	-0.00084344	-0.13472	0.1826
44.55	0.28427	0.0016665	0.0040922	-0.1346	0.18326
44.735	0.27933	-0.00043424	-0.001873	-0.13448	0.18451
44.92	0.28726	0.0005462	-0.00093027	-0.13385	0.18201
45.11	0.28313	0.00011501	-6.5881e-05	-0.1341	0.18354
 45.3	0.28581	0.0020796	-0.00011755	-0.13388	0.1841
45.49	0.29355	-0.0010563	-0.0024038	-0.13248	0.18191
45.68	0.28881	-0.00057804	-0.00034814	-0.13344	0.18351
45.87	0.28721	0.0012385	0.0025527	-0.13469	0.18202
46.06	0.28682	0.00029291	0.0024033	-0.13308	0.18393
46.25	0.28564	-0.00046001	0.00033831	-0.13499	0.18341
46.445	0.28245	0.0012066	0.0033465	-0.13544	0.18421
46.64	0.28317	-0.00079291	3.9883e-06	-0.13382	0.18511
46.835	0.28779	-5.8741e-05	-0.00086039	-0.13294	0.18387
47.03	0.28387	-0.00038274	3.5986e-05	-0.13599	0.18331
47.225	0.28724	-0.00033705	0.0014961	-0.13453	0.18341
47.42	0.28801	-0.0012177	-0.0026897	-0.13295	0.18216
47.62	0.29098	0.0010942	0.0013013	-0.13305	0.18255
47.82	0.28684	0.002101	0.0042411	-0.13417	0.18282
48.02	0.28781	-0.00021311	-0.0013642	-0.13562	0.18304
48.22	0.28563	0.0011999	0.00068303	-0.13361	0.18386
48.42	0.28778	-0.001201	-0.0036525	-0.13225	0.18462
48.62	0.29214	-0.0012359	-0.0035303	-0.13197	0.18244
48.825	0.28226	-0.00055957	-0.0013527	-0.13378	0.18518
49.03	0.28618	-0.00059612	-0.0020834	-0.13374	0.18316
49.235	0.28224	-0.0025745	-0.0041828	-0.13471	0.18461
49.44	0.2872	-0.0011941	-0.00082525	-0.13449	0.18256
49.645	0.28907	-0.0019883	-0.0018018	-0.13427	0.18244
49.85	0.28695	-0.0027746	-0.0036636	-0.13426	0.18381
50.06	0.29134	0.00037178	-0.0012956	-0.13299	0.18262
50.27	0.28254	0.00048237	-0.0012287	-0.13514	0.18437
50.48	0.28764	-0.00018878	-0.0011363	-0.13299	0.18424
50.69	0.28775	0.00060205	-0.00062386	-0.13378	0.1826
 50.9	0.2833	-0.0024166	-0.0033053	-0.13318	0.18564
51.11	0.28955	9.0058e-05	0.0017873	-0.13382	0.18182
51.325	0.28634	-0.0022185	-0.0030944	-0.13395	0.18347
51.54	0.28952	-0.0017476	-0.0011345	-0.1342	0.18206
51.755	0.28964	-0.00072599	-0.00014712	-0.13382	0.18168
51.97	0.29025	-0.0010696	-0.0012563	-0.13524	0.18216
52.185	0.28438	-0.0011633	-7.7009e-05	-0.13447	0.18365
 52.4	0.2854	-0.00083347	-0.00067079	-0.13367	0.18381
52.62	0.28919	0.0018787	0.0042648	-0.13411	0.18287
52.84	0.2798	-0.00067462	-0.00049974	-0.13494	0.18465
53.06	0.28512	0.00083201	-0.0004072	-0.13617	0.18292
53.28	0.28629	6.2512e-06	7.3046e-05	-0.13454	0.18365
 53.5	0.28286	3.874e-05	0.0015783	-0.13569	0.18397
53.72	0.2889	-0.0018417	-0.0014487	-0.13404	0.18278
53.945	0.28559	-0.0019766	-0.0033643	-0.135	0.18301
54.17	0.28235	-0.0017612	-0.00021846	-0.13582	0.18334
54.395	0.28531	0.00051326	-0.00013584	-0.1335	0.18457
54.62	0.28891	-0.001793	-0.0010118	-0.13465	0.18218
54.845	0.28568	-0.00040599	-0.0012555	-0.13438	0.18322
55.075	0.28264	-0.0015217	-0.0036162	-0.13468	0.18313
55.305	0.2847	0.00032107	0.0023729	-0.13617	0.18198
55.535	0.28472	-0.0019646	-0.0024665	-0.13423	0.18276
55.765	0.28686	0.00015231	0.0020323	-0.13447	0.18249
55.995	0.28475	-0.00039584	-0.0020255	-0.13404	0.1842
56.23	0.29229	-0.0023805	-0.0020617	-0.13298	0.18131
56.465	0.29201	-0.0011993	0.0011848	-0.13436	0.18093
 56.7	0.28392	6.3753e-05	2.8901e-05	-0.13541	0.18361
56.935	0.28259	-0.0014417	-0.0024121	-0.1348	0.18355
57.17	0.28542	-0.0017272	-0.0018135	-0.13436	0.18294
57.405	0.28802	-0.0022334	-0.0018082	-0.13364	0.18261
57.645	0.28488	-0.000187	0.001622	-0.13458	0.18334
57.885	0.28438	-0.00057233	-0.000651	-0.13598	0.18403
58.125	0.28446	-0.00081675	-0.0023406	-0.13452	0.18443
58.365	0.28271	-3.648e-05	-0.00049795	-0.13535	0.18445
58.605	0.29048	-0.0011779	-0.0024858	-0.13447	0.18061
58.85	0.29045	-0.0023469	-0.0044817	-0.13446	0.18082
59.095	0.28356	-0.0016664	-0.0059034	-0.13417	0.18468
59.34	0.28999	0.0017787	0.0015627	-0.13432	0.18146
59.585	0.28641	-0.0006062	-0.0014425	-0.13391	0.18351
59.83	0.28546	0.00098822	0.0010133	-0.13446	0.18416
60.08	0.28728	0.0004013	0.0014159	-0.13412	0.18282
60.33	0.28938	-0.00055854	-0.0013234	-0.13459	0.18201
60.58	0.28967	-0.00097066	0.00027507	-0.13425	0.18083
60.83	0.28627	-0.0023268	-0.004268	-0.13376	0.18374
61.08	0.28952	-0.00045528	-0.0018646	-0.13253	0.18267
61.335	0.28126	-0.0019485	-0.0017434	-0.13486	0.18504
61.59	0.28656	-0.0043438	-0.0063305	-0.13474	0.18303
61.845	0.28374	-0.0016387	-0.0038742	-0.13431	0.18449
 62.1	0.2853	3.1148e-05	-4.331e-05	-0.13332	0.18346
62.355	0.28332	-0.0014057	-0.00061951	-0.13474	0.18287
62.615	0.28492	-0.0010768	-0.0018309	-0.13503	0.18294
62.875	0.28223	-0.0012024	-0.00081311	-0.13414	0.18411
63.135	0.28577	-0.00066266	-0.0014829	-0.1344	0.18323
63.395	0.28893	0.00012723	-0.0020902	-0.13432	0.18108
63.66	0.28316	0.0007772	0.00029655	-0.13679	0.18289
63.925	0.28182	0.0011046	0.0010227	-0.13632	0.18269
64.19	0.29208	0.001195	0.0012812	-0.13564	0.17915
64.455	0.28669	0.00056606	0.00092823	-0.1349	0.18236
64.72	0.28757	0.00050589	0.0011363	-0.13411	0.18224
64.99	0.28374	0.0024211	0.0017212	-0.13544	0.18329
65.26	0.28497	-7.5686e-05	0.00085245	-0.13496	0.18235
65.53	0.29102	-0.00076779	-0.0015673	-0.13413	0.18127
 65.8	0.28793	-0.00049072	0.00045387	-0.13258	0.18305
66.07	0.28587	-0.00059039	-0.001068	-0.1345	0.18267
66.345	0.28638	0.0028494	0.0023082	-0.13451	0.18171
66.62	0.28819	-0.00097547	-0.0018343	-0.13436	0.18282
66.895	0.28488	0.00044873	0.0011234	-0.13499	0.18257
67.17	0.28331	0.00011024	-0.00069036	-0.13476	0.18437
67.45	0.28388	0.00068367	0.0026705	-0.13498	0.1838
67.73	0.28982	0.00052345	0.0010804	-0.13458	0.18128
68.01	0.28419	0.000391	0.0016816	-0.13433	0.1837
68.29	0.28949	0.0010905	0.0016309	-0.13297	0.18313
68.575	0.28102	-0.0016944	-0.0019925	-0.1347	0.18539
68.86	0.28738	-0.0010228	0.0017706	-0.13408	0.18251
69.145	0.28771	0.00057235	0.00061749	-0.13529	0.18173
69.43	0.28917	-0.0012594	-0.001391	-0.13373	0.18177
69.715	0.28571	0.0020056	0.0021009	-0.13362	0.18372
70.005	0.28318	0.0015665	0.0013516	-0.13389	0.18379
70.295	0.29384	0.0024731	0.0054073	-0.13294	0.18066
70.585	0.28607	0.00029637	0.0012689	-0.13317	0.18362
70.875	0.28899	0.00021481	-0.00039288	-0.13279	0.18343
71.17	0.28135	-0.0017313	-0.0022277	-0.13544	0.18385
71.465	0.28006	0.0019495	0.0011534	-0.13492	0.18491
71.76	0.28199	-8.8841e-05	0.00061079	-0.13542	0.18355
72.055	0.28793	-0.0010931	0.0007783	-0.13401	0.18303
72.355	0.29364	-0.0029661	-0.0030586	-0.13237	0.18112
72.655	0.28504	-0.0014913	-0.0030247	-0.13464	0.18296
72.955	0.28716	-0.00042122	-0.0010175	-0.13534	0.18305
73.255	0.29032	0.00089141	0.00051563	-0.13258	0.18285
73.56	0.28425	-0.00083103	-0.0017855	-0.13507	0.18352
73.865	0.28685	-0.001442	-0.00014265	-0.13514	0.18197
74.17	0.28077	-0.00036234	-0.00058902	-0.13486	0.18476
74.475	0.28492	0.00048013	0.0010305	-0.13408	0.18374
74.785	0.28136	-0.0011255	-0.001483	-0.13533	0.1844
75.095	0.29176	-0.0025271	-0.0014563	-0.13431	0.18091
75.405	0.28741	-0.0003884	-9.8103e-05	-0.13354	0.18334
75.715	0.28733	-0.00028923	-0.001097	-0.13475	0.18267
76.03	0.28555	-0.0008565	-0.0023654	-0.13561	0.18275
76.345	0.27983	0.00021622	-0.00048314	-0.13571	0.18561
76.66	0.28142	-0.0026317	-0.0043383	-0.13448	0.18438
76.975	0.28464	-0.0012181	-0.0027936	-0.13463	0.18299
77.295	0.28977	0.00062966	0.0010422	-0.13428	0.18244
77.615	0.28548	0.00071181	-0.00058715	-0.13516	0.18278
77.935	0.2875	-0.00055488	-0.0022632	-0.13371	0.18263
78.255	0.28822	0.0004714	0.00015881	-0.1338	0.18213
78.58	0.28845	-0.00043175	-0.00021365	-0.13448	0.18221
78.905	0.28911	-0.0007751	-0.0026546	-0.13367	0.18221
79.23	0.28768	-0.0020345	-0.0020151	-0.13396	0.18248
79.555	0.2857	9.7008e-05	0.00032772	-0.13389	0.18368
79.885	0.28585	0.00042307	-0.0018411	-0.13272	0.18446
80.215	0.28117	-0.00051123	-0.00011116	-0.13405	0.18506
80.545	0.28152	0.0012389	8.3426e-05	-0.13552	0.18367
80.875	0.28734	-0.00029355	-0.00088727	-0.13404	0.18236
81.21	0.28714	0.00091665	6.2034e-05	-0.13504	0.18191
81.545	0.28307	1.3233e-06	-0.00039172	-0.13445	0.18557
81.88	0.28315	0.00041654	0.0020062	-0.13353	0.18537
82.22	0.28708	-0.000148	2.2565e-05	-0.13376	0.18412
82.56	0.28891	0.00059555	-2.4652e-05	-0.13324	0.18373
 82.9	0.28258	-0.0014267	-0.0011469	-0.13417	0.18521
83.24	0.28617	-0.001251	-0.0022398	-0.13316	0.18428
83.585	0.28607	0.00070925	0.0019207	-0.13335	0.18374
83.93	0.28722	-0.0011287	-0.00088445	-0.13337	0.18307
84.275	0.28664	-0.00098435	-0.0013262	-0.13361	0.18414
84.62	0.28128	0.0018849	0.0016764	-0.13489	0.1845
84.97	0.28915	-0.00053048	0.0028831	-0.13336	0.18266
85.32	0.28441	0.00019067	-0.00062509	-0.13428	0.18385
85.67	0.28221	0.00063528	0.0041696	-0.13531	0.18359
86.025	0.29388	0.0011609	0.0023106	-0.13434	0.18039
86.38	0.28508	0.00095455	0.002867	-0.1349	0.18389
86.735	0.28415	-0.00042318	0.0010695	-0.13425	0.1842
87.09	0.28704	4.2931e-05	-0.00060262	-0.13335	0.18414
87.45	0.2835	0.00034008	-0.00071201	-0.13475	0.18423
87.81	0.2905	-0.00029265	-0.00080561	-0.13328	0.18206
88.17	0.29013	-0.00035004	0.00027217	-0.13332	0.18286
88.535	0.28429	0.0026002	0.0013384	-0.13482	0.18384
 88.9	0.28592	0.0023796	0.0051081	-0.13346	0.18362
89.265	0.28781	0.00061263	0.00043063	-0.13435	0.18345
89.635	0.2839	0.0004103	-1.52e-05	-0.13487	0.18474
90.005	0.28839	0.00092605	0.00080774	-0.13364	0.18301
90.375	0.27908	-0.00010366	-0.00057156	-0.13627	0.18515
90.745	0.28869	0.001363	0.0028869	-0.1346	0.18169
91.12	0.28456	-0.00029677	0.00061624	-0.13524	0.18267
91.495	0.28426	0.0015637	0.0013622	-0.13627	0.18278
91.87	0.27745	0.0011481	0.003381	-0.13684	0.18452
92.25	0.28483	-0.00036681	-0.0027989	-0.1341	0.18366
92.63	0.28327	0.00038268	0.00051601	-0.1349	0.18378
93.01	0.28782	-0.002676	-0.0024698	-0.13338	0.18322
93.395	0.28774	-0.001248	-0.0023392	-0.13416	0.18272
93.78	0.28697	-0.00043658	-0.002183	-0.13587	0.18156
94.165	0.28236	0.00082615	0.00071489	-0.13479	0.18438
94.555	0.28698	0.0012601	0.0042761	-0.1337	0.18302
94.945	0.28578	-0.00079352	-0.00012411	-0.13474	0.18292
95.335	0.29037	-0.00076872	0.00076976	-0.13531	0.18071
95.725	0.28441	0.0011486	0.0015457	-0.13522	0.18209
96.12	0.28312	-0.00089519	-0.0016227	-0.13545	0.18402
96.515	0.29219	0.00024056	0.0021997	-0.13289	0.18086
96.91	0.28765	-0.00095829	-0.0022596	-0.13503	0.18131
97.31	0.2896	-0.0013741	-0.0014668	-0.13389	0.18208
97.71	0.28589	4.0054e-06	-0.00036244	-0.13593	0.18195
98.11	0.28993	-6.231e-05	0.0010302	-0.13501	0.18101
98.515	0.27919	-0.0011939	-0.00090069	-0.13739	0.18277
98.92	0.28685	0.0024577	0.0028859	-0.13547	0.18199
99.325	0.28444	-0.001484	0.0014177	-0.13451	0.18386
99.735	0.28475	0.0016666	0.0038173	-0.13363	0.18466
100.14	0.2894	-0.0011137	-0.0020731	-0.13431	0.18234
100.56	0.28527	0.00078843	0.0016237	-0.13522	0.183
100.97	0.28178	0.0013635	-8.5429e-05	-0.134	0.18459
101.39	0.28256	0.00047145	0.00088836	-0.13522	0.18416
101.8	0.28817	0.00020687	-3.4355e-05	-0.13402	0.18185
102.22	0.28741	0.0016116	-0.0012324	-0.13357	0.18347
102.64	0.28685	-0.00027012	-0.0016627	-0.1351	0.18365
103.06	0.28342	0.0021132	0.0015971	-0.13579	0.18355
103.48	0.28593	0.001034	0.0015688	-0.13593	0.18181
103.91	0.28639	-0.0015555	-0.00045686	-0.1346	0.18389
104.33	0.28514	-0.0021717	-0.0010795	-0.13519	0.18319
104.77	0.2833	-0.0006101	-0.0022382	-0.13563	0.18269
105.19	0.28634	-0.00014567	0.00031008	-0.13618	0.18216
105.62	0.28617	-0.00012925	-0.0015416	-0.13509	0.18281
106.06	0.28884	-0.00068352	0.00095577	-0.13291	0.18264
106.5	0.28222	-0.0004646	-0.0015879	-0.13564	0.18361
106.94	0.285	0.0007834	-0.00012805	-0.13606	0.18257
107.38	0.28602	0.0010724	-0.00022854	-0.13634	0.18189
107.81	0.2868	-0.0013415	-0.0013076	-0.13456	0.18323
108.26	0.27937	0.0018241	0.0042971	-0.13664	0.1844
108.7	0.28722	-0.0011871	-0.0023359	-0.13523	0.18319
109.15	0.28396	-0.0012012	-0.0033432	-0.13565	0.18402
109.6	0.28251	0.0012517	0.00081197	-0.13491	0.18517
110.05	0.28705	0.001025	0.0024066	-0.13389	0.18354
110.5	0.28596	-0.0001679	-0.00063107	-0.13485	0.18425
110.95	0.28556	0.0023747	0.002843	-0.1343	0.18427
111.41	0.28237	-0.0011771	-0.0041106	-0.1355	0.18372
111.87	0.28047	0.0008815	0.0012321	-0.13614	0.18499
112.33	0.29028	-0.0030412	-0.0013153	-0.13374	0.18294
112.79	0.28798	-0.00033096	0.00030854	-0.13421	0.18347
113.25	0.28795	-0.0029595	-0.0022602	-0.13515	0.18305
113.72	0.28096	-0.00094688	-0.00064506	-0.13689	0.18434
114.19	0.28403	-0.00050058	-0.0010144	-0.13541	0.18367
114.66	0.28725	-0.00055404	-0.0011443	-0.13506	0.18283
115.12	0.28306	-0.00083321	-0.00070499	-0.13655	0.18449
115.6	0.28421	0.00017816	0.0016374	-0.13627	0.18322
116.08	0.2835	0.00040685	-0.00057198	-0.13742	0.18291
116.55	0.28642	-0.00050085	0.00085329	-0.13577	0.18206
117.03	0.28331	0.0012279	-0.0021226	-0.13548	0.18456
117.51	0.28664	-0.00066782	0.00085411	-0.13435	0.18281
118.0	0.28545	-0.00047009	-0.00086914	-0.13405	0.18395
118.48	0.28776	0.00090365	-0.0014427	-0.13378	0.18274
118.97	0.28235	-0.00059113	-0.0018028	-0.13602	0.18364
119.45	0.28245	0.0016623	0.0010665	-0.1361	0.18417
119.94	0.28277	0.0038288	0.0063525	-0.13566	0.18533
120.44	0.28821	-0.00066937	0.00056609	-0.13507	0.18314
120.93	0.28868	-0.0013167	-0.0038582	-0.13433	0.18241
121.42	0.28245	0.00046797	-4.5576e-06	-0.13538	0.18381
121.92	0.28198	-0.0018247	-0.0016072	-0.13604	0.18434
122.42	0.28391	0.00055307	0.0010763	-0.13541	0.1841
122.92	0.28803	8.8007e-05	0.0037595	-0.13459	0.1822
123.43	0.28491	0.00084407	-0.00023612	-0.13499	0.18406
123.94	0.28848	-0.0017473	-0.0036841	-0.13449	0.18266
124.44	0.28739	0.00081236	0.00024611	-0.13352	0.18378
124.95	0.28685	0.0015595	0.0025628	-0.13547	0.18333
125.47	0.29149	-6.9911e-05	-0.00031177	-0.13439	0.18139
125.98	0.28664	-0.0008642	-0.00029483	-0.13542	0.18301
126.5	0.28588	-0.00055589	-0.00027196	-0.13474	0.18403
127.02	0.29143	0.0011493	-7.192e-06	-0.13395	0.18147
127.54	0.28103	0.0011374	0.00096527	-0.13538	0.18527
128.06	0.28325	0.00057234	0.0014687	-0.13559	0.18454
128.59	0.2856	0.0021933	0.0037971	-0.13677	0.18294
129.12	0.2886	0.001989	0.0031309	-0.13497	0.1823
129.65	0.28496	0.001422	0.001264	-0.13537	0.18298
130.18	0.28731	0.00062746	-0.0019731	-0.13789	0.18105
130.72	0.28838	-0.00056025	-0.00056605	-0.13507	0.18261
131.25	0.27957	-0.0012614	-0.0050648	-0.13687	0.1855
131.79	0.28456	-0.0019639	-0.0013469	-0.13578	0.18358
132.33	0.29013	-0.00062584	0.0015276	-0.13568	0.18112
132.88	0.28559	-0.00090327	-0.0012898	-0.13626	0.18274
133.42	0.28919	-0.0011059	0.00046886	-0.13386	0.18247
133.97	0.28028	0.00050008	0.0007974	-0.13571	0.18544
134.51	0.28387	-0.00072748	-0.00034719	-0.13502	0.18473
135.06	0.27789	0.00028257	0.00064828	-0.13647	0.18558
135.62	0.2862	0.0020359	0.0019572	-0.13492	0.18363
136.18	0.28608	0.00095536	-0.00049278	-0.13452	0.18244
136.74	0.28311	-0.0010273	-3.8253e-07	-0.1346	0.18399
137.29	0.28326	0.0014282	-0.00065582	-0.13568	0.18414
137.86	0.29046	-0.00072156	-0.00021271	-0.13326	0.18187
138.43	0.28404	0.00076252	0.0013727	-0.13579	0.1839
138.99	0.28721	0.00019814	-0.00089471	-0.13627	0.18289
139.56	0.27939	0.0047661	0.0021924	-0.13717	0.18496
140.13	0.28714	0.0017004	-0.00072873	-0.13476	0.18287
140.71	0.27863	-0.0012257	-0.00052174	-0.1358	0.18516
141.28	0.28392	-0.00080809	0.0011481	-0.13518	0.18428
141.86	0.27801	1.9009e-05	0.0017958	-0.13636	0.18531
142.44	0.28128	0.00056005	0.00084813	-0.13646	0.18527
143.03	0.28426	-0.00026178	-0.0014987	-0.13608	0.18431
143.61	0.28418	-0.00033876	0.0016663	-0.13658	0.18319
144.2	0.28506	0.0011374	0.00069001	-0.13764	0.18331
144.79	0.28599	-0.0010408	-0.0050995	-0.13616	0.18216
145.38	0.28525	-0.0012305	-0.0044841	-0.13529	0.18417
145.98	0.2827	0.00049983	0.00077301	-0.13545	0.18424
146.58	0.28982	0.0012284	0.0020177	-0.13539	0.18248
147.18	0.28404	-0.0011247	0.0016819	-0.13545	0.18269
147.78	0.28985	0.0001594	-0.00058342	-0.13423	0.18204
148.39	0.28156	0.0012181	0.0030059	-0.13683	0.1834
149.0	0.2845	0.00050013	0.00030834	-0.1334	0.18367
149.61	0.2838	-0.00014766	-0.0012869	-0.13661	0.18353
150.22	0.29041	-0.0027496	-0.0052957	-0.13362	0.1815
150.84	0.28377	0.001737	0.0005169	-0.13589	0.18351
151.46	0.28214	-0.0030346	-0.0040746	-0.13467	0.18482
152.08	0.28862	-0.00057675	1.8118e-05	-0.13319	0.18359
152.71	0.28486	-0.00013882	-0.00083622	-0.13518	0.1839
153.33	0.28431	0.0011803	0.00085646	-0.13489	0.18466
153.96	0.28978	-0.00012117	0.0019921	-0.13287	0.18177
154.59	0.28717	0.001184	0.0013948	-0.13361	0.18271
155.22	0.29052	0.0017537	0.0042115	-0.13395	0.18176
155.86	0.28977	-2.3208e-05	-0.001281	-0.13434	0.18167
156.5	0.29121	0.0014683	0.0013239	-0.13483	0.18153
157.14	0.28587	0.00035931	0.0017337	-0.13409	0.18424
157.78	0.28392	-0.0018089	-0.0021137	-0.13431	0.18405
158.43	0.28208	-0.0027242	-0.0012169	-0.13589	0.18477
159.08	0.28775	-0.00045744	-0.00035079	-0.13447	0.18273
159.73	0.28558	0.00033614	0.0019722	-0.13456	0.18326
160.38	0.2827	-0.0010873	-0.0017669	-0.13525	0.1836
161.04	0.28372	-7.3196e-05	-0.0015981	-0.13482	0.18451
161.7	0.28596	0.001835	0.00236	-0.13462	0.18392
162.36	0.28211	-0.0010262	-0.0017179	-0.13489	0.18443
163.03	0.28558	-0.00069205	0.0012575	-0.13389	0.18319
163.69	0.28635	0.0002973	0.00037321	-0.13587	0.18198
164.36	0.28554	0.00051716	0.0018401	-0.13479	0.18341
165.03	0.28411	0.00040247	-1.5761e-05	-0.13454	0.18353
165.71	0.28756	0.0013488	0.0031187	-0.1328	0.18265
166.39	0.29356	-0.0016514	-0.0016757	-0.13171	0.18228
167.07	0.294	0.0039801	0.0045179	-0.13296	0.18074
167.75	0.28362	0.0032154	0.0033039	-0.13401	0.18485
168.44	0.28309	-0.00024064	0.0007393	-0.1357	0.1849
169.13	0.28345	0.0020528	0.0019174	-0.13534	0.18435
169.82	0.28346	-0.002536	0.0010081	-0.13491	0.18347
170.51	0.28697	0.00097937	-0.00073857	-0.13481	0.18351
171.22	0.28848	0.00095368	0.0018827	-0.13377	0.1821
171.91	0.2898	-0.0002342	0.0012298	-0.13436	0.18269
172.62	0.28548	0.0014105	0.00069109	-0.13502	0.18342
173.32	0.27861	-0.0014191	-0.0014208	-0.13567	0.18583
174.03	0.28677	7.444e-05	0.0028042	-0.13569	0.1826
174.75	0.28328	0.00090464	0.0028606	-0.1354	0.18473
175.46	0.2783	-0.0027131	-0.0051423	-0.13556	0.18552
176.18	0.28381	-0.0014091	-0.00022428	-0.13563	0.18389
176.9	0.2858	0.00019006	-0.0017592	-0.1346	0.18426
177.62	0.28114	0.0011471	0.0013587	-0.13609	0.18503
178.35	0.28022	-0.0020381	-0.0026949	-0.13594	0.18558
179.08	0.28826	-0.0027992	-0.0040262	-0.13398	0.18246
179.81	0.28798	-0.0019815	-0.0044085	-0.13365	0.18312
180.55	0.2836	-0.0010279	-0.0018078	-0.13495	0.18302
181.29	0.28298	-0.0027484	-0.0010624	-0.13477	0.18414
182.03	0.29134	0.0006714	0.0036376	-0.13491	0.1821
182.78	0.2887	6.4825e-05	0.0028342	-0.1344	0.18283
183.53	0.28333	-0.0025002	8.668e-05	-0.13494	0.18392
184.28	0.28746	-0.00030271	0.0002048	-0.13562	0.18367
185.03	0.28182	0.00082884	0.0018044	-0.13409	0.18611
185.78	0.29103	0.0017885	0.0037337	-0.13633	0.18181
186.54	0.28623	-0.0014285	-0.0026324	-0.13555	0.18357
187.31	0.29091	-0.0018254	-0.0011916	-0.1342	0.18229
188.07	0.29088	-0.0003777	-0.0018251	-0.13274	0.18373
188.84	0.28132	0.0018673	0.00049908	-0.13525	0.18497
189.62	0.28081	0.0019508	0.0013375	-0.13576	0.18457
190.39	0.28517	0.00081107	0.0021041	-0.13522	0.18406
191.17	0.28128	-0.0020144	-0.0017384	-0.13514	0.18422
191.95	0.28571	7.9625e-06	0.0016669	-0.13629	0.18365
192.74	0.28894	-0.0016349	-0.0061115	-0.13537	0.1824
193.53	0.28668	0.00016334	0.00044957	-0.1348	0.1838
194.31	0.28601	-7.9176e-05	-0.0017228	-0.13405	0.18321
195.11	0.27971	0.00050499	0.00047582	-0.13703	0.18413
195.91	0.2829	-0.00067351	-0.0011944	-0.13676	0.18366
196.71	0.28476	0.00065447	-0.00066929	-0.13565	0.18328
197.51	0.28296	-0.0003441	-0.003655	-0.1359	0.18519
198.32	0.28603	-0.0010794	-0.0011283	-0.13459	0.18412
199.13	0.28622	-6.963e-05	0.0013692	-0.13526	0.18265
199.95	0.28419	-0.0024223	-0.0059489	-0.13571	0.18502
200.76	0.27971	0.0010199	0.0025074	-0.13561	0.18511
201.59	0.28551	-0.0021131	-0.0046457	-0.13409	0.18382
202.41	0.29019	0.00070996	-0.00035919	-0.13505	0.1825
203.24	0.28367	-0.0038057	-0.0035741	-0.13619	0.18392
204.06	0.28524	-0.00041826	-0.00079915	-0.13592	0.18403
204.9	0.28771	-0.0010916	0.00033013	-0.13491	0.18432
205.74	0.28602	0.0009437	0.0020087	-0.13721	0.18344
206.58	0.28734	-3.4179e-05	0.00070859	-0.13691	0.18341
207.43	0.28829	0.0025356	0.0034664	-0.135	0.18255
208.28	0.28538	0.00036406	-0.00017208	-0.13526	0.18432
209.12	0.27843	-0.00082007	-0.00059618	-0.13679	0.18667
209.98	0.2819	-0.000282	-0.00012029	-0.1344	0.1864
210.84	0.27864	-0.0031673	-0.0066215	-0.13622	0.18533
211.7	0.28971	-2.5802e-05	0.0011047	-0.1357	0.18324
212.56	0.28672	0.00041886	0.0018776	-0.13551	0.18353
213.44	0.28733	0.0032852	0.0050789	-0.13629	0.18262
214.31	0.28481	-0.0018895	0.00068718	-0.13555	0.18429
215.18	0.2839	-0.00019238	-0.00031461	-0.13428	0.1848
216.06	0.28157	-0.00082348	-0.0013608	-0.13622	0.18485
216.94	0.28951	-0.00063196	-0.0013826	-0.13355	0.18149
217.83	0.28811	-0.00042557	-0.0024042	-0.13611	0.18288
218.72	0.27901	0.00043426	0.0020024	-0.13697	0.18659
219.62	0.28961	-0.00081735	-0.0011247	-0.13535	0.18234
220.51	0.27848	0.0024773	0.0041308	-0.13811	0.18446
221.41	0.28165	0.00024995	0.0021282	-0.13607	0.18419
222.31	0.28089	-0.0008398	-0.00018713	-0.13644	0.18564
223.22	0.28839	-0.0017639	-0.0015281	-0.13503	0.18287
224.13	0.28057	-0.0011239	0.0020242	-0.13587	0.18653
225.05	0.28538	-0.00085806	0.00067901	-0.13557	0.1838
225.97	0.29385	-0.00023555	0.0013234	-0.13605	0.18047
226.9	0.29089	0.0012905	0.0039544	-0.13425	0.18184
227.82	0.28468	-0.00070873	0.0012533	-0.1359	0.18538
228.75	0.28292	-0.00085499	0.00095812	-0.13721	0.18358
229.69	0.28275	-0.0012905	-0.0044402	-0.13726	0.18328
230.62	0.28549	-0.00098258	-0.0005626	-0.13713	0.18316
231.56	0.28369	-0.0012278	0.0012955	-0.13775	0.18247
232.51	0.28704	0.00034653	-0.00021565	-0.138	0.18202
233.46	0.28574	-0.0012986	-0.0021223	-0.13772	0.18267
234.41	0.28764	-0.0017185	-0.0028891	-0.13768	0.18267
235.37	0.289	0.0011223	0.0020052	-0.13745	0.18086
236.33	0.28425	-0.00034222	-0.0011609	-0.1377	0.18321
237.29	0.28094	0.0021317	0.0020953	-0.13908	0.18364
238.26	0.29057	0.0016853	0.0019716	-0.1349	0.18236
239.24	0.28831	-0.001654	0.0011308	-0.13606	0.1826
240.22	0.28669	0.0016531	-0.0004653	-0.13725	0.18331
241.19	0.28421	-0.0022507	-0.0016356	-0.136	0.18595
242.18	0.27951	-0.00042114	0.00030148	-0.13774	0.18657
243.17	0.287	-0.002354	-0.0015572	-0.13702	0.18442
244.16	0.29106	-0.0017146	-0.004667	-0.13388	0.18298
245.16	0.28841	-0.0029589	-0.0038838	-0.13713	0.18323
246.16	0.28821	-0.000818	-0.0014996	-0.13522	0.18372
247.16	0.27981	-0.00075327	-0.002119	-0.13727	0.18547
248.18	0.29423	-0.00067783	-0.00074627	-0.13369	0.18206
249.19	0.28079	-5.3722e-05	-0.0018642	-0.13802	0.18555
250.21	0.28994	0.00069451	0.0014951	-0.13521	0.18283
251.22	0.28195	-0.00048131	0.0016815	-0.13632	0.18435
252.25	0.28551	4.3783e-05	0.0027931	-0.13874	0.18316
253.28	0.28341	-0.0024265	-0.0026861	-0.13776	0.184
254.31	0.28657	-0.00077988	0.00043022	-0.13555	0.18414
255.35	0.28632	-0.00054981	0.00032261	-0.13778	0.18248
256.4	0.28782	0.001686	0.002661	-0.13623	0.18333
257.44	0.28735	-0.0029117	-0.0057995	-0.13538	0.18218
258.5	0.28348	-0.00099829	-0.00016278	-0.13795	0.18374
259.55	0.27783	-0.001718	-0.0020169	-0.13782	0.18514
260.61	0.28619	0.0020966	0.005154	-0.13737	0.18285
261.68	0.29148	-0.003018	-0.0022579	-0.13693	0.18143
262.75	0.28801	2.2794e-05	-0.0044916	-0.13732	0.1825
263.82	0.29125	-0.0007146	0.0032871	-0.13649	0.18141
264.89	0.28219	-0.0010965	-0.0058117	-0.13729	0.18432
265.98	0.28673	0.0025393	-0.00018236	-0.13539	0.18225
267.06	0.29114	0.0017746	0.00092047	-0.13313	0.18343
268.15	0.28531	0.0013149	-0.00043262	-0.13722	0.18345
269.25	0.28281	-0.0019572	-0.006011	-0.13669	0.18414
270.35	0.28851	0.00075803	0.0014963	-0.13513	0.18269
271.45	0.28549	0.0013154	-0.0028142	-0.13496	0.1843
272.56	0.28205	0.0009153	0.0003771	-0.13691	0.18408
273.67	0.29137	0.00012063	-0.0052404	-0.13489	0.18298
274.79	0.28655	-0.00061102	0.00021739	-0.13417	0.18367
275.9	0.28878	-0.00019871	-0.0023596	-0.13613	0.18248
277.03	0.28172	0.0016618	-0.0014762	-0.13719	0.18488
278.16	0.2827	-0.00037969	-9.6596e-05	-0.13537	0.18492
279.3	0.28439	0.0019548	0.0025753	-0.13559	0.18469
280.44	0.28905	0.00083217	0.0033507	-0.13368	0.18199
281.58	0.28553	0.0027946	0.0028606	-0.13546	0.18307
282.73	0.28321	-0.00030238	-0.0014751	-0.1384	0.18363
283.88	0.28731	0.002844	0.0018802	-0.13407	0.1834
285.05	0.28379	0.0023105	0.0016711	-0.13648	0.18312
286.21	0.29366	-0.0020612	-0.00201	-0.13467	0.18088
287.38	0.29347	-0.0001474	6.6867e-06	-0.13371	0.18116
288.56	0.28125	-0.00078893	-0.0027174	-0.13402	0.18598
289.73	0.2858	0.00022882	0.0010298	-0.13453	0.1834
290.91	0.28139	0.0020068	0.0030626	-0.13649	0.18361
292.1	0.28484	0.0028944	0.0017583	-0.13685	0.1828
293.29	0.27515	0.00015953	-0.0047262	-0.13717	0.18606
294.48	0.29346	-0.00035762	-0.00084257	-0.13298	0.18304
295.68	0.28601	-0.0054422	-0.0051528	-0.13545	0.18399
296.88	0.27611	0.0019683	0.0050792	-0.13491	0.18674
298.1	0.28589	0.0010178	-0.00018292	-0.13378	0.18507
299.31	0.28328	-0.00026505	-0.0028984	-0.13386	0.1841
300.53	0.28153	0.0005864	-0.00014141	-0.13857	0.18135
301.75	0.27227	-0.00010974	-0.00086048	-0.13484	0.18834
302.99	0.27686	-0.0012557	-0.0052974	-0.13592	0.18675
304.22	0.27426	0.0010719	0.00057749	-0.13745	0.18681
305.46	0.28743	0.0010487	0.0011191	-0.1358	0.18241
306.7	0.27754	0.0012976	0.0020251	-0.13678	0.1876
307.95	0.28383	-0.0012171	-0.0019485	-0.13574	0.18497
309.21	0.28154	-0.0024186	-0.0037382	-0.13634	0.18663
310.47	0.28766	0.0005713	0.001586	-0.13365	0.18453
311.74	0.27876	0.00083109	0.001189	-0.13504	0.18717
313.0	0.27938	-0.0030281	1.1834e-05	-0.13307	0.18785
314.28	0.28109	-0.0011466	-0.0028922	-0.1352	0.18656
315.56	0.28369	-0.0014379	-0.0014453	-0.13264	0.18708
316.85	0.28114	0.00095511	-0.0031767	-0.1343	0.18448
318.13	0.28668	-0.0016773	0.0011471	-0.13556	0.18473
319.44	0.28777	-0.0016128	-0.001614	-0.13578	0.18363
320.74	0.28222	0.001292	0.0015507	-0.13344	0.18625
322.05	0.28953	3.7253e-05	-0.0013334	-0.13318	0.18507
323.37	0.28236	-0.00070304	-0.00056808	-0.13579	0.18634
324.69	0.28346	-0.0010329	0.0010176	-0.13442	0.18637
326.01	0.28492	-0.0021252	-0.00010037	-0.13448	0.18647
327.34	0.28554	-0.0012439	0.00042612	-0.13431	0.1848
328.68	0.28201	0.00015356	0.0053896	-0.13306	0.1884
330.01	0.28472	0.00092906	0.0032745	-0.13517	0.18524
331.36	0.289	-0.0021976	-0.0017158	-0.13071	0.18425
332.71	0.27929	0.0015263	0.0014105	-0.13614	0.18421
334.06	0.28552	0.0025782	0.00402	-0.13451	0.18467
335.43	0.2812	-0.0012706	0.0038931	-0.13899	0.18479
336.8	0.29098	0.0011169	0.0012845	-0.13691	0.18227
338.17	0.2902	-0.0043541	-0.0041648	-0.13506	0.18243
339.55	0.28894	0.00043663	0.0044344	-0.13731	0.18078
340.94	0.28222	0.0016484	0.0021544	-0.13669	0.1844
342.32	0.2771	0.00030246	0.0017076	-0.13769	0.18629
343.72	0.28331	-0.0039185	-0.0036745	-0.1395	0.18291
345.12	0.27574	0.00011165	0.0045645	-0.14078	0.1858
346.52	0.28028	0.0027584	0.0023988	-0.13823	0.18346
347.94	0.29086	0.0010684	-0.0036917	-0.13839	0.18153
349.36	0.27839	-0.00052214	-0.00067468	-0.14087	0.18523
350.79	0.28426	0.004826	0.006789	-0.14005	0.18311
352.21	0.28751	0.0013469	0.0028492	-0.13741	0.18285
353.65	0.28549	0.0018216	-0.00063114	-0.13829	0.18222
355.09	0.28882	0.00071007	-0.0010278	-0.13761	0.18355
356.54	0.28694	-0.00093231	-0.0047207	-0.13985	0.18193
358.0	0.28142	-2.2151e-05	-0.0010354	-0.13808	0.18676
359.45	0.28779	0.00096972	-0.00058519	-0.13678	0.18342
360.92	0.27404	-0.0023323	-0.00039364	-0.13977	0.18696
362.39	0.28986	-0.0028185	-0.0036372	-0.13521	0.1831
363.87	0.28287	-0.0012834	-3.3576e-05	-0.1395	0.18435
365.36	0.28874	0.001563	-6.9051e-05	-0.13737	0.1838
366.85	0.27839	-0.0019192	-0.0028745	-0.13962	0.18518
368.34	0.27655	0.0010035	-0.0011986	-0.1408	0.1852
369.84	0.29004	-0.00030497	-0.00053764	-0.13945	0.1815
371.35	0.28237	0.0025447	0.00065752	-0.13862	0.1846
372.87	0.28277	0.0057546	0.0044292	-0.14041	0.18273
374.38	0.27998	0.0025723	0.0025192	-0.14014	0.18495
375.91	0.28674	0.00010293	0.0029094	-0.13761	0.18182
377.44	0.28031	-0.0020448	0.0010345	-0.14	0.18448
378.98	0.28091	-0.0027408	-0.0041628	-0.13968	0.18238
380.52	0.28015	-0.0037929	-0.0031312	-0.14149	0.18104
382.07	0.27417	-0.0021902	-0.0025507	-0.14102	0.18314
383.63	0.28208	-0.00090939	-0.0011133	-0.13817	0.18114
385.19	0.28733	-0.0021251	-0.0052617	-0.13377	0.18162
386.76	0.28117	0.0041945	0.00067654	-0.13897	0.18379
388.34	0.28399	0.0024509	0.0040563	-0.13856	0.18122
389.93	0.29018	4.1645e-05	-0.005121	-0.13569	0.17983
391.51	0.2857	0.0027923	0.00092835	-0.13751	0.18022
393.11	0.27542	-0.0023329	-0.0062116	-0.14058	0.18167
394.71	0.30029	0.00317	-0.0011467	-0.13241	0.17883
396.32	0.28442	0.00047831	-0.00079459	-0.13957	0.18121
397.94	0.27669	0.00068208	-0.0016145	-0.14019	0.18238
399.56	0.27625	0.00072306	-0.0027382	-0.13747	0.1854
401.19	0.28049	0.0020466	0.0023689	-0.1388	0.18014
402.82	0.28144	0.00014903	0.006019	-0.13618	0.1832
404.46	0.28264	-0.0027155	-0.0090488	-0.1373	0.18181
406.11	0.28953	0.0023636	-0.00017666	-0.13567	0.18113
407.76	0.28302	0.0053637	0.004996	-0.14007	0.182
409.43	0.28591	-0.0010609	-0.0054171	-0.14007	0.18078
411.1	0.28828	-0.00055721	-0.00056761	-0.13985	0.17808
412.77	0.27706	0.0047208	-0.002346	-0.14054	0.18285
414.45	0.28689	-0.00050859	-0.0048556	-0.13694	0.17904
416.14	0.29782	0.00093689	-0.0030001	-0.13578	0.17918
417.83	0.28275	-0.00012548	-7.5466e-05	-0.13806	0.18063
419.54	0.28622	-0.0029128	-0.0063685	-0.13891	0.17918
421.25	0.28435	0.0017469	-0.0049498	-0.13992	0.17916
422.96	0.3044	-0.0027336	-0.011115	-0.1373	0.17664
424.69	0.28758	0.00081915	0.0026319	-0.13909	0.18171
426.42	0.2803	0.0024475	0.0036445	-0.1384	0.18312
428.16	0.27676	-0.00044575	0.00098408	-0.14435	0.18271
429.9	0.27891	-0.00021473	0.0054222	-0.13969	0.18451
431.65	0.3038	0.0050761	0.0021608	-0.13527	0.17975
433.42	0.29219	0.0030104	0.0013831	-0.13984	0.17751
435.18	0.27368	0.0020083	0.0057011	-0.14207	0.18425
436.95	0.28767	0.0036728	0.0048866	-0.13422	0.18161
438.74	0.29074	0.0022479	-0.00024121	-0.1345	0.18354
440.52	0.28508	0.0005788	-0.0013584	-0.13638	0.18278
442.32	0.29471	0.0044314	0.0063172	-0.13119	0.18118
444.12	0.29055	0.00668	0.0050439	-0.13765	0.17745
445.93	0.28771	-0.00051208	-0.0009584	-0.134	0.187
447.75	0.26716	-0.0031507	-0.0013953	-0.13777	0.18543
449.57	0.29507	-0.0031415	-0.0023259	-0.13378	0.17825
451.4	0.28848	0.0013919	-0.0048331	-0.13689	0.17946
453.24	0.29915	0.001041	0.0053683	-0.12965	0.17907
455.08	0.28393	0.0044544	0.010711	-0.13267	0.18245
456.94	0.28101	0.0044966	0.0026595	-0.13348	0.18181
458.8	0.28311	0.0013745	0.0036841	-0.13477	0.17966
460.67	0.2984	0.0030925	0.0038277	-0.12941	0.1768
462.55	0.28573	-0.00097268	0.0010916	-0.13617	0.17692
464.43	0.29419	-0.0001053	0.0001695	-0.13438	0.17718
466.32	0.28327	0.0011555	-0.0088485	-0.13176	0.18055
468.22	0.28468	0.013149	0.015202	-0.12315	0.18509
470.13	0.28979	0.0040875	0.0091344	-0.12452	0.1812
472.05	0.2886	-0.0041339	-0.0063228	-0.12379	0.18237
473.97	0.3034	0.015615	0.011084	-0.12486	0.1801
475.9	0.29875	-0.00071738	-0.0018752	-0.12021	0.18063
477.84	0.30231	-0.012019	-0.011935	-0.11721	0.1791
479.79	0.27837	0.00050181	-0.004825	-0.12902	0.18944
481.74	0.27511	0.0095752	-0.001751	-0.11638	0.19154
483.7	0.28395	0.0022552	0.014503	-0.11282	0.1927
485.67	0.26935	-0.020645	-0.02194	-0.10694	0.20581
487.65	0.30097	0.0075005	-0.0029248	-0.10921	0.19547
489.63	0.34919	0.0025952	0.010101	-0.095772	0.17833
491.63	0.26455	-0.0024304	-0.0036706	-0.11083	0.18687
493.63	0.2931	-0.01112	-0.0049452	-0.10047	0.18674
495.64	0.32171	0.011632	0.014982	-0.08652	0.17418
497.67	0.28402	0.010039	0.0047077	-0.019077	0.20531
499.69	-0.1015	-0.024181	-0.053211	-0.27614	0.33238

d) chain MOI, HG/BB motion
	ct00	Re[ct_01]	Im[ct_01]	Re[ct_02]	Im[ct02]
  0.0	  1.0	1.051e-09	-2.7959e-10	8.6427e-17	-1.6093e-16
0.005	0.98251	0.00092286	-0.00063094	0.0022576	-0.0025961
 0.01	0.9772	0.0012706	-0.0010896	0.002939	-0.0034411
0.015	0.97297	0.0016019	-0.0013994	0.0035233	-0.0041665
 0.02	0.96915	0.0020468	-0.0017462	0.0040057	-0.0048734
0.025	0.96557	0.0020997	-0.0022759	0.0045069	-0.0054989
 0.03	0.96229	0.0025436	-0.0024572	0.0049688	-0.0059545
0.035	0.95949	0.0029993	-0.0025644	0.0054017	-0.0064305
 0.04	0.95662	0.0032483	-0.0026406	0.0057473	-0.0069604
0.045	0.9539	0.003125	-0.0025382	0.0061348	-0.0073832
 0.05	0.95154	0.0034635	-0.0025008	0.006465	-0.0079085
0.055	0.94896	0.0037775	-0.0025414	0.0068446	-0.0082584
 0.06	0.94677	0.0039048	-0.002604	0.0072346	-0.0086776
0.065	0.94432	0.0043308	-0.0027976	0.0075448	-0.0090603
 0.07	0.9422	0.0044945	-0.0028932	0.0078059	-0.0094935
0.075	0.93986	0.004686	-0.0027766	0.0081092	-0.0097754
 0.08	0.93779	0.0052379	-0.002988	0.0083964	-0.010202
0.085	0.93571	0.0054989	-0.002957	0.0085573	-0.010609
 0.09	0.93385	0.005835	-0.003176	0.0088308	-0.010919
0.095	0.93187	0.0058267	-0.0033502	0.0090338	-0.011256
  0.1	0.93003	0.0060527	-0.0035934	0.0093839	-0.011731
0.105	0.92815	0.0062027	-0.0037628	0.009671	-0.011951
 0.11	0.92635	0.0064075	-0.0038084	0.0099949	-0.012264
0.115	0.92453	0.0063687	-0.0038173	0.010223	-0.01269
 0.12	0.92264	0.0062542	-0.0037227	0.010463	-0.012966
0.125	0.92086	0.00629	-0.003972	0.010613	-0.013173
 0.13	0.9191	0.0064754	-0.0039089	0.010903	-0.013528
0.135	0.91755	0.0064027	-0.003859	0.011148	-0.013838
 0.14	0.91582	0.006621	-0.0040062	0.011377	-0.014172
0.145	0.91414	0.006733	-0.0041113	0.011592	-0.014444
 0.15	0.91287	0.0063625	-0.0042411	0.011791	-0.01472
0.155	0.91116	0.0062881	-0.004106	0.012079	-0.014964
 0.16	0.90977	0.0062098	-0.0041378	0.012339	-0.015293
0.165	0.90807	0.0061148	-0.0041155	0.012569	-0.015525
 0.17	0.90671	0.0061873	-0.0043269	0.01265	-0.015653
0.175	0.90487	0.0059915	-0.0043255	0.013038	-0.016046
 0.18	0.90335	0.005939	-0.0044057	0.013313	-0.01628
0.185	0.90175	0.0059431	-0.0044354	0.013523	-0.016496
 0.19	0.90041	0.0057721	-0.0045857	0.013742	-0.016748
0.195	0.89912	0.0057618	-0.0042889	0.014013	-0.016976
  0.2	0.89784	0.005995	-0.0045956	0.014202	-0.017193
0.205	0.89655	0.0060172	-0.0044872	0.014355	-0.017396
 0.21	0.89517	0.0060471	-0.0045763	0.014661	-0.017532
0.215	0.89374	0.0062033	-0.0045267	0.014912	-0.017743
 0.22	0.89254	0.0062226	-0.0046336	0.01511	-0.018028
0.225	0.89135	0.0063779	-0.0046994	0.015334	-0.018197
 0.23	0.88969	0.0065571	-0.0048599	0.015648	-0.018468
0.235	0.8887	0.0063392	-0.0049549	0.015684	-0.018641
 0.24	0.88739	0.0062371	-0.0051138	0.015897	-0.018942
0.245	0.88615	0.0063522	-0.0049663	0.016109	-0.019226
 0.25	0.88499	0.0064089	-0.0049935	0.01619	-0.019449
0.255	0.88389	0.0064035	-0.0049384	0.016419	-0.019523
 0.26	0.88257	0.006376	-0.0050473	0.016681	-0.019778
0.265	0.88148	0.0064799	-0.0051006	0.01682	-0.020031
 0.27	0.88034	0.0068009	-0.0053825	0.016982	-0.020182
0.275	0.8791	0.0070143	-0.0054232	0.017219	-0.020359
 0.28	0.87781	0.0072917	-0.0055399	0.017357	-0.020643
0.285	0.87705	0.0073835	-0.0056921	0.01737	-0.020759
 0.29	0.87615	0.0076407	-0.00573	0.017435	-0.020991
0.295	0.8751	0.0078694	-0.005628	0.01755	-0.021103
  0.3	0.87412	0.0079957	-0.0055665	0.017629	-0.021394
0.305	0.87321	0.0080596	-0.0057218	0.017721	-0.021597
 0.31	0.87226	0.0081372	-0.0055222	0.017914	-0.021703
0.315	0.87119	0.0081609	-0.005517	0.018009	-0.021846
 0.32	0.87019	0.0082851	-0.0053378	0.018225	-0.022042
0.325	0.86933	0.0083739	-0.0052745	0.018348	-0.022106
 0.33	0.86839	0.0081813	-0.0051755	0.018545	-0.022292
0.335	0.8674	0.0084794	-0.0053742	0.01858	-0.022534
 0.34	0.86664	0.0084834	-0.0053256	0.018694	-0.022445
0.345	0.86582	0.0088673	-0.0053901	0.018779	-0.022675
 0.35	0.86487	0.0092221	-0.0053234	0.018894	-0.022783
0.355	0.86403	0.0094415	-0.0053805	0.01905	-0.022969
 0.36	0.86298	0.009516	-0.0053012	0.019153	-0.023095
0.365	0.86216	0.0098575	-0.005513	0.019284	-0.023314
 0.37	0.86112	0.010106	-0.0055101	0.019455	-0.02355
0.375	0.86013	0.010454	-0.0055991	0.019519	-0.023706
 0.38	0.85931	0.010587	-0.005621	0.019648	-0.023773
0.385	0.85853	0.010626	-0.0056165	0.019725	-0.02401
 0.39	0.8576	0.011255	-0.0057354	0.019893	-0.024146
0.395	0.85687	0.011576	-0.0057085	0.020006	-0.024308
  0.4	0.85581	0.011698	-0.0057513	0.020022	-0.024555
0.405	0.85495	0.011793	-0.0058214	0.020177	-0.024811
 0.41	0.85393	0.012002	-0.0058326	0.020426	-0.024928
0.415	0.8528	0.012087	-0.0059465	0.020587	-0.025155
 0.42	0.85156	0.012226	-0.0062315	0.020763	-0.025374
0.425	0.85074	0.012748	-0.0064894	0.020789	-0.025582
 0.43	0.84965	0.013035	-0.0068102	0.021084	-0.025621
0.435	0.84871	0.013173	-0.0069798	0.021046	-0.025875
 0.44	0.84773	0.013625	-0.0071634	0.021218	-0.026015
0.445	0.84679	0.013737	-0.0070734	0.021337	-0.026181
 0.45	0.84577	0.014047	-0.0070142	0.021545	-0.026293
0.455	0.84466	0.014029	-0.0069011	0.021587	-0.02655
 0.46	0.84365	0.014359	-0.0068628	0.021698	-0.026867
0.465	0.84279	0.014574	-0.006928	0.021923	-0.027028
 0.47	0.84161	0.014909	-0.0069546	0.022106	-0.027287
0.475	0.84055	0.015267	-0.0071755	0.022124	-0.027504
 0.48	0.83955	0.015507	-0.0073007	0.022399	-0.027592
0.485	0.83868	0.015726	-0.0072426	0.022524	-0.027808
 0.49	0.83738	0.015837	-0.0072732	0.022879	-0.028057
0.495	0.83652	0.016206	-0.0075356	0.023034	-0.028223
  0.5	0.83522	0.016181	-0.0075662	0.023206	-0.028387
 0.51	0.83367	0.016631	-0.0079962	0.023629	-0.028782
 0.52	0.83226	0.016942	-0.0081637	0.023847	-0.029061
 0.53	0.83064	0.017242	-0.0082917	0.023834	-0.02947
 0.54	0.82905	0.017576	-0.0085578	0.023922	-0.029727
 0.55	0.8272	0.017665	-0.0086558	0.024105	-0.030135
 0.56	0.82541	0.017906	-0.0088467	0.024378	-0.030387
 0.57	0.82376	0.018142	-0.0089855	0.024675	-0.030779
 0.58	0.82219	0.018238	-0.009269	0.02498	-0.0311
 0.59	0.82084	0.018469	-0.0092178	0.025095	-0.031207
  0.6	0.81948	0.01872	-0.0094949	0.02517	-0.031465
 0.61	0.81797	0.018568	-0.0094486	0.025401	-0.03181
 0.62	0.81674	0.018293	-0.0092167	0.025632	-0.032066
 0.63	0.815	0.018419	-0.0090419	0.025941	-0.032391
 0.64	0.81341	0.018508	-0.0089965	0.026132	-0.032627
 0.65	0.81181	0.018645	-0.0088908	0.026335	-0.032955
 0.66	0.81049	0.018785	-0.0088191	0.026538	-0.033115
 0.67	0.80904	0.019004	-0.009162	0.02685	-0.033365
 0.68	0.80804	0.018952	-0.0092771	0.026959	-0.033638
 0.69	0.80669	0.019049	-0.0090473	0.027184	-0.033723
  0.7	0.80556	0.019038	-0.0090157	0.027331	-0.034017
 0.71	0.80423	0.019213	-0.0089482	0.027592	-0.03419
 0.72	0.80314	0.019044	-0.0091481	0.027754	-0.03413
 0.73	0.80135	0.018787	-0.0087997	0.027948	-0.034247
 0.74	0.80062	0.018723	-0.0088486	0.028172	-0.034381
 0.75	0.79964	0.018681	-0.0089928	0.02817	-0.034429
 0.76	0.7982	0.018711	-0.0087466	0.028521	-0.034778
 0.77	0.7965	0.018561	-0.0087813	0.028904	-0.035147
 0.78	0.79548	0.018294	-0.0087839	0.029001	-0.035375
 0.79	0.79406	0.018154	-0.0087777	0.02933	-0.035596
  0.8	0.79306	0.018134	-0.0085786	0.029398	-0.035721
 0.81	0.79201	0.017789	-0.0082078	0.029577	-0.035665
 0.82	0.79071	0.017658	-0.0081041	0.029924	-0.035917
 0.83	 0.79	0.017776	-0.0082524	0.030141	-0.035934
 0.84	0.78895	0.018064	-0.0084094	0.030371	-0.036144
 0.85	0.78779	0.017891	-0.0082529	0.030548	-0.036454
 0.86	0.78669	0.017835	-0.0081025	0.030743	-0.036726
 0.87	0.78554	0.018037	-0.0084247	0.030853	-0.036877
 0.88	0.78453	0.018421	-0.0084568	0.030917	-0.037136
 0.89	0.78329	0.018434	-0.0082678	0.031069	-0.037149
  0.9	0.78234	0.018868	-0.0084053	0.031066	-0.037335
 0.91	0.78075	0.019037	-0.0086785	0.031269	-0.037571
 0.92	0.77984	0.018888	-0.0085226	0.031344	-0.037965
 0.93	0.77888	0.019001	-0.0084294	0.031595	-0.038076
 0.94	0.77806	0.018502	-0.0082747	0.03171	-0.038274
 0.95	0.77682	0.018764	-0.0083504	0.032009	-0.038436
 0.96	0.77544	0.018746	-0.008349	0.032273	-0.038643
 0.97	0.77421	0.018529	-0.0083933	0.032309	-0.038887
 0.98	0.77293	0.01834	-0.0083576	0.032409	-0.039138
 0.99	0.77216	0.018291	-0.008363	0.032388	-0.039215
  1.0	0.77109	0.017918	-0.0082989	0.032317	-0.039503
 1.01	0.76984	0.017669	-0.0082767	0.032565	-0.039687
 1.02	0.76873	0.017549	-0.0082614	0.032458	-0.039871
 1.03	0.76769	0.017561	-0.0080787	0.032776	-0.040027
 1.04	0.7669	0.017489	-0.008106	0.032929	-0.040226
 1.05	0.7663	0.017983	-0.0084898	0.032936	-0.040197
 1.06	0.76585	0.018191	-0.0085612	0.032894	-0.040164
 1.07	0.76483	0.018674	-0.0086051	0.032987	-0.04022
 1.08	0.76396	0.018901	-0.0088123	0.033302	-0.040203
 1.09	0.76293	0.019231	-0.0088022	0.033322	-0.040377
  1.1	0.7621	0.019209	-0.0088629	0.033233	-0.040523
 1.11	0.76108	0.019415	-0.008959	0.033353	-0.040615
 1.12	0.76038	0.019445	-0.0091422	0.033484	-0.040569
 1.13	0.75953	0.019362	-0.0091835	0.033535	-0.040589
 1.14	0.75875	0.01963	-0.0091426	0.033637	-0.040733
 1.15	0.75804	0.01981	-0.0092731	0.033647	-0.040738
 1.16	0.75719	0.020247	-0.0096601	0.03384	-0.040808
 1.17	0.75611	0.020545	-0.0097586	0.034029	-0.040859
 1.18	0.75547	0.020535	-0.0096833	0.034164	-0.041095
 1.19	0.75469	0.020474	-0.0093019	0.034249	-0.041265
  1.2	0.75358	0.020604	-0.0091066	0.034576	-0.041241
 1.21	0.75233	0.020608	-0.0094189	0.034723	-0.041536
 1.22	0.75154	0.020799	-0.0094812	0.034966	-0.04156
 1.23	0.75048	0.020861	-0.0095806	0.035099	-0.041826
 1.24	0.75008	0.02099	-0.0094252	0.035124	-0.041817
 1.25	0.74933	0.021187	-0.0092157	0.035261	-0.041818
 1.26	0.7486	0.021257	-0.009074	0.035344	-0.041885
 1.27	0.74781	0.021503	-0.0092131	0.035507	-0.041963
 1.28	0.74688	0.021979	-0.0092302	0.035695	-0.0421
 1.29	0.74606	0.022211	-0.0092021	0.035988	-0.042341
  1.3	0.74544	0.02208	-0.0090283	0.035895	-0.042402
 1.31	0.74484	0.022252	-0.0090587	0.036033	-0.042566
 1.32	0.74395	0.022103	-0.0087404	0.036077	-0.042768
 1.33	0.743	0.022244	-0.0088363	0.036415	-0.043013
 1.34	0.74237	0.022266	-0.0094769	0.036393	-0.043211
 1.35	0.74152	0.02252	-0.0096926	0.036567	-0.043319
 1.36	0.74083	0.022294	-0.0096755	0.036612	-0.043534
 1.37	0.7402	0.022733	-0.0098043	0.036613	-0.043533
 1.38	0.73933	0.022807	-0.0097031	0.036862	-0.043734
 1.39	0.73885	0.022617	-0.0095629	0.036979	-0.043917
  1.4	0.73809	0.022353	-0.0096856	0.036937	-0.044079
 1.41	0.73744	0.022645	-0.0093837	0.036869	-0.044158
 1.42	0.73676	0.022323	-0.0093572	0.03684	-0.044206
 1.43	0.73602	0.022077	-0.0095152	0.036759	-0.044365
 1.44	0.73552	0.022052	-0.0094229	0.036655	-0.044575
 1.45	0.73489	0.021585	-0.0091964	0.036799	-0.044727
 1.46	0.73411	0.02164	-0.0090104	0.036824	-0.044908
 1.47	0.73341	0.021241	-0.0090666	0.036841	-0.045061
 1.48	0.73251	0.02092	-0.0087647	0.036891	-0.045265
 1.49	0.73215	0.020868	-0.0087514	0.036916	-0.04538
  1.5	0.73109	0.02077	-0.0082397	0.037093	-0.045589
 1.51	0.73058	0.020519	-0.007907	0.037175	-0.04551
 1.52	0.7304	0.020341	-0.0078693	0.036923	-0.045579
 1.53	 0.73	0.020373	-0.0078049	0.036947	-0.045603
 1.54	0.72962	0.020197	-0.0079492	0.037051	-0.04581
 1.55	0.72891	0.020365	-0.0080138	0.037202	-0.04596
 1.56	0.72853	0.020287	-0.007691	0.037219	-0.04583
 1.57	0.72826	0.020154	-0.0077842	0.037179	-0.045929
 1.58	0.72754	0.019957	-0.007669	0.037579	-0.046087
 1.59	0.72688	0.019882	-0.0077324	0.037678	-0.046257
  1.6	0.72619	0.019991	-0.0077935	0.03785	-0.046386
 1.61	0.72552	0.019987	-0.007654	0.038113	-0.046613
 1.62	0.72542	0.020505	-0.0078962	0.038031	-0.04652
 1.63	0.72461	0.020541	-0.0076104	0.038303	-0.046684
 1.64	0.72419	0.020773	-0.0074984	0.038372	-0.046779
 1.65	0.72324	0.020717	-0.0074752	0.038389	-0.046989
 1.66	0.72256	0.020901	-0.007454	0.038746	-0.047293
 1.67	0.72191	0.020886	-0.0071454	0.038626	-0.047358
 1.68	0.72156	0.020642	-0.0073422	0.038695	-0.047445
 1.69	0.72131	0.020602	-0.0073657	0.038773	-0.047446
  1.7	0.72074	0.020658	-0.0075589	0.039014	-0.047448
 1.71	0.72015	0.020335	-0.0075217	0.03888	-0.047374
 1.72	0.71998	0.020305	-0.0074881	0.038711	-0.047493
 1.73	0.71954	0.020179	-0.0074086	0.038688	-0.047421
 1.74	0.71914	0.020228	-0.0073221	0.038621	-0.047636
 1.75	0.71884	0.02038	-0.0073583	0.038751	-0.047731
 1.76	0.71795	0.020325	-0.0074289	0.038911	-0.047985
1.775	0.71755	0.020571	-0.0070507	0.038887	-0.047975
 1.79	0.7168	0.020704	-0.00689	0.03899	-0.04797
1.805	0.71578	0.021429	-0.0067324	0.039081	-0.048061
 1.82	0.71473	0.021339	-0.0070071	0.039307	-0.048107
1.835	0.71416	0.021758	-0.0073528	0.039474	-0.048037
 1.85	0.71352	0.021322	-0.0073925	0.039687	-0.047886
1.865	0.71284	0.020968	-0.0072033	0.039728	-0.048195
 1.88	0.7118	0.020863	-0.0072891	0.039824	-0.048242
1.895	0.71145	0.020815	-0.0076106	0.039823	-0.04812
 1.91	0.71074	0.021396	-0.0075767	0.039673	-0.048077
1.925	0.71014	0.021667	-0.00773	0.039727	-0.048075
 1.94	0.70973	0.021854	-0.0082302	0.039607	-0.048178
1.955	0.70878	0.021608	-0.0086973	0.039671	-0.048364
 1.97	0.7079	0.021515	-0.0088096	0.039848	-0.048635
1.985	0.70732	0.021102	-0.0084707	0.040024	-0.048619
  2.0	0.70597	0.020684	-0.0082741	0.04015	-0.048862
2.015	0.70528	0.020718	-0.0082201	0.040179	-0.049214
 2.03	0.70441	0.02103	-0.008201	0.040174	-0.049472
2.045	0.703	0.021279	-0.0080607	0.040299	-0.049943
 2.06	0.70226	0.021499	-0.0077305	0.040287	-0.050048
2.075	0.70161	0.021858	-0.0075817	0.040479	-0.050064
 2.09	0.70144	0.02171	-0.007966	0.040532	-0.050095
2.105	0.70082	0.021185	-0.0075751	0.040174	-0.050251
 2.12	0.70054	0.02106	-0.0077026	0.040255	-0.050161
2.135	0.69984	0.020782	-0.0076071	0.040548	-0.05024
 2.15	0.69922	0.020786	-0.0075171	0.040623	-0.050353
2.165	0.69865	0.020859	-0.0074959	0.040708	-0.050271
 2.18	0.69891	0.02092	-0.007134	0.040558	-0.050163
2.195	0.69849	0.020621	-0.0069392	0.040511	-0.050204
 2.21	0.69831	0.020266	-0.006646	0.040658	-0.050134
2.225	0.69793	0.019875	-0.0063609	0.040949	-0.050204
 2.24	0.69771	0.019554	-0.0058964	0.041246	-0.050231
2.255	0.69747	0.019643	-0.0055799	0.041403	-0.050101
 2.27	0.69696	0.019243	-0.0050714	0.041362	-0.049977
2.285	0.69676	0.019252	-0.0049279	0.041601	-0.050044
  2.3	0.69595	0.018988	-0.0043835	0.041736	-0.050224
2.315	0.69532	0.018891	-0.0041423	0.041991	-0.05022
 2.33	0.69505	0.018892	-0.0042608	0.041963	-0.050286
2.345	0.69469	0.018834	-0.0043858	0.042064	-0.050344
 2.36	0.69402	0.019303	-0.0042781	0.042238	-0.05067
2.375	0.6941	0.019409	-0.0042135	0.042202	-0.050422
 2.39	0.69413	0.019224	-0.0038023	0.042206	-0.050505
2.405	0.6939	0.019092	-0.0036332	0.042192	-0.050612
 2.42	0.69335	0.019517	-0.0036292	0.042329	-0.050828
2.435	0.69312	0.019423	-0.0034191	0.042416	-0.050659
 2.45	0.69255	0.019609	-0.0033195	0.042484	-0.050905
2.465	0.69196	0.019782	-0.0034409	0.042543	-0.050984
 2.48	0.69142	0.019671	-0.0034875	0.042549	-0.05126
2.495	0.69106	0.019973	-0.0038704	0.042539	-0.051269
 2.51	0.69018	0.019829	-0.0042777	0.042516	-0.051421
2.525	0.68979	0.019595	-0.0047797	0.042426	-0.051367
 2.54	0.68976	0.019179	-0.0048659	0.042351	-0.051396
2.555	0.68924	0.018882	-0.0049221	0.042221	-0.051377
 2.57	0.68888	0.018921	-0.0049185	0.042462	-0.051318
2.585	0.68852	0.018891	-0.0048966	0.04256	-0.051534
  2.6	0.68842	0.018901	-0.0050682	0.042673	-0.051491
2.615	0.68815	0.018843	-0.0052115	0.042817	-0.051623
 2.63	0.68746	0.018697	-0.0052027	0.042847	-0.05175
2.645	0.68706	0.018778	-0.0053032	0.04305	-0.051907
 2.66	0.6866	0.019461	-0.0057347	0.042803	-0.051819
2.675	0.68596	0.019377	-0.0057128	0.043102	-0.051701
 2.69	0.68554	0.019143	-0.0057566	0.043177	-0.051504
2.705	0.6853	0.019229	-0.0056437	0.043335	-0.051498
 2.72	0.68572	0.019167	-0.0058299	0.04315	-0.051445
2.735	0.68575	0.01892	-0.005826	0.04306	-0.051346
 2.75	0.6852	0.018805	-0.0057114	0.043108	-0.051556
2.765	0.68502	0.018675	-0.0056321	0.04331	-0.051548
 2.78	0.68482	0.018905	-0.0054695	0.043019	-0.05165
2.795	0.68483	0.019253	-0.0052016	0.043139	-0.051692
 2.81	0.68407	0.019404	-0.0053202	0.04311	-0.052059
2.825	0.68365	0.019367	-0.0052312	0.04316	-0.052069
 2.84	0.68348	0.018835	-0.005108	0.043121	-0.051943
2.855	0.68333	0.018468	-0.0050829	0.04293	-0.052112
 2.87	0.68268	0.017819	-0.0051878	0.043043	-0.052257
2.885	0.68275	0.017565	-0.0053459	0.042916	-0.052315
  2.9	0.68252	0.017495	-0.0055066	0.043031	-0.052371
2.915	0.68245	0.017195	-0.0053987	0.04314	-0.052388
 2.93	0.68232	0.017525	-0.0056471	0.043406	-0.052505
2.945	0.68169	0.018063	-0.0057758	0.043641	-0.052699
 2.96	0.68154	0.018682	-0.0059708	0.043549	-0.052819
2.975	0.68115	0.018894	-0.0059836	0.04334	-0.052974
 2.99	0.68077	0.019393	-0.0063314	0.043206	-0.053186
3.005	0.68098	0.019791	-0.0068566	0.042975	-0.053027
3.025	0.68122	0.019908	-0.006982	0.043125	-0.052792
3.045	0.68075	0.020355	-0.007365	0.043274	-0.052997
3.065	0.68003	0.020543	-0.0069276	0.043565	-0.053104
3.085	0.67961	0.020444	-0.0061364	0.043904	-0.052923
3.105	0.67899	0.020058	-0.0058689	0.043929	-0.053139
3.125	0.67834	0.019958	-0.0055748	0.044121	-0.053072
3.145	0.67821	0.019758	-0.0054633	0.044121	-0.052887
3.165	0.67751	0.01947	-0.0052347	0.044286	-0.053003
3.185	0.67692	0.019528	-0.0054566	0.04438	-0.053387
3.205	0.67708	0.019103	-0.0055794	0.044499	-0.053506
3.225	0.67654	0.019129	-0.0062629	0.044692	-0.053708
3.245	0.67608	0.018428	-0.0068369	0.044478	-0.053964
3.265	0.67493	0.018101	-0.0068801	0.044652	-0.054166
3.285	0.6744	0.017549	-0.0070192	0.044695	-0.054409
3.305	0.67391	0.017162	-0.0072174	0.044726	-0.054447
3.325	0.67408	0.016117	-0.0067139	0.044691	-0.054427
3.345	0.67373	0.015683	-0.0064101	0.044614	-0.05448
3.365	0.67395	0.015254	-0.0063641	0.044529	-0.054477
3.385	0.67402	0.015145	-0.0064789	0.044369	-0.054484
3.405	0.67371	0.015134	-0.006617	0.044523	-0.054657
3.425	0.67315	0.015	-0.0064231	0.044376	-0.054416
3.445	0.67264	0.015326	-0.0061724	0.044708	-0.054377
3.465	0.67255	0.014768	-0.0058154	0.044911	-0.054313
3.485	0.67221	0.014373	-0.0053609	0.044911	-0.05445
3.505	0.67229	0.014106	-0.0052016	0.044845	-0.054278
3.525	0.67186	0.013849	-0.0048274	0.044833	-0.054488
3.545	0.67154	0.014132	-0.0048448	0.045057	-0.054498
3.565	0.67094	0.014007	-0.0048777	0.045283	-0.054603
3.585	0.67019	0.013898	-0.0052677	0.045479	-0.054638
3.605	0.66943	0.013417	-0.0053657	0.045738	-0.054578
3.625	0.6685	0.013492	-0.0055924	0.045805	-0.054791
3.645	0.66841	0.014327	-0.0059484	0.045801	-0.054642
3.665	0.66778	0.014952	-0.0060789	0.045964	-0.054402
3.685	0.66743	0.015458	-0.0060063	0.046019	-0.054487
3.705	0.66693	0.01547	-0.0061407	0.046186	-0.054871
3.725	0.66684	0.015518	-0.0061841	0.046267	-0.054612
3.745	0.66651	0.016647	-0.0064769	0.046559	-0.054627
3.765	0.66688	0.01705	-0.0065236	0.046498	-0.054656
3.785	0.66651	0.017128	-0.0068393	0.04687	-0.05467
3.805	0.66633	0.017001	-0.0067398	0.046878	-0.054733
3.825	0.6661	0.016433	-0.0065274	0.046843	-0.054902
3.845	0.66589	0.015809	-0.0065256	0.046482	-0.054768
3.865	0.66508	0.015719	-0.0070465	0.046836	-0.054797
3.885	0.6651	0.0156	-0.007311	0.046807	-0.054857
3.905	0.66512	0.015526	-0.0079126	0.046752	-0.054926
3.925	0.66444	0.015366	-0.0079733	0.046881	-0.055011
3.945	0.66345	0.015324	-0.0078681	0.046986	-0.055449
3.965	0.66288	0.015039	-0.0075682	0.047151	-0.055743
3.985	0.66258	0.014801	-0.0079061	0.047429	-0.055882
4.005	0.66153	0.014557	-0.0080163	0.047547	-0.056366
4.025	0.66095	0.014304	-0.0080655	0.047745	-0.056722
4.045	0.66144	0.013947	-0.0079714	0.047656	-0.056577
4.065	0.66165	0.013792	-0.0079351	0.047664	-0.05664
4.085	0.66238	0.013543	-0.0077934	0.047629	-0.056608
4.105	0.6622	0.013588	-0.0077092	0.047656	-0.05638
4.125	0.66183	0.013376	-0.0077186	0.047578	-0.056215
4.145	0.66101	0.013595	-0.0076828	0.047741	-0.056368
4.165	0.66036	0.014236	-0.0078506	0.047993	-0.05624
4.185	0.65996	0.015071	-0.0080328	0.047927	-0.056283
4.205	0.65956	0.015258	-0.0078554	0.047938	-0.056241
4.225	0.65872	0.015262	-0.0078127	0.048101	-0.05649
4.245	0.65857	0.015064	-0.0078239	0.048343	-0.056623
 4.27	0.65813	0.01605	-0.0085812	0.048402	-0.056581
4.295	0.65656	0.015712	-0.0090708	0.048594	-0.056936
 4.32	0.65623	0.016408	-0.008788	0.048409	-0.057045
4.345	0.65587	0.016205	-0.0088806	0.048296	-0.057277
 4.37	0.65533	0.0163	-0.0086298	0.048498	-0.057187
4.395	0.6552	0.01539	-0.0087652	0.048524	-0.057104
 4.42	0.65514	0.014889	-0.0080114	0.048545	-0.056954
4.445	0.65504	0.014302	-0.0074652	0.048611	-0.057041
 4.47	0.65424	0.013725	-0.0071118	0.048824	-0.057292
4.495	0.65372	0.013884	-0.0077424	0.048713	-0.057495
 4.52	0.65315	0.013511	-0.0073976	0.048605	-0.05776
4.545	0.65306	0.013888	-0.0079596	0.048889	-0.057545
 4.57	0.65217	0.013234	-0.008037	0.048991	-0.057771
4.595	0.65152	0.012729	-0.0077506	0.048903	-0.057738
 4.62	0.6509	0.012689	-0.0080538	0.04895	-0.057717
4.645	0.64988	0.012586	-0.0078969	0.049239	-0.0576
 4.67	0.64911	0.013224	-0.0081845	0.049283	-0.057682
4.695	0.64778	0.01374	-0.0083787	0.049553	-0.05782
 4.72	0.64781	0.013682	-0.0079727	0.049899	-0.05768
4.745	0.64714	0.014039	-0.0078279	0.049886	-0.057875
 4.77	0.6466	0.013533	-0.0079531	0.049742	-0.058166
4.795	0.64618	0.012785	-0.0079222	0.049927	-0.058181
 4.82	0.64637	0.012197	-0.0078794	0.049645	-0.058217
4.845	0.64603	0.011789	-0.007406	0.049862	-0.058199
 4.87	0.64606	0.011872	-0.0073874	0.049774	-0.058407
4.895	0.64621	0.011925	-0.0076733	0.049378	-0.058665
 4.92	0.64593	0.012325	-0.0083061	0.04912	-0.058595
4.945	0.64555	0.013094	-0.009059	0.04889	-0.058929
 4.97	0.64475	0.013829	-0.0095459	0.048998	-0.059161
4.995	0.6447	0.01402	-0.0095058	0.049198	-0.059439
 5.02	0.64433	0.014306	-0.0096431	0.04905	-0.059835
5.045	0.64458	0.014601	-0.010063	0.049159	-0.059689
 5.07	0.64408	0.014737	-0.010863	0.049661	-0.05986
5.095	0.64375	0.014809	-0.011468	0.04985	-0.059673
 5.12	0.64344	0.014801	-0.011212	0.050028	-0.059696
5.145	0.64353	0.014636	-0.011193	0.050056	-0.059469
 5.17	0.64304	0.014873	-0.01087	0.05016	-0.059359
5.195	0.64266	0.014751	-0.010591	0.049811	-0.059356
 5.22	0.64202	0.015831	-0.010932	0.049919	-0.059468
5.245	0.64137	0.016236	-0.01081	0.050188	-0.059336
 5.27	0.64105	0.016468	-0.010813	0.05028	-0.059149
5.295	0.64054	0.017295	-0.010529	0.050393	-0.059236
 5.32	0.64032	0.018092	-0.010647	0.050123	-0.059224
5.345	0.64054	0.018552	-0.010981	0.050141	-0.059355
 5.37	0.64028	0.018065	-0.011024	0.05001	-0.059489
5.395	0.64028	0.017727	-0.010782	0.050124	-0.059222
 5.42	0.63998	0.017593	-0.010429	0.050158	-0.059385
5.445	0.63991	0.01758	-0.010439	0.050043	-0.059567
 5.47	0.64003	0.016966	-0.0098157	0.049987	-0.059539
5.495	0.6405	0.016718	-0.0093612	0.049824	-0.059253
5.525	0.6412	0.016755	-0.0089478	0.049771	-0.058928
5.555	0.64191	0.017741	-0.00929	0.049507	-0.058877
5.585	0.64128	0.017445	-0.0099788	0.050058	-0.059341
5.615	0.64144	0.017139	-0.0099405	0.050304	-0.05948
5.645	0.64153	0.016845	-0.01024	0.050644	-0.059312
5.675	0.64108	0.017143	-0.0097932	0.050941	-0.059663
5.705	0.641	0.017365	-0.0095382	0.051086	-0.059503
5.735	0.6409	0.01635	-0.0090584	0.050986	-0.05948
5.765	0.64002	0.015434	-0.0088475	0.050891	-0.0596
5.795	0.63952	0.014649	-0.008921	0.051031	-0.059872
5.825	0.63927	0.014223	-0.0086322	0.050973	-0.060123
5.855	0.63889	0.014108	-0.0083487	0.05092	-0.060481
5.885	0.63758	0.013376	-0.0081903	0.051019	-0.060522
5.915	0.63762	0.012574	-0.0084439	0.051054	-0.060504
5.945	0.63747	0.012441	-0.0077331	0.051205	-0.060631
5.975	0.63784	0.011949	-0.0075819	0.051283	-0.06044
6.005	0.63755	0.012455	-0.0075539	0.051597	-0.060624
6.035	0.63747	0.012157	-0.0081865	0.051375	-0.060759
6.065	0.63742	0.01224	-0.0086046	0.051123	-0.060799
6.095	0.63666	0.012044	-0.0085405	0.051268	-0.060948
6.125	0.63591	0.011564	-0.0077999	0.051108	-0.061112
6.155	0.63638	0.010927	-0.007657	0.050854	-0.060621
6.185	0.63703	0.010596	-0.0073624	0.050361	-0.060229
6.215	0.6379	0.010178	-0.0072328	0.049975	-0.060142
6.245	0.63767	0.010567	-0.0077853	0.050235	-0.060104
6.275	0.6374	0.011838	-0.0082895	0.050382	-0.060052
6.305	0.63704	0.012585	-0.0082056	0.050387	-0.059767
6.335	0.63762	0.013204	-0.0081643	0.050285	-0.059306
6.365	0.63805	0.012942	-0.007967	0.050161	-0.059342
6.395	0.63873	0.01356	-0.008157	0.050171	-0.058849
6.425	0.63904	0.013396	-0.0079629	0.050157	-0.058769
6.455	0.63913	0.01261	-0.0070838	0.050057	-0.058701
6.485	0.63931	0.011748	-0.0065761	0.049799	-0.059115
6.515	0.64003	0.011691	-0.0070109	0.049804	-0.059048
6.545	0.64065	0.011536	-0.0073157	0.049709	-0.058843
6.575	0.64059	0.012152	-0.0075989	0.049637	-0.059063
6.605	0.64029	0.012219	-0.0072765	0.049388	-0.059115
6.635	0.64058	0.012143	-0.0072014	0.049364	-0.059164
6.665	0.64039	0.011775	-0.0071124	0.049274	-0.058959
6.695	0.64043	0.011586	-0.006703	0.049648	-0.058921
6.725	0.63992	0.011479	-0.007336	0.049683	-0.059197
 6.76	0.63916	0.010764	-0.0072763	0.049567	-0.059343
6.795	0.6383	0.010182	-0.0071462	0.049543	-0.059538
 6.83	0.63829	0.0083941	-0.0068736	0.049787	-0.059784
6.865	0.639	0.0069772	-0.0071201	0.049411	-0.059782
  6.9	0.64005	0.0068364	-0.0073902	0.048977	-0.060049
6.935	0.64017	0.0070723	-0.0072672	0.048812	-0.059892
 6.97	0.64013	0.0063275	-0.0066307	0.048563	-0.059948
7.005	0.63953	0.0055486	-0.0063448	0.048623	-0.06029
 7.04	0.63949	0.0050011	-0.0063541	0.048227	-0.060391
7.075	0.63924	0.0052343	-0.0062906	0.048114	-0.060157
 7.11	0.63834	0.0043883	-0.0063056	0.048171	-0.060163
7.145	0.63801	0.0045665	-0.0068756	0.047785	-0.060341
 7.18	0.63867	0.0046126	-0.0066821	0.0478	-0.060103
7.215	0.63849	0.0047729	-0.0073748	0.047771	-0.060313
 7.25	0.6379	0.0050316	-0.0072697	0.047935	-0.060678
7.285	0.63734	0.0053053	-0.0071541	0.048312	-0.060679
 7.32	0.63638	0.0052012	-0.0069872	0.048305	-0.060922
7.355	0.63567	0.0059426	-0.0078249	0.048615	-0.060838
 7.39	0.63574	0.0059963	-0.0084709	0.048873	-0.061038
7.425	0.63528	0.0068072	-0.0093869	0.049053	-0.060964
 7.46	0.63492	0.0073257	-0.010033	0.049462	-0.060781
7.495	0.63473	0.0069711	-0.0097273	0.049051	-0.060818
 7.53	0.63455	0.0069666	-0.0095866	0.048709	-0.060956
7.565	0.63473	0.0073215	-0.0098906	0.0484	-0.060808
  7.6	0.6344	0.0083865	-0.010184	0.048524	-0.061231
7.635	0.6342	0.00893	-0.010575	0.048467	-0.06096
 7.67	0.63485	0.010299	-0.011415	0.048736	-0.06058
7.705	0.63534	0.011023	-0.012283	0.048986	-0.06015
 7.74	0.63525	0.010471	-0.012053	0.049155	-0.059952
7.775	0.63509	0.010099	-0.011957	0.049175	-0.059966
 7.81	0.63541	0.0096048	-0.012168	0.048629	-0.059832
7.845	0.63527	0.010114	-0.012394	0.048601	-0.060242
 7.88	0.63471	0.010508	-0.012598	0.049023	-0.060397
7.915	0.63411	0.012354	-0.012969	0.049659	-0.06028
 7.95	0.63411	0.01346	-0.013045	0.049842	-0.060187
 7.99	0.63437	0.013782	-0.013906	0.049747	-0.060011
 8.03	0.63465	0.014412	-0.014551	0.049429	-0.060194
 8.07	0.63455	0.014805	-0.01555	0.049422	-0.060478
 8.11	0.63513	0.015057	-0.015744	0.049223	-0.060056
 8.15	0.63562	0.015796	-0.016027	0.049116	-0.05987
 8.19	0.63464	0.016368	-0.016203	0.049207	-0.060416
 8.23	0.63452	0.01696	-0.016035	0.049658	-0.060329
 8.27	0.63478	0.017379	-0.01577	0.049842	-0.060045
 8.31	0.63527	0.017897	-0.015573	0.049856	-0.059701
 8.35	0.63569	0.017918	-0.015439	0.049599	-0.059506
 8.39	0.63605	0.017377	-0.015005	0.049721	-0.059395
 8.43	0.63665	0.017428	-0.014935	0.04894	-0.059364
 8.47	0.63739	0.016735	-0.014711	0.048958	-0.059103
 8.51	0.63846	0.016299	-0.014369	0.048957	-0.059006
 8.55	0.63908	0.016018	-0.014149	0.048941	-0.05922
 8.59	0.63912	0.015722	-0.014167	0.048969	-0.059502
 8.63	0.63944	0.015632	-0.013801	0.048791	-0.059027
 8.67	0.64003	0.015377	-0.012836	0.048582	-0.059327
 8.71	0.64082	0.014691	-0.011816	0.048382	-0.059369
 8.75	0.64152	0.014525	-0.011059	0.048425	-0.059074
 8.79	0.641	0.014253	-0.010897	0.048628	-0.0596
 8.83	0.64139	0.013396	-0.010665	0.048841	-0.059686
 8.87	0.64023	0.013991	-0.010955	0.049055	-0.059487
 8.91	0.63933	0.014184	-0.011008	0.048757	-0.059437
 8.95	0.63853	0.013359	-0.011078	0.048588	-0.059726
 8.99	0.63834	0.012302	-0.010849	0.048053	-0.059568
 9.03	0.63824	0.011294	-0.010888	0.047576	-0.059532
 9.07	0.63811	0.010996	-0.010811	0.047471	-0.059781
 9.11	0.63752	0.011106	-0.010629	0.047525	-0.059957
 9.15	0.63807	0.01087	-0.01075	0.04772	-0.059895
 9.19	0.63797	0.010572	-0.010872	0.047543	-0.06027
9.235	0.63686	 0.01	-0.011335	0.047306	-0.060341
 9.28	0.63709	0.010337	-0.011669	0.047603	-0.06008
9.325	0.63691	0.0099905	-0.012792	0.047555	-0.060382
 9.37	0.63742	0.010569	-0.012788	0.047446	-0.06046
9.415	0.63884	0.011847	-0.012947	0.047483	-0.060256
 9.46	0.63878	0.011768	-0.012253	0.047492	-0.060559
9.505	0.63875	0.011427	-0.011763	0.047789	-0.060078
 9.55	0.63807	0.011224	-0.011831	0.047868	-0.059886
9.595	0.637	0.011247	-0.012442	0.048093	-0.059468
 9.64	0.63699	0.010937	-0.012625	0.048173	-0.059476
9.685	0.63764	0.011409	-0.012758	0.04813	-0.059507
 9.73	0.63791	0.01103	-0.01218	0.047943	-0.059391
9.775	0.63839	0.011185	-0.012566	0.047906	-0.059097
 9.82	0.63842	0.01201	-0.0125	0.048147	-0.058721
9.865	0.63755	0.012717	-0.013423	0.048275	-0.059103
 9.91	0.63679	0.012167	-0.01353	0.048417	-0.059466
9.955	0.63661	0.012449	-0.013392	0.048142	-0.059719
 10.0	0.63589	0.012148	-0.012789	0.048163	-0.060196
10.045	0.63518	0.012341	-0.0127	0.048779	-0.060018
10.09	0.63567	0.012928	-0.012288	0.048541	-0.059906
10.135	0.63501	0.012119	-0.012435	0.048699	-0.059848
10.18	0.63528	0.012047	-0.011838	0.048812	-0.059891
10.225	0.63572	0.012275	-0.011483	0.04935	-0.059476
10.27	0.63697	0.012622	-0.011888	0.048946	-0.059168
10.315	0.63779	0.012704	-0.011848	0.049536	-0.059071
10.36	0.63751	0.012563	-0.012513	0.049191	-0.059083
10.405	0.63762	0.013266	-0.013018	0.049526	-0.05894
10.45	0.63742	0.013888	-0.013496	0.049868	-0.058861
 10.5	0.63701	0.014367	-0.013582	0.050088	-0.059159
10.55	0.6364	0.013965	-0.013132	0.050073	-0.05912
 10.6	0.6367	0.013	-0.012684	0.049866	-0.058992
10.65	0.63676	0.013172	-0.013111	0.050144	-0.059033
 10.7	0.63729	0.013396	-0.01357	0.050284	-0.058908
10.75	0.63851	0.013282	-0.014196	0.050049	-0.058238
 10.8	0.63855	0.012182	-0.014171	0.049867	-0.058007
10.85	0.63939	0.013681	-0.015104	0.050003	-0.058202
 10.9	0.63999	0.01395	-0.015732	0.050016	-0.058301
10.95	0.64012	0.014021	-0.015795	0.050405	-0.058183
 11.0	0.63992	0.014027	-0.015953	0.050791	-0.058304
11.05	0.63998	0.014349	-0.015941	0.051059	-0.058232
 11.1	0.63916	0.013536	-0.015088	0.051211	-0.058163
11.15	0.63956	0.013911	-0.015115	0.051402	-0.058532
 11.2	0.63993	0.014941	-0.014607	0.051092	-0.058974
11.25	0.63997	0.014016	-0.013863	0.05095	-0.059045
 11.3	0.6404	0.013386	-0.013644	0.050789	-0.059255
11.35	0.64024	0.012325	-0.013239	0.050625	-0.059186
 11.4	0.64031	0.011579	-0.012816	0.050505	-0.059241
11.45	0.63973	0.010404	-0.011459	0.050607	-0.059418
 11.5	0.6402	0.0091462	-0.010372	0.050639	-0.059253
11.55	0.64114	0.0086293	-0.0096441	0.05014	-0.05918
 11.6	0.64236	0.0091614	-0.009861	0.049763	-0.058717
11.65	0.64287	0.009457	-0.0095238	0.049045	-0.058482
11.705	0.64334	0.0093255	-0.010302	0.049248	-0.058093
11.76	0.64364	0.0092571	-0.0097555	0.049409	-0.0581
11.815	0.64415	0.010544	-0.0098514	0.04933	-0.058014
11.87	0.6441	0.011683	-0.010164	0.049468	-0.058271
11.925	0.64478	0.011855	-0.011459	0.04967	-0.057801
11.98	0.64558	0.011985	-0.012171	0.049663	-0.058304
12.035	0.64646	0.012734	-0.012468	0.049506	-0.057877
12.09	0.64714	0.013428	-0.012784	0.049289	-0.057309
12.145	0.6459	0.012515	-0.012662	0.049694	-0.057418
 12.2	0.646	0.010963	-0.012628	0.049903	-0.057018
12.255	0.64631	0.0087784	-0.013256	0.049957	-0.056427
12.31	0.64507	0.009182	-0.013997	0.050335	-0.056547
12.365	0.64462	0.0087596	-0.014463	0.051035	-0.056358
12.42	0.64563	0.0095941	-0.014655	0.050765	-0.056036
12.475	0.64497	0.01081	-0.014289	0.0504	-0.0562
12.53	0.64386	0.011359	-0.014177	0.050441	-0.056509
12.585	0.6434	0.011619	-0.014083	0.050406	-0.056911
12.64	0.64343	0.011323	-0.013431	0.050088	-0.057033
12.695	0.64342	0.011299	-0.013986	0.050031	-0.057281
12.75	0.64152	0.01174	-0.014998	0.050123	-0.057876
12.805	0.64148	0.013015	-0.014929	0.049802	-0.057893
12.86	0.64154	0.013812	-0.014755	0.049723	-0.05757
12.915	0.64101	0.013403	-0.014348	0.049615	-0.057959
12.975	0.64013	0.013067	-0.014444	0.049684	-0.057726
13.035	0.63851	0.013387	-0.014748	0.049902	-0.058593
13.095	0.63795	0.014474	-0.015319	0.049573	-0.059027
13.155	0.63687	0.014456	-0.015734	0.050431	-0.059353
13.215	0.63611	0.014861	-0.016239	0.050172	-0.05983
13.275	0.63667	0.014999	-0.016334	0.049471	-0.05973
13.335	0.6359	0.015221	-0.016382	0.049873	-0.059722
13.395	0.63582	0.015103	-0.015891	0.049788	-0.060201
13.455	0.63519	0.014468	-0.015044	0.049835	-0.060617
13.515	0.63492	0.014506	-0.014544	0.049986	-0.060699
13.575	0.63336	0.013999	-0.014796	0.050317	-0.061206
13.635	0.63295	0.01344	-0.01535	0.049931	-0.06117
13.695	0.63231	0.014206	-0.015986	0.050326	-0.061392
13.755	0.63073	0.014614	-0.016339	0.050119	-0.061462
13.815	0.63049	0.015042	-0.01571	0.050539	-0.061199
13.875	0.62961	0.015747	-0.014693	0.050736	-0.0614
13.935	0.62981	0.016937	-0.014811	0.050326	-0.060992
13.995	0.62993	0.018928	-0.016029	0.050386	-0.060647
14.055	0.62981	0.02177	-0.017078	0.050936	-0.060606
14.115	0.62912	0.022288	-0.017104	0.051015	-0.060721
14.18	0.62963	0.023558	-0.016689	0.05129	-0.060643
14.245	0.62904	0.025519	-0.018133	0.052121	-0.060409
14.31	0.62885	0.025559	-0.018549	0.051854	-0.06094
14.375	0.62829	0.025551	-0.0187	0.051796	-0.060981
14.44	0.62869	0.025627	-0.018363	0.051163	-0.06121
14.505	0.62738	0.024077	-0.017886	0.051761	-0.061599
14.57	0.62568	0.02356	-0.017227	0.051149	-0.061821
14.635	0.62581	0.024121	-0.018152	0.051345	-0.061918
 14.7	0.62626	0.0249	-0.01845	0.051775	-0.061733
14.765	0.62709	0.023751	-0.01805	0.051579	-0.061475
14.83	0.62771	0.022529	-0.0169	0.051223	-0.06139
14.895	0.62826	0.02311	-0.017011	0.051027	-0.061059
14.96	0.62985	0.023043	-0.016947	0.050603	-0.060817
15.025	0.63069	0.023019	-0.016129	0.050715	-0.06065
15.09	0.62993	0.022552	-0.016367	0.051226	-0.06075
15.155	0.62946	0.023116	-0.016773	0.051512	-0.060812
15.22	0.6285	0.02306	-0.016787	0.051126	-0.061284
15.285	0.62789	0.022613	-0.016028	0.050956	-0.060967
15.35	0.62799	0.023442	-0.016531	0.051161	-0.061241
15.42	0.62986	0.024536	-0.017694	0.051286	-0.060964
15.49	0.63172	0.023298	-0.018203	0.051183	-0.061071
15.56	0.63308	0.022096	-0.0177	0.050618	-0.061094
15.63	0.63445	0.020434	-0.01693	0.050944	-0.060891
 15.7	0.63434	0.02105	-0.016175	0.050927	-0.060305
15.77	0.63384	0.020757	-0.016463	0.050148	-0.061085
15.84	0.63432	0.019572	-0.015986	0.049637	-0.061248
15.91	0.63399	0.021033	-0.016909	0.049935	-0.061772
15.98	0.63464	0.021423	-0.015929	0.04924	-0.061958
16.05	0.6336	0.022216	-0.016318	0.048983	-0.062342
16.12	0.63295	0.022522	-0.015922	0.04868	-0.06197
16.19	0.63261	0.021779	-0.015446	0.048567	-0.061995
16.26	0.63318	0.020352	-0.014954	0.048742	-0.061821
16.33	0.63231	0.020716	-0.015243	0.049038	-0.061765
 16.4	0.63224	0.020797	-0.015646	0.049006	-0.061943
16.47	0.63076	0.020218	-0.015004	0.049035	-0.062336
16.54	0.62923	0.020609	-0.015564	0.049066	-0.062726
16.61	0.62959	0.019616	-0.014473	0.048863	-0.062093
16.685	0.63027	0.018688	-0.013267	0.048134	-0.062075
16.76	0.63071	0.01814	-0.012114	0.047877	-0.062436
16.835	0.63006	0.018507	-0.011341	0.04811	-0.062411
16.91	0.62902	0.018519	-0.011559	0.048421	-0.062419
16.985	0.62846	0.018128	-0.01169	0.048492	-0.062051
17.06	0.62778	0.01875	-0.012103	0.048773	-0.062254
17.135	0.62757	0.020343	-0.012221	0.049329	-0.062311
17.21	0.62736	0.020215	-0.013004	0.049331	-0.062357
17.285	0.62947	0.021811	-0.013318	0.048701	-0.062004
17.36	0.62965	0.02192	-0.013949	0.049206	-0.061498
17.435	0.63086	0.02189	-0.014316	0.048811	-0.061114
17.51	0.63168	0.021387	-0.013632	0.049777	-0.060958
17.585	0.63048	0.020157	-0.014149	0.049875	-0.061321
17.66	0.63116	0.02035	-0.014527	0.050164	-0.061457
17.735	0.63122	0.021773	-0.015017	0.050397	-0.06132
17.81	0.63241	0.022152	-0.015447	0.050072	-0.061011
17.89	0.63135	0.021694	-0.014741	0.050609	-0.061202
17.97	0.6296	0.023179	-0.015284	0.051043	-0.061164
18.05	0.62864	0.023938	-0.015944	0.051582	-0.061037
18.13	0.62918	0.025047	-0.016125	0.051039	-0.060748
18.21	0.62957	0.026869	-0.016417	0.05131	-0.060328
18.29	0.6295	0.026306	-0.015215	0.051234	-0.060586
18.37	0.62983	0.026653	-0.014813	0.051541	-0.060685
18.45	0.62785	0.027137	-0.014178	0.052707	-0.061024
18.53	0.62785	0.029591	-0.015004	0.052243	-0.060905
18.61	0.62643	0.029203	-0.014801	0.052314	-0.061311
18.69	0.62708	0.028383	-0.014198	0.052541	-0.061758
18.77	0.62754	0.027771	-0.014286	0.052156	-0.061498
18.85	0.62727	0.027996	-0.013316	0.05216	-0.061133
18.93	0.62761	0.026168	-0.011925	0.052043	-0.060694
19.01	0.62669	0.025688	-0.011811	0.05168	-0.060981
19.09	0.62564	0.025899	-0.012075	0.05226	-0.060498
19.175	0.62258	0.026759	-0.0123	0.05256	-0.060969
19.26	0.62267	0.026462	-0.011278	0.051701	-0.060578
19.345	0.62247	0.025473	-0.010251	0.051756	-0.060842
19.43	0.6225	0.022892	-0.010141	0.051892	-0.060839
19.515	0.6229	0.021186	-0.0095487	0.052207	-0.060668
 19.6	0.62245	0.022636	-0.010312	0.052313	-0.06043
19.685	0.622	0.023246	-0.0094851	0.052128	-0.060188
19.77	0.62193	0.024216	-0.0094665	0.052374	-0.05959
19.855	0.62152	0.023185	-0.0083767	0.052505	-0.059901
19.94	0.62116	0.022211	-0.0083104	0.052286	-0.059861
20.025	0.6218	0.021046	-0.0073243	0.052216	-0.059771
20.11	0.62035	0.022432	-0.0076935	0.052691	-0.0596
20.195	0.61725	0.021244	-0.0079265	0.05342	-0.060225
20.28	0.61674	0.019481	-0.0076059	0.053468	-0.060567
20.37	0.61639	0.020513	-0.0079717	0.053123	-0.060572
20.46	0.61729	0.020697	-0.0084333	0.052927	-0.060699
20.55	0.61665	0.019549	-0.0074978	0.053163	-0.061682
20.64	0.61518	0.017733	-0.007694	0.053086	-0.062521
20.73	0.61492	0.016564	-0.0064439	0.052953	-0.063498
20.82	0.61381	0.016984	-0.0061609	0.053279	-0.064051
20.91	0.61231	0.017382	-0.0070128	0.052536	-0.064734
 21.0	0.61048	0.01766	-0.0065366	0.052496	-0.065326
21.09	0.61019	0.015004	-0.0057396	0.052479	-0.065333
21.18	0.60906	0.013792	-0.0052268	0.052468	-0.064945
21.27	0.60854	0.014806	-0.0053534	0.052762	-0.064175
21.36	0.61018	0.016988	-0.0050437	0.052383	-0.063266
21.45	0.61034	0.018735	-0.0052414	0.052392	-0.06313
21.54	0.60873	0.018363	-0.0054083	0.053448	-0.063421
21.635	0.60836	0.017931	-0.007018	0.053542	-0.063753
21.73	0.6076	0.017157	-0.0079508	0.053943	-0.063842
21.825	0.60764	0.016538	-0.0068858	0.05443	-0.064057
21.92	0.60634	0.015571	-0.0057504	0.05481	-0.064435
22.015	0.60645	0.012825	-0.0052674	0.054962	-0.064432
22.11	0.60736	0.011352	-0.0052609	0.054275	-0.06474
22.205	0.60674	0.011902	-0.0045928	0.054763	-0.064423
 22.3	0.60662	0.010145	-0.0044781	0.054611	-0.064616
22.395	0.60681	0.012063	-0.0054255	0.055196	-0.064969
22.49	0.60857	0.011406	-0.0055723	0.054709	-0.064936
22.585	0.60964	0.012456	-0.0054266	0.053586	-0.065194
22.68	0.60838	0.013309	-0.0050539	0.053837	-0.065279
22.775	0.60927	0.014426	-0.0069654	0.054035	-0.064474
22.875	0.61081	0.012578	-0.0067739	0.053897	-0.064262
22.975	0.61106	0.010689	-0.0057102	0.054359	-0.063927
23.075	0.61148	0.012968	-0.0066794	0.053959	-0.064029
23.175	0.61059	0.013901	-0.0069274	0.054712	-0.064751
23.275	0.61008	0.013402	-0.006846	0.055014	-0.064765
23.375	0.60961	0.012234	-0.0071072	0.055396	-0.065078
23.475	0.61173	0.010399	-0.0064501	0.055005	-0.065084
23.575	0.61057	0.008218	-0.0059947	0.055454	-0.065018
23.675	0.61001	0.0087921	-0.00582	0.055259	-0.065324
23.775	0.60989	0.009725	-0.0069425	0.055263	-0.065563
23.875	0.60975	0.010822	-0.007345	0.055003	-0.06518
23.975	0.61106	0.010649	-0.0069795	0.054438	-0.06443
24.08	0.61058	0.013419	-0.0083199	0.055032	-0.064394
24.185	0.61059	0.014334	-0.0096918	0.054688	-0.063863
24.29	0.61086	0.013684	-0.0080502	0.054126	-0.063609
24.395	0.61153	0.01375	-0.0076961	0.053497	-0.063462
 24.5	0.61039	0.015346	-0.0082222	0.05395	-0.064345
24.605	0.60997	0.014832	-0.0084283	0.054175	-0.064152
24.71	0.60979	0.013889	-0.0079113	0.055043	-0.06448
24.815	0.60869	0.013252	-0.0084906	0.054392	-0.065214
24.92	0.60744	0.014418	-0.0092866	0.053651	-0.065508
25.025	0.607	0.014208	-0.0078895	0.054366	-0.065484
25.13	0.60547	0.01604	-0.0087224	0.054786	-0.065137
25.235	0.60497	0.018273	-0.010117	0.055453	-0.065427
25.345	0.6062	0.018987	-0.011129	0.055345	-0.065166
25.455	0.60564	0.019933	-0.0097559	0.055884	-0.064983
25.565	0.60747	0.018927	-0.0099323	0.055631	-0.064558
25.675	0.60773	0.018361	-0.011174	0.055318	-0.064906
25.785	0.60633	0.020186	-0.010924	0.055054	-0.065033
25.895	0.60748	0.022279	-0.012392	0.054953	-0.064709
26.005	0.60871	0.023293	-0.013702	0.054578	-0.065054
26.115	0.6092	0.022981	-0.013626	0.054581	-0.064859
26.225	0.60918	0.02211	-0.012956	0.054759	-0.065447
26.335	0.60884	0.021777	-0.011082	0.054591	-0.065642
26.445	0.60937	0.021424	-0.010079	0.054223	-0.065296
26.56	0.60881	0.020471	-0.0091956	0.054323	-0.064934
26.675	0.6085	0.019572	-0.0091865	0.055203	-0.064311
26.79	0.6111	0.021343	-0.0089749	0.054775	-0.064356
26.905	0.61207	0.019671	-0.0085029	0.054488	-0.064341
27.02	0.61163	0.019925	-0.0083586	0.054526	-0.065209
27.135	0.61406	0.018327	-0.0065494	0.053478	-0.065228
27.25	0.61806	0.017816	-0.0061133	0.053147	-0.063996
27.365	0.61842	0.017387	-0.0063499	0.05266	-0.064181
27.48	0.61773	0.017756	-0.006452	0.053063	-0.064838
27.595	0.61752	0.017492	-0.0058234	0.052997	-0.064827
27.71	0.61764	0.018539	-0.0076711	0.052985	-0.064844
27.83	0.61874	0.017584	-0.0073157	0.052676	-0.064983
27.95	0.61963	0.018969	-0.0069851	0.053596	-0.063984
28.07	0.61891	0.019113	-0.0079871	0.053806	-0.064158
28.19	0.61753	0.021556	-0.0087936	0.054597	-0.06366
28.31	0.61597	0.023163	-0.0083985	0.054632	-0.063702
28.43	0.61395	0.023659	-0.0075955	0.05487	-0.064383
28.55	0.61634	0.022521	-0.0080713	0.054665	-0.06323
28.67	0.6168	0.024208	-0.008343	0.053914	-0.062853
28.79	0.61835	0.026226	-0.010104	0.054193	-0.062217
28.91	0.61809	0.026162	-0.010352	0.053619	-0.06206
29.035	0.6152	0.025128	-0.0090246	0.054124	-0.063238
29.16	0.61426	0.023436	-0.0078828	0.054931	-0.063458
29.285	0.6133	0.021802	-0.0077773	0.05463	-0.063198
29.41	0.61305	0.023264	-0.009595	0.054145	-0.062832
29.535	0.61362	0.022672	-0.010084	0.053491	-0.063035
29.66	0.61269	0.023726	-0.010992	0.054538	-0.062693
29.785	0.61086	0.022437	-0.0096838	0.054685	-0.062701
29.91	0.61064	0.023038	-0.011008	0.054029	-0.063109
30.035	0.60902	0.025709	-0.013269	0.054249	-0.062627
30.16	0.60759	0.026816	-0.013133	0.055486	-0.063031
30.29	0.61002	0.026812	-0.014238	0.054528	-0.062926
30.42	0.60939	0.02559	-0.014681	0.054732	-0.062761
30.55	0.6094	0.027597	-0.015371	0.055177	-0.062269
30.68	0.61139	0.026812	-0.014962	0.054841	-0.061961
30.81	0.61009	0.025416	-0.014686	0.055019	-0.062346
30.94	0.61078	0.023829	-0.013504	0.054661	-0.062472
31.07	 0.61	0.025956	-0.01392	0.055265	-0.061939
 31.2	0.61125	0.025875	-0.012707	0.054336	-0.062232
31.33	0.61464	0.02688	-0.012911	0.054005	-0.062247
31.46	0.61782	0.025345	-0.011233	0.053022	-0.061211
31.595	0.61926	0.026303	-0.010736	0.053123	-0.061309
31.73	0.6229	0.026279	-0.01145	0.052929	-0.060797
31.865	0.62354	0.02489	-0.010747	0.052643	-0.060463
 32.0	0.62424	0.025469	-0.011157	0.052304	-0.061555
32.135	0.62466	0.023801	-0.011128	0.052901	-0.061006
32.27	0.62616	0.023447	-0.010457	0.0525	-0.060131
32.405	0.6286	0.019893	-0.0092707	0.051632	-0.060367
32.54	0.62941	0.020017	-0.011476	0.051504	-0.060163
32.675	0.62751	0.02044	-0.012122	0.051492	-0.05959
32.815	0.62575	0.019419	-0.011275	0.052377	-0.059594
32.955	0.62396	0.018699	-0.01112	0.052263	-0.06016
33.095	0.62292	0.020979	-0.011912	0.052273	-0.061031
33.235	0.62173	0.021941	-0.012175	0.051673	-0.062159
33.375	0.62253	0.018775	-0.012511	0.051406	-0.061963
33.515	0.62214	0.016703	-0.011167	0.0518	-0.062228
33.655	0.62081	0.014155	-0.010818	0.051159	-0.062456
33.795	0.61945	0.013248	-0.010662	0.050821	-0.061901
33.935	0.61704	0.013897	-0.011772	0.051337	-0.06372
34.08	0.61783	0.012714	-0.0093716	0.051733	-0.062492
34.225	0.61799	0.013647	-0.0094226	0.051561	-0.061755
34.37	0.61949	0.014773	-0.0081455	0.05231	-0.062034
34.515	0.62067	0.01339	-0.0075552	0.051846	-0.061958
34.66	0.62139	0.011989	-0.0071682	0.05179	-0.062459
34.805	0.62201	0.013901	-0.0068774	0.051572	-0.062735
34.95	0.62316	0.01267	-0.0069582	0.052439	-0.062395
35.095	0.62364	0.011031	-0.0059375	0.052627	-0.062169
35.245	0.62426	0.011069	-0.0060114	0.052279	-0.061567
35.395	0.62463	0.010836	-0.0074046	0.051246	-0.061636
35.545	0.62495	0.01065	-0.0078046	0.050873	-0.060912
35.695	0.62696	0.011006	-0.0073792	0.050982	-0.060006
35.845	0.62761	0.0093788	-0.0075317	0.050809	-0.059953
35.995	0.62829	0.0076597	-0.0045645	0.050222	-0.060029
36.145	0.62727	0.0084408	-0.0053387	0.050115	-0.061291
36.295	0.62518	0.0074	-0.0030725	0.050595	-0.061883
36.45	0.62484	0.0079332	-0.0034515	0.050689	-0.061787
36.605	0.62003	0.008818	-0.0042378	0.051634	-0.062876
36.76	0.61809	0.0097285	-0.00416	0.052412	-0.063446
36.915	0.61693	0.01445	-0.0053657	0.052475	-0.063312
37.07	0.61331	0.014515	-0.0064731	0.053165	-0.06404
37.225	0.61288	0.016413	-0.0065002	0.053544	-0.064776
37.38	0.61424	0.016782	-0.0083534	0.052939	-0.063542
37.535	0.61371	0.017134	-0.0089008	0.053591	-0.063101
37.695	0.61384	0.017933	-0.009309	0.053499	-0.063265
37.855	0.61312	0.018369	-0.010264	0.053631	-0.063092
38.015	0.61189	0.018824	-0.011231	0.053366	-0.063172
38.175	0.60873	0.020727	-0.011984	0.05396	-0.063438
38.335	0.60744	0.025023	-0.013268	0.054612	-0.063717
38.495	0.60665	0.023656	-0.012385	0.054728	-0.064486
38.655	0.60916	0.022087	-0.011156	0.053548	-0.063959
38.815	0.60994	0.025108	-0.013502	0.05365	-0.064653
38.98	0.61047	0.023015	-0.013747	0.053018	-0.06432
39.145	0.60953	0.021531	-0.014111	0.053612	-0.063759
39.31	0.61019	0.019985	-0.013433	0.05366	-0.063113
39.475	0.6094	0.017149	-0.01251	0.053963	-0.063124
39.64	0.60849	0.014585	-0.013805	0.053517	-0.062786
39.805	0.60735	0.013531	-0.014491	0.054452	-0.062416
39.97	0.60981	0.013593	-0.01337	0.054582	-0.062128
40.135	0.61012	0.013891	-0.013751	0.054238	-0.06147
40.305	0.61385	0.014607	-0.014455	0.054291	-0.061479
40.475	0.61262	0.015904	-0.014004	0.053793	-0.062119
40.645	0.61008	0.017556	-0.015539	0.054078	-0.062572
40.815	0.60797	0.01515	-0.014452	0.053119	-0.063074
40.985	0.6049	0.01383	-0.012796	0.054411	-0.063123
41.155	0.60286	0.014049	-0.011761	0.053659	-0.064126
41.325	0.60201	0.010614	-0.010759	0.053419	-0.063906
 41.5	0.60264	0.012514	-0.01259	0.053867	-0.063817
41.675	0.60134	0.014475	-0.01393	0.054819	-0.064166
41.85	0.60134	0.015572	-0.0166	0.054391	-0.065247
42.025	0.60098	0.0183	-0.015176	0.054377	-0.065575
 42.2	0.60077	0.01766	-0.013613	0.0553	-0.065335
42.375	0.59875	0.021292	-0.014779	0.05643	-0.065154
42.55	0.59623	0.022545	-0.016676	0.056365	-0.06664
42.73	0.5951	0.020236	-0.018354	0.055945	-0.066704
42.91	0.59678	0.017298	-0.018249	0.055387	-0.066389
43.09	0.59527	0.01909	-0.016721	0.056021	-0.066383
43.27	0.59579	0.01926	-0.016993	0.05518	-0.066574
43.45	0.59444	0.020411	-0.017349	0.055492	-0.066938
43.63	0.5964	0.02022	-0.016633	0.05537	-0.067018
43.81	0.59987	0.01716	-0.016651	0.055277	-0.065749
43.995	0.6026	0.01773	-0.014974	0.054334	-0.065445
44.18	0.60554	0.016181	-0.014112	0.054327	-0.064498
44.365	0.60612	0.013669	-0.014158	0.054454	-0.064913
44.55	0.61019	0.01297	-0.013339	0.053823	-0.063472
44.735	0.61085	0.013609	-0.013427	0.053094	-0.063177
44.92	0.60977	0.014187	-0.013688	0.052616	-0.064147
45.11	0.60736	0.014124	-0.013981	0.053354	-0.06425
 45.3	0.60627	0.016688	-0.014968	0.052772	-0.064974
45.49	0.60531	0.013942	-0.013855	0.053252	-0.064689
45.68	0.60926	0.016906	-0.013949	0.053411	-0.064125
45.87	0.60934	0.017969	-0.014472	0.053831	-0.065
46.06	0.60973	0.018717	-0.015613	0.053488	-0.064816
46.25	0.60944	0.015676	-0.015455	0.053924	-0.064265
46.445	0.61064	0.014557	-0.01578	0.053291	-0.064306
46.64	0.6137	0.014938	-0.015343	0.053396	-0.062928
46.835	0.61469	0.01806	-0.016499	0.053581	-0.06211
47.03	0.61556	0.021594	-0.01667	0.053029	-0.060961
47.225	0.61913	0.025957	-0.018557	0.052472	-0.061493
47.42	0.62196	0.024188	-0.01864	0.051948	-0.061766
47.62	0.62252	0.021629	-0.019047	0.052077	-0.061651
47.82	0.62415	0.018537	-0.018157	0.051319	-0.06175
48.02	0.62329	0.018988	-0.019351	0.051893	-0.06334
48.22	0.62125	0.02227	-0.017521	0.051741	-0.063346
48.42	0.62079	0.024577	-0.019218	0.052032	-0.063296
48.62	0.62151	0.024623	-0.018862	0.05246	-0.061288
48.825	0.62323	0.027291	-0.01991	0.05321	-0.0614
49.03	0.62351	0.025472	-0.018493	0.053367	-0.061878
49.235	0.62508	0.024902	-0.018515	0.052407	-0.061595
49.44	0.62382	0.024091	-0.017078	0.052209	-0.062519
49.645	0.6246	0.024995	-0.018743	0.05095	-0.062316
49.85	0.6272	0.02433	-0.0182	0.05087	-0.061916
50.06	0.62698	0.023033	-0.017535	0.052111	-0.061938
50.27	0.62787	0.023613	-0.019566	0.052617	-0.062372
50.48	0.62727	0.024304	-0.018284	0.053522	-0.060836
50.69	0.62833	0.023417	-0.017383	0.053789	-0.060455
 50.9	0.62663	0.021468	-0.016955	0.053538	-0.060029
51.11	0.62693	0.016339	-0.01655	0.053606	-0.059991
51.325	0.62585	0.017524	-0.018938	0.05275	-0.060312
51.54	0.62434	0.019172	-0.018961	0.053176	-0.06088
51.755	0.62299	0.018669	-0.018326	0.053829	-0.060787
51.97	0.6198	0.020773	-0.019456	0.053883	-0.061007
52.185	0.62021	0.019411	-0.018565	0.053541	-0.061175
 52.4	0.61835	0.017278	-0.017884	0.053208	-0.061833
52.62	0.61735	0.014458	-0.018254	0.052517	-0.062331
52.84	0.61778	0.015821	-0.018071	0.051725	-0.061558
53.06	0.61544	0.017218	-0.017324	0.052712	-0.061034
53.28	0.61124	0.017297	-0.016683	0.054073	-0.061822
 53.5	0.61175	0.021149	-0.014756	0.052089	-0.063147
53.72	0.61127	0.022006	-0.013276	0.052034	-0.064503
53.945	0.61023	0.021734	-0.010142	0.052759	-0.064412
54.17	0.6089	0.022222	-0.0077516	0.054007	-0.063324
54.395	0.60685	0.023443	-0.0093754	0.054567	-0.064195
54.62	0.60514	0.024761	-0.010644	0.054427	-0.065084
54.845	0.60387	0.023774	-0.010936	0.055421	-0.064687
55.075	0.59992	0.024544	-0.0098306	0.057036	-0.064786
55.305	0.59844	0.025835	-0.011171	0.056362	-0.064683
55.535	0.5996	0.024548	-0.010325	0.055147	-0.065365
55.765	0.60004	0.025259	-0.0094815	0.055009	-0.064106
55.995	0.59955	0.023492	-0.0097381	0.054849	-0.064393
56.23	0.60128	0.025204	-0.010847	0.054872	-0.063456
56.465	0.6017	0.024982	-0.009402	0.054688	-0.064385
 56.7	0.60246	0.026431	-0.010369	0.054712	-0.064245
56.935	0.60378	0.024184	-0.011291	0.055065	-0.064761
57.17	0.60196	0.022975	-0.010936	0.055709	-0.06513
57.405	0.59956	0.022185	-0.010315	0.056371	-0.06499
57.645	0.60219	0.023124	-0.011887	0.056316	-0.063388
57.885	0.60099	0.021432	-0.012717	0.056915	-0.064011
58.125	0.60073	0.022901	-0.015449	0.057888	-0.064953
58.365	0.60164	0.025335	-0.018425	0.057247	-0.066131
58.605	0.60103	0.022746	-0.016825	0.057673	-0.066548
58.85	0.60084	0.02404	-0.017147	0.057783	-0.066337
59.095	0.60197	0.021766	-0.015778	0.056013	-0.06583
59.34	0.60231	0.024485	-0.01611	0.056145	-0.065718
59.585	0.60141	0.021862	-0.016759	0.05566	-0.06587
59.83	0.60158	0.02254	-0.01905	0.055666	-0.065299
60.08	0.60327	0.022163	-0.01751	0.055226	-0.064898
60.33	0.60504	0.019646	-0.016211	0.054613	-0.064007
60.58	0.60782	0.018699	-0.01775	0.054362	-0.063507
60.83	0.60934	0.019985	-0.018027	0.052844	-0.063774
61.08	0.61306	0.021284	-0.019206	0.052964	-0.063254
61.335	0.61182	0.020802	-0.019248	0.053093	-0.064467
61.59	0.61429	0.018529	-0.019683	0.05308	-0.064508
61.845	0.61081	0.01647	-0.019256	0.053411	-0.064876
 62.1	0.61083	0.020189	-0.020909	0.052857	-0.065688
62.355	0.61218	0.020647	-0.020543	0.052394	-0.065905
62.615	0.61133	0.022419	-0.022201	0.052171	-0.065918
62.875	0.60916	0.024661	-0.021223	0.052547	-0.065993
63.135	0.60296	0.02544	-0.020133	0.052905	-0.066517
63.395	0.60516	0.021324	-0.017342	0.053299	-0.064161
63.66	0.60647	0.017538	-0.017732	0.054087	-0.064423
63.925	0.60696	0.018509	-0.017573	0.05496	-0.064231
64.19	0.61123	0.019502	-0.017836	0.055029	-0.06145
64.455	0.60893	0.019957	-0.018937	0.054996	-0.062107
64.72	0.60751	0.02186	-0.017685	0.055536	-0.063896
64.99	0.60229	0.019475	-0.017679	0.055942	-0.064594
65.26	0.59845	0.021993	-0.017063	0.056651	-0.066444
65.53	0.59535	0.023626	-0.017033	0.056418	-0.06774
 65.8	0.59502	0.025339	-0.017777	0.056139	-0.067881
66.07	0.59531	0.024869	-0.016851	0.056233	-0.068135
66.345	0.59516	0.025802	-0.016759	0.056187	-0.068806
66.62	0.59691	0.02705	-0.016331	0.055849	-0.068801
66.895	0.59776	0.023941	-0.016036	0.056253	-0.068521
67.17	0.59982	0.020856	-0.014771	0.056222	-0.067439
67.45	0.59897	0.022309	-0.016193	0.056812	-0.066643
67.73	0.59981	0.023785	-0.016461	0.056835	-0.064946
68.01	0.60034	0.023652	-0.013689	0.055433	-0.065325
68.29	0.59954	0.023452	-0.013387	0.055624	-0.064251
68.575	0.59965	0.01983	-0.012788	0.053434	-0.064187
68.86	0.59592	0.015851	-0.014504	0.054804	-0.064805
69.145	0.59129	0.019135	-0.016187	0.055045	-0.065244
69.43	0.59124	0.016231	-0.014823	0.055407	-0.064751
69.715	0.58747	0.015691	-0.015861	0.055529	-0.065833
70.005	0.58968	0.016102	-0.014877	0.053781	-0.067114
70.295	0.58867	0.014521	-0.014121	0.053796	-0.066978
70.585	0.58534	0.014067	-0.01495	0.056279	-0.067073
70.875	0.58806	0.016023	-0.014156	0.056737	-0.066902
71.17	0.59252	0.01351	-0.012098	0.054637	-0.066074
71.465	0.5955	0.013317	-0.012427	0.053876	-0.065958
71.76	0.59629	0.020182	-0.014953	0.053021	-0.066938
72.055	0.59726	0.021538	-0.015703	0.053793	-0.066378
72.355	0.60062	0.021617	-0.015001	0.05235	-0.064786
72.655	0.60318	0.021865	-0.012842	0.051917	-0.064359
72.955	0.60257	0.019832	-0.011596	0.051164	-0.065561
73.255	0.60362	0.01912	-0.011607	0.052326	-0.065737
73.56	0.60913	0.017414	-0.010352	0.051698	-0.063908
73.865	0.61289	0.015758	-0.010757	0.052823	-0.062055
74.17	0.60942	0.016507	-0.012502	0.05317	-0.062876
74.475	0.60293	0.017384	-0.014131	0.053196	-0.063949
74.785	0.5952	0.018509	-0.016218	0.054372	-0.065578
75.095	0.59351	0.019049	-0.01704	0.054668	-0.06676
75.405	0.59244	0.020335	-0.015523	0.055462	-0.06548
75.715	0.59187	0.023586	-0.018186	0.05585	-0.065501
76.03	0.5902	0.021413	-0.01884	0.055544	-0.066741
76.345	0.59356	0.020202	-0.019197	0.055839	-0.065063
76.66	0.59087	0.020413	-0.020839	0.056073	-0.066225
76.975	0.59411	0.023028	-0.025185	0.05535	-0.064804
77.295	0.59725	0.021465	-0.023551	0.055281	-0.065197
77.615	0.59261	0.021097	-0.023147	0.056893	-0.065674
77.935	0.59269	0.020575	-0.022406	0.0557	-0.066335
78.255	0.59603	0.02082	-0.021004	0.055118	-0.065565
78.58	0.59882	0.022868	-0.02107	0.053686	-0.065948
78.905	0.59906	0.021815	-0.019843	0.054161	-0.064743
79.23	0.5985	0.024903	-0.019254	0.055773	-0.065239
79.555	0.59985	0.022038	-0.020023	0.05612	-0.065414
79.885	0.6015	0.025988	-0.020846	0.055228	-0.064653
80.215	0.60041	0.025443	-0.018962	0.055889	-0.064302
80.545	0.59908	0.026816	-0.021171	0.055678	-0.065545
80.875	0.59665	0.028866	-0.022839	0.054747	-0.066141
81.21	0.59575	0.028893	-0.021455	0.056047	-0.066278
81.545	0.58955	0.025024	-0.020849	0.055799	-0.067946
81.88	0.58981	0.022002	-0.018909	0.055431	-0.06833
82.22	0.59062	0.020786	-0.016453	0.05453	-0.066457
82.56	0.59082	0.021904	-0.014179	0.053293	-0.065915
 82.9	0.59029	0.022776	-0.013433	0.054116	-0.06594
83.24	0.59006	0.029027	-0.016964	0.054397	-0.066023
83.585	0.59124	0.028296	-0.016116	0.054332	-0.066354
83.93	0.59144	0.024345	-0.014413	0.054386	-0.065106
84.275	0.59438	0.028679	-0.013236	0.05323	-0.065034
84.62	0.59611	0.023572	-0.010703	0.053304	-0.065896
84.97	0.59856	0.026268	-0.011014	0.05337	-0.067031
85.32	0.59781	0.020903	-0.0089872	0.054884	-0.066294
85.67	0.59825	0.019701	-0.010946	0.053855	-0.068017
86.025	0.60084	0.019459	-0.011645	0.053619	-0.067513
86.38	0.60717	0.017699	-0.0090762	0.051872	-0.0659
86.735	0.60618	0.021653	-0.0087579	0.053162	-0.066004
87.09	0.60243	0.02109	-0.0077924	0.053742	-0.065052
87.45	0.59982	0.019363	-0.0071784	0.053472	-0.066716
87.81	0.59888	0.022019	-0.0071453	0.054194	-0.06567
88.17	0.60057	0.023345	-0.0095604	0.053189	-0.065165
88.535	0.59894	0.020767	-0.0085538	0.054072	-0.064316
 88.9	0.60517	0.021153	-0.0064503	0.053314	-0.062507
89.265	0.60702	0.018227	-0.0057371	0.053477	-0.062358
89.635	0.60605	0.023628	-0.0079975	0.054294	-0.064412
90.005	0.6028	0.023157	-0.0086042	0.056779	-0.065375
90.375	0.60023	0.023373	-0.0092997	0.057604	-0.065177
90.745	0.60117	0.020193	-0.0095243	0.057021	-0.065089
91.12	0.60288	0.021193	-0.012009	0.057107	-0.065688
91.495	0.60749	0.02289	-0.011894	0.055921	-0.065013
91.87	0.60465	0.023059	-0.012837	0.055822	-0.065632
92.25	0.60148	0.02455	-0.017976	0.055889	-0.066687
92.63	0.60344	0.022894	-0.018436	0.055847	-0.066216
93.01	0.60892	0.024655	-0.020314	0.055526	-0.063904
93.395	0.61246	0.025518	-0.022061	0.053188	-0.063126
93.78	0.61023	0.020949	-0.022461	0.052904	-0.063544
94.165	0.60817	0.021048	-0.022026	0.053544	-0.064252
94.555	0.60464	0.02402	-0.022172	0.054808	-0.064466
94.945	0.60345	0.022273	-0.021523	0.054619	-0.063423
95.335	0.60591	0.017251	-0.01852	0.054405	-0.063386
95.725	0.60669	0.018006	-0.018777	0.055399	-0.063509
96.12	0.61138	0.010475	-0.014202	0.054003	-0.062192
96.515	0.61436	0.01164	-0.016134	0.052656	-0.062018
96.91	0.61662	0.012202	-0.017864	0.053838	-0.060418
97.31	0.61513	0.012846	-0.018811	0.053762	-0.062333
97.71	0.6103	0.009733	-0.017272	0.053479	-0.06313
98.11	0.60762	0.0078018	-0.015599	0.05342	-0.063376
98.515	0.60842	0.0091129	-0.016052	0.053221	-0.064797
98.92	0.60897	0.0076931	-0.014803	0.053073	-0.065081
99.325	0.6097	0.010861	-0.013954	0.051974	-0.065608
99.735	0.60815	0.01333	-0.014044	0.050841	-0.067316
100.14	0.60828	0.014794	-0.013045	0.051659	-0.066207
100.56	0.60871	0.012156	-0.010648	0.052996	-0.065548
100.97	0.61458	0.012464	-0.010242	0.052657	-0.064371
101.39	0.6218	0.016405	-0.012394	0.051146	-0.063073
101.8	0.62728	0.017796	-0.014789	0.05097	-0.061657
102.22	0.62822	0.016826	-0.0144	0.049843	-0.061759
102.64	0.62459	0.019223	-0.011867	0.051023	-0.062339
103.06	0.62886	0.022469	-0.011693	0.051558	-0.061399
103.48	0.63121	0.02455	-0.016022	0.050292	-0.061962
103.91	0.63059	0.026507	-0.017822	0.051202	-0.060573
104.33	0.62592	0.030676	-0.020989	0.051407	-0.062477
104.77	0.63215	0.031416	-0.020676	0.051217	-0.059693
105.19	0.63366	0.030353	-0.019778	0.05207	-0.059904
105.62	0.63745	0.030019	-0.019968	0.051569	-0.059923
106.06	0.64107	0.023964	-0.017125	0.050512	-0.05884
106.5	0.63777	0.027326	-0.019531	0.050592	-0.060253
106.94	0.63182	0.026397	-0.02053	0.050711	-0.061333
107.38	0.62476	0.023595	-0.019976	0.051454	-0.061361
107.81	0.62365	0.018577	-0.01787	0.052512	-0.061447
108.26	0.62035	0.021139	-0.018736	0.053783	-0.060823
108.7	0.61888	0.02263	-0.016464	0.052641	-0.060822
109.15	0.61343	0.024395	-0.019572	0.054148	-0.061437
109.6	0.60393	0.024196	-0.021524	0.056975	-0.06253
110.05	0.59995	0.019971	-0.02187	0.056817	-0.062138
110.5	0.59654	0.023399	-0.024557	0.05422	-0.063881
110.95	0.59512	0.020811	-0.023784	0.054494	-0.065148
111.41	0.59538	0.019007	-0.022499	0.055804	-0.064968
111.87	0.60381	0.017218	-0.020581	0.053835	-0.063071
112.33	0.60966	0.016885	-0.019512	0.054173	-0.062526
112.79	0.60619	0.017044	-0.01909	0.055728	-0.063897
113.25	0.61052	0.018638	-0.020316	0.053543	-0.064246
113.72	0.61101	0.014846	-0.015309	0.05341	-0.062916
114.19	0.60955	0.013112	-0.017104	0.055262	-0.062949
114.66	0.61107	0.010976	-0.01775	0.053256	-0.064184
115.12	0.61103	0.013912	-0.019645	0.051878	-0.065286
115.6	0.60771	0.016108	-0.021281	0.05289	-0.064811
116.08	0.60395	0.014119	-0.017131	0.053252	-0.066586
116.55	0.60616	0.015992	-0.020892	0.052231	-0.067535
117.03	0.60974	0.012587	-0.017295	0.053031	-0.065299
117.51	0.61474	0.012062	-0.015969	0.053704	-0.063926
118.0	0.61323	0.01232	-0.011349	0.052952	-0.064294
118.48	0.61251	0.011741	-0.0091959	0.053639	-0.063207
118.97	0.61245	0.013214	-0.0096466	0.05103	-0.063544
119.45	0.60972	0.018091	-0.010041	0.051457	-0.064069
119.94	0.60453	0.024082	-0.012641	0.051602	-0.065836
120.44	0.59942	0.024177	-0.011861	0.054524	-0.066202
120.93	0.59825	0.021219	-0.009174	0.053624	-0.065791
121.42	0.59268	0.023408	-0.0045052	0.05403	-0.066668
121.92	0.58978	0.020373	-0.0064235	0.054493	-0.066274
122.42	0.58625	0.019574	-0.0067609	0.055276	-0.065816
122.92	0.58903	0.020564	-0.007704	0.054276	-0.065695
123.43	0.58625	0.022916	-0.012124	0.05657	-0.066014
123.94	0.58754	0.023672	-0.0105	0.054949	-0.065872
124.44	0.58987	0.024798	-0.015781	0.055677	-0.066453
124.95	0.59499	0.020985	-0.011925	0.056658	-0.065497
125.47	0.59287	0.024246	-0.010742	0.057493	-0.066306
125.98	0.58612	0.025494	-0.0101	0.057333	-0.066744
126.5	0.58784	0.022365	-0.011237	0.057217	-0.06856
127.02	0.58445	0.024556	-0.013683	0.05759	-0.069225
127.54	0.5864	0.025485	-0.013221	0.057149	-0.068092
128.06	0.5863	0.031201	-0.015659	0.057293	-0.067205
128.59	0.58151	0.025029	-0.014084	0.057325	-0.069472
129.12	0.59324	0.026663	-0.012877	0.055791	-0.067992
129.65	0.60011	0.021312	-0.0095377	0.056109	-0.065078
130.18	0.60241	0.016164	-0.0044239	0.054496	-0.064857
130.72	0.60498	0.015629	-0.0036319	0.054066	-0.065418
131.25	0.60842	0.015578	-0.0059129	0.053267	-0.063546
131.79	0.61039	0.020108	-0.0082357	0.052104	-0.063828
132.33	0.61261	0.020431	-0.010683	0.05242	-0.063071
132.88	0.6137	0.015159	-0.0063484	0.054208	-0.063134
133.42	0.61641	0.02066	-0.0084123	0.054555	-0.062856
133.97	0.61783	0.024528	-0.0088731	0.053104	-0.062276
134.51	0.62037	0.026748	-0.0050436	0.053166	-0.060804
135.06	0.62687	0.025791	-0.0072667	0.0516	-0.060423
135.62	0.63352	0.023853	-0.0080029	0.051294	-0.060579
136.18	0.62835	0.02235	-0.01262	0.052998	-0.061784
136.74	0.6234	0.027841	-0.010913	0.054746	-0.061195
137.29	0.62926	0.032792	-0.0099889	0.053091	-0.062406
137.86	0.63218	0.028969	-0.010926	0.052859	-0.062194
138.43	0.62717	0.029971	-0.011294	0.0528	-0.062488
138.99	0.62554	0.026527	-0.0070763	0.051923	-0.061337
139.56	0.62418	0.028199	-0.0041752	0.051812	-0.0614
140.13	0.61856	0.024018	-0.0014012	0.05343	-0.064396
140.71	0.61526	0.022873	0.0022975	0.055197	-0.06508
141.28	0.61543	0.023129	-3.0746e-05	0.057285	-0.06553
141.86	0.61848	0.022085	0.00047377	0.056245	-0.064339
142.44	0.61117	0.020248	-0.002703	0.055683	-0.065255
143.03	0.61042	0.022981	-0.0070819	0.054189	-0.066321
143.61	0.61279	0.019041	-0.0090143	0.054532	-0.064486
144.2	0.61317	0.016365	-0.0089039	0.054454	-0.064816
144.79	0.61326	0.016476	-0.0096901	0.054321	-0.06545
145.38	0.61235	0.01872	-0.011476	0.053878	-0.065636
145.98	0.62079	0.021891	-0.0195	0.052993	-0.063542
146.58	0.62733	0.016257	-0.013393	0.052322	-0.060318
147.18	0.62594	0.027198	-0.016086	0.05342	-0.061661
147.78	0.62805	0.021187	-0.014182	0.051686	-0.059958
148.39	0.62677	0.018764	-0.013218	0.051783	-0.060332
149.0	0.62903	0.023631	-0.015208	0.052498	-0.059802
149.61	0.62531	0.032095	-0.014161	0.051982	-0.061412
150.22	0.62797	0.030131	-0.015206	0.05043	-0.059754
150.84	0.62965	0.029234	-0.013972	0.051268	-0.059228
151.46	0.62809	0.026096	-0.011681	0.050628	-0.063309
152.08	0.6311	0.025925	-0.010896	0.050161	-0.062699
152.71	0.63531	0.026199	-0.012879	0.04743	-0.062431
153.33	0.63305	0.02497	-0.012533	0.048914	-0.062486
153.96	0.6267	0.019105	-0.013121	0.050371	-0.062625
154.59	0.6287	0.01814	-0.014105	0.050507	-0.062904
155.22	0.62959	0.018242	-0.0086938	0.052549	-0.061606
155.86	0.63137	0.015907	-0.0086925	0.053265	-0.061362
156.5	0.62356	0.016788	-0.0095381	0.054398	-0.063259
157.14	0.62209	0.017842	-0.01433	0.056215	-0.064126
157.78	0.61845	0.0222	-0.016037	0.055066	-0.063556
158.43	0.60878	0.024227	-0.014487	0.054766	-0.065472
159.08	0.60805	0.016332	-0.0089241	0.057837	-0.064604
159.73	0.60961	0.017187	-0.011292	0.056159	-0.06476
160.38	0.607	0.015657	-0.010553	0.0555	-0.065543
161.04	0.61162	0.017194	-0.0081067	0.054074	-0.064273
161.7	0.60995	0.02508	-0.0068827	0.055455	-0.064333
162.36	0.61004	0.027893	-0.0088115	0.055339	-0.06287
163.03	0.60586	0.025946	-0.0073782	0.056639	-0.063746
163.69	0.60845	0.02045	-0.0098403	0.055731	-0.063141
164.36	0.61607	0.014045	-0.011385	0.052629	-0.060718
165.03	0.62573	0.013169	-0.01073	0.051491	-0.061387
165.71	0.62334	0.013011	-0.012933	0.052902	-0.060257
166.39	0.62223	0.015454	-0.0091793	0.054896	-0.060468
167.07	0.6244	0.012992	-0.013715	0.054503	-0.061164
167.75	0.63095	0.02166	-0.015923	0.052532	-0.059942
168.44	0.62814	0.01953	-0.01316	0.053822	-0.059847
169.13	0.62272	0.014232	-0.0092892	0.053622	-0.060802
169.82	0.61651	0.015708	-0.011401	0.055997	-0.061346
170.51	0.60989	0.018356	-0.010294	0.055975	-0.062639
171.22	0.60837	0.013217	-0.012159	0.055218	-0.063864
171.91	0.60338	0.013293	-0.0076338	0.05554	-0.066292
172.62	0.59436	0.014504	-0.0067651	0.058334	-0.068904
173.32	0.59537	0.012736	-0.0040493	0.058359	-0.068444
174.03	0.60199	0.014575	-0.0076813	0.057392	-0.066424
174.75	0.59107	0.0165	-0.0056692	0.058235	-0.068136
175.46	0.58382	0.017424	-0.0093925	0.057429	-0.068295
176.18	0.57602	0.021992	-0.0059637	0.059399	-0.069349
176.9	0.58207	0.022066	-0.0086383	0.058508	-0.067577
177.62	0.58605	0.016346	-0.010413	0.060091	-0.067104
178.35	0.59217	0.019498	-0.015978	0.056386	-0.069115
179.08	0.5925	0.015907	-0.011941	0.056786	-0.069636
179.81	0.6011	0.010843	-0.010092	0.056155	-0.068216
180.55	0.61187	0.0073789	-0.0043732	0.053626	-0.067332
181.29	0.61066	0.0025376	-0.0022165	0.053175	-0.064148
182.03	0.61222	0.017441	-0.0032959	0.055178	-0.061975
182.78	0.60902	0.015311	-0.0071322	0.056762	-0.064266
183.53	0.6145	0.013287	-0.0060673	0.054103	-0.065518
184.28	0.60922	0.014094	-0.0051255	0.056402	-0.062367
185.03	0.60358	0.017168	-0.0098848	0.05507	-0.063926
185.78	0.60922	0.013974	-0.0051975	0.053286	-0.065155
186.54	0.60609	0.020004	-0.0124	0.054128	-0.064174
187.31	0.59966	0.01838	-0.0070136	0.053711	-0.066672
188.07	0.59744	0.015909	-0.0068537	0.056047	-0.065946
188.84	0.59749	0.0069333	-0.0073091	0.055726	-0.063151
189.62	0.58219	0.0040527	-0.0076176	0.056423	-0.066159
190.39	0.57362	0.0082559	-0.0093481	0.057393	-0.068055
191.17	0.57509	0.010441	-0.0069583	0.056834	-0.068146
191.95	0.58438	0.0136	-0.001641	0.058411	-0.066393
192.74	0.58636	0.01413	-0.0053346	0.05814	-0.066594
193.53	0.58292	0.014156	-0.0078406	0.058345	-0.067677
194.31	0.58694	0.012803	-0.0066565	0.058693	-0.066517
195.11	0.59073	0.014933	-0.006171	0.058095	-0.067249
195.91	0.58926	0.01833	-0.010583	0.057268	-0.065953
196.71	0.5944	0.022287	-0.009926	0.058847	-0.06467
197.51	0.60813	0.021143	-0.0098521	0.056994	-0.062871
198.32	0.60505	0.022058	-0.010876	0.05795	-0.063832
199.13	0.60241	0.022189	-0.012527	0.058015	-0.063808
199.95	0.59914	0.028719	-0.014368	0.057896	-0.062101
200.76	0.60074	0.024276	-0.01316	0.057651	-0.061855
201.59	0.60116	0.014621	-0.0078707	0.056285	-0.062558
202.41	0.5972	0.019119	-0.011174	0.057772	-0.064725
203.24	0.58956	0.018769	-0.0064836	0.057724	-0.067238
204.06	0.59723	0.012183	-0.0061463	0.055412	-0.0666
204.9	0.59394	0.0094444	-0.0077429	0.059321	-0.065339
205.74	0.59397	0.0132	-0.0078601	0.058641	-0.066746
206.58	0.59649	0.013246	-0.01178	0.058417	-0.065421
207.43	0.60278	0.022963	-0.014454	0.054633	-0.066544
208.28	0.59524	0.02226	-0.013718	0.058228	-0.066596
209.12	0.58906	0.021516	-0.012319	0.058111	-0.067434
209.98	0.59142	0.014483	-0.0065333	0.057934	-0.064403
210.84	0.59108	0.01875	-0.011578	0.058214	-0.066192
211.7	0.59211	0.014753	-0.012151	0.060782	-0.064783
212.56	0.59321	0.018212	-0.011692	0.056439	-0.065639
213.44	0.58531	0.016356	-0.013261	0.059355	-0.064363
214.31	0.58693	0.020947	-0.019967	0.057801	-0.065989
215.18	0.58649	0.022828	-0.01883	0.055779	-0.064642
216.06	0.57938	0.021983	-0.021922	0.056661	-0.064957
216.94	0.5778	0.018339	-0.024539	0.056327	-0.06473
217.83	0.57191	0.017939	-0.028796	0.055753	-0.067838
218.72	0.57843	0.020272	-0.030245	0.053779	-0.066879
219.62	0.57375	0.019734	-0.026376	0.056618	-0.066975
220.51	0.57622	0.021633	-0.020919	0.057782	-0.068143
221.41	0.58729	0.017772	-0.023679	0.054303	-0.063104
222.31	0.57755	0.021566	-0.021749	0.054087	-0.066981
223.22	0.57434	0.026135	-0.022623	0.054338	-0.066966
224.13	0.5793	0.029778	-0.026221	0.055098	-0.065422
225.05	0.56754	0.034001	-0.028015	0.054401	-0.068053
225.97	0.56091	0.034436	-0.027559	0.058181	-0.068874
226.9	0.55076	0.030755	-0.022634	0.06041	-0.069946
227.82	0.54888	0.024724	-0.019873	0.06397	-0.071547
228.75	0.5536	0.02838	-0.024294	0.064095	-0.068958
229.69	0.55947	0.038212	-0.028217	0.062878	-0.068767
230.62	0.55294	0.036316	-0.02833	0.061186	-0.072603
231.56	0.55914	0.022208	-0.032959	0.060541	-0.071985
232.51	0.55929	0.025211	-0.027675	0.058519	-0.072292
233.46	0.55594	0.025094	-0.025128	0.061733	-0.072754
234.41	0.55433	0.020102	-0.021059	0.062791	-0.073695
235.37	0.56807	0.023423	-0.018712	0.061793	-0.071062
236.33	0.58568	0.025814	-0.010586	0.058521	-0.06896
237.29	0.59039	0.025157	-0.012533	0.057194	-0.067146
238.26	0.58999	0.034899	-0.014843	0.057878	-0.064408
239.24	0.59251	0.033624	-0.022359	0.059168	-0.065281
240.22	0.60472	0.027703	-0.01793	0.055976	-0.062405
241.19	0.59581	0.021165	-0.019098	0.056726	-0.066212
242.18	0.59453	0.026151	-0.024964	0.055285	-0.068241
243.17	0.59834	0.030354	-0.030051	0.055215	-0.06652
244.16	0.59662	0.022501	-0.026445	0.055639	-0.065513
245.16	0.60415	0.017213	-0.026187	0.057213	-0.06366
246.16	0.61494	0.015463	-0.024633	0.052979	-0.062832
247.16	0.6078	0.02752	-0.02711	0.059785	-0.066535
248.18	0.6179	0.030603	-0.02647	0.05667	-0.063399
249.19	0.62071	0.027209	-0.031873	0.053514	-0.064849
250.21	0.60721	0.025468	-0.025541	0.054759	-0.068151
251.22	0.59899	0.024721	-0.029624	0.058303	-0.067529
252.25	0.60403	0.019195	-0.028599	0.056504	-0.06453
253.28	0.6171	0.017905	-0.024557	0.053848	-0.064093
254.31	0.61634	0.020337	-0.021513	0.053005	-0.064507
255.35	0.61693	0.01688	-0.0152	0.05544	-0.063776
256.4	0.61823	0.015534	-0.011792	0.056858	-0.063404
257.44	0.61112	0.010478	-0.01492	0.053242	-0.062394
258.5	0.60321	0.020214	-0.01858	0.057226	-0.064453
259.55	0.58985	0.022005	-0.019195	0.059306	-0.067341
260.61	0.59488	0.024959	-0.019246	0.056946	-0.065008
261.68	0.59444	0.021015	-0.021548	0.058735	-0.064046
262.75	0.58412	0.018417	-0.016373	0.059086	-0.066036
263.82	0.58117	0.015399	-0.016678	0.059524	-0.067082
264.89	0.59122	0.023263	-0.021961	0.057672	-0.066042
265.98	0.58336	0.017481	-0.019042	 0.06	-0.06603
267.06	0.58256	0.017147	-0.022599	0.056976	-0.068535
268.15	0.58797	0.015706	-0.015064	0.057511	-0.068157
269.25	0.59385	0.016281	-0.0059944	0.056483	-0.069716
270.35	0.58402	0.024502	-0.0071658	0.059037	-0.070503
271.45	0.59701	0.020399	-0.013617	0.058874	-0.069029
272.56	0.60202	0.023408	-0.010393	0.055199	-0.068939
273.67	0.59926	0.022273	-0.0039756	0.056745	-0.068766
274.79	0.60026	0.028047	-0.0034317	0.057016	-0.064949
275.9	0.60415	0.02736	-0.0062601	0.05627	-0.062414
277.03	0.60798	0.026912	-0.0046328	0.05503	-0.061913
278.16	0.60648	0.033979	-0.0024173	0.055811	-0.060306
279.3	0.60661	0.028476	-0.0040289	0.057098	-0.059044
280.44	0.59188	0.029284	-0.0060456	0.060598	-0.063914
281.58	0.58308	0.02721	0.0024712	0.061629	-0.066728
282.73	0.58706	0.020731	0.00076385	0.059642	-0.067033
283.88	0.58794	0.031671	0.001215	0.056985	-0.06856
285.05	0.59658	0.032357	0.0019075	0.054556	-0.069862
286.21	0.59668	0.032865	0.0032632	0.05482	-0.066263
287.38	0.59538	0.017583	0.0068751	0.055959	-0.065815
288.56	0.60172	0.023205	0.0023248	0.055617	-0.066316
289.73	0.59317	0.025986	-0.0047365	0.05465	-0.066599
290.91	0.59791	0.027126	-0.010258	0.055823	-0.061767
292.1	0.59422	0.026199	-0.0084694	0.055314	-0.067868
293.29	0.58999	0.033279	-0.01407	0.057265	-0.066444
294.48	0.59344	0.027167	-0.011735	0.05329	-0.06583
295.68	0.59559	0.017866	-0.006961	0.05638	-0.062224
296.88	0.6047	0.0179	-0.012456	0.054759	-0.063773
298.1	0.6171	0.018771	-0.01181	0.05331	-0.063924
299.31	0.61107	0.021309	-0.0095736	0.053099	-0.065756
300.53	0.61298	0.013665	-0.007089	0.05356	-0.063052
301.75	0.58811	0.019597	-0.0086071	0.055862	-0.06548
302.99	0.58412	0.020767	-0.0072809	0.057094	-0.070144
304.22	0.59592	0.022186	-0.010348	0.052958	-0.067844
305.46	0.58855	0.024275	-0.0093516	0.054873	-0.069698
306.7	0.59974	0.023068	-0.012923	0.056116	-0.065416
307.95	0.59535	0.011217	-0.012241	0.056524	-0.069881
309.21	0.58814	0.0090846	-0.0052052	0.058189	-0.071467
310.47	0.59757	0.0087005	-0.0042717	0.056808	-0.06876
311.74	0.59612	0.021465	-0.013909	0.053966	-0.068924
313.0	0.59167	0.0097392	-0.014222	0.055441	-0.068595
314.28	0.58729	0.0065436	-0.0098716	0.055486	-0.07047
315.56	0.6108	0.0069196	-0.01283	0.054745	-0.06745
316.85	0.60058	0.014783	-0.013284	0.060422	-0.064549
318.13	0.59769	0.017876	-0.011981	0.058115	-0.065491
319.44	0.59715	0.014745	-0.015279	0.058697	-0.066093
320.74	0.6012	0.018407	-0.014657	0.053397	-0.065758
322.05	0.5902	0.013783	-0.013069	0.055417	-0.072032
323.37	0.57435	0.015649	-0.017087	0.055484	-0.075234
324.69	0.58555	0.0075862	-0.016091	0.055572	-0.071621
326.01	0.57924	0.0063638	-0.010014	0.057975	-0.074066
327.34	0.57977	0.019021	-0.00022517	0.058103	-0.07428
328.68	0.56284	0.02028	0.0012558	0.061762	-0.071607
330.01	0.57046	0.013672	-0.00024201	0.058367	-0.067338
331.36	0.5751	0.013679	-0.010276	0.057054	-0.068105
332.71	0.58624	0.01486	-0.0079883	0.056504	-0.064747
334.06	0.57238	0.018327	-0.0037257	0.060552	-0.066373
335.43	0.58515	0.015788	0.0017502	0.059602	-0.066355
336.8	0.59319	0.0029267	-0.0018927	0.056388	-0.063341
338.17	0.57409	0.016086	-0.00060607	0.053566	-0.069933
339.55	0.57717	0.021828	-0.0081561	0.054504	-0.06957
340.94	0.55541	0.026914	-0.0048229	0.058648	-0.074534
342.32	0.55973	0.013724	0.0066486	0.061836	-0.072207
343.72	0.55343	0.015133	0.0034691	0.064131	-0.069645
345.12	0.55769	0.012099	-9.4474e-05	0.058144	-0.069913
346.52	0.55487	0.0094633	-0.00035381	0.062341	-0.069621
347.94	0.55743	0.021912	-0.012411	0.059247	-0.071506
349.36	0.56417	0.018324	-0.013511	0.058775	-0.070751
350.79	0.56923	0.020875	-0.023022	0.055549	-0.073517
352.21	0.57743	0.0086554	-0.016273	0.052369	-0.074399
353.65	0.57812	0.017931	-0.011344	0.055665	-0.073198
355.09	0.59715	0.0098672	-0.013871	0.054468	-0.067955
356.54	0.59138	0.019743	-0.011585	0.058434	-0.069693
358.0	0.5843	0.010185	-0.01816	0.056072	-0.072852
359.45	0.57912	0.0085919	-0.019567	0.057413	-0.076701
360.92	0.56971	0.0055302	-0.0056479	0.0619	-0.076208
362.39	0.58548	0.017594	-0.019526	0.059641	-0.067947
363.87	0.56225	0.0044858	-0.01111	0.065521	-0.073757
365.36	0.56357	-0.0014105	-0.0021016	0.060186	-0.07596
366.85	0.57764	0.0053171	0.0040349	0.060053	-0.069638
368.34	0.55413	0.01209	-0.0024992	0.061351	-0.072529
369.84	0.53896	0.0027475	-0.0083995	0.062019	-0.075631
371.35	0.56433	0.0084211	-0.020245	0.059476	-0.069504
372.87	0.55237	0.017454	-0.025885	0.05636	-0.073264
374.38	0.55201	0.011225	-0.0012899	0.057393	-0.074648
375.91	0.5515	0.01229	-0.0044331	0.059993	-0.077806
377.44	0.55177	0.011199	0.00034756	0.061087	-0.076103
378.98	0.56456	0.013141	0.0035014	0.058395	-0.070539
380.52	0.57656	0.019001	0.0043134	0.057207	-0.066952
382.07	0.57627	0.032599	-0.0058976	0.058458	-0.064015
383.63	0.57437	0.044594	-0.0013733	0.053905	-0.065236
385.19	0.58793	0.034594	-0.0094291	0.058881	-0.063435
386.76	0.5933	0.014125	-0.0088646	0.062404	-0.063308
388.34	0.5917	0.012465	0.0044506	0.053139	-0.063409
389.93	0.61193	0.022341	-0.0055811	0.052397	-0.063415
391.51	0.58258	0.025867	-0.012736	0.058364	-0.06402
393.11	0.59504	0.018877	0.0041768	0.0528	-0.066275
394.71	0.59821	0.015061	0.004808	0.054841	-0.063816
396.32	0.59212	0.011352	-0.0024234	0.05553	-0.064912
397.94	0.55812	0.022223	-0.021195	0.056611	-0.069576
399.56	0.5705	0.024011	-0.012227	0.057057	-0.068831
401.19	0.58992	0.020472	-0.014517	0.052724	-0.063448
402.82	0.57284	0.011891	-0.00088537	0.050448	-0.070194
404.46	0.57077	0.024661	-0.0062865	0.0543	-0.06939
406.11	0.5653	0.033678	3.3904e-05	0.058098	-0.067454
407.76	0.548	0.029117	-0.0085779	0.059016	-0.069488
409.43	0.55028	0.024438	-0.013477	0.059883	-0.071924
411.1	0.55328	0.025334	-0.014303	0.05615	-0.070282
412.77	0.54073	0.022839	-0.0053517	0.06227	-0.072071
414.45	0.53605	0.019624	-0.011506	0.065776	-0.070244
416.14	0.5363	0.040047	-0.0073216	0.065957	-0.075675
417.83	0.55052	0.042696	-0.0034453	0.063391	-0.068889
419.54	0.56368	0.048494	-0.011619	0.059692	-0.066392
421.25	0.56785	0.030354	-0.0092617	0.066241	-0.063446
422.96	0.58208	0.019702	0.00068761	0.062031	-0.059012
424.69	0.59094	0.03491	-0.0043773	0.060295	-0.05824
426.42	0.59933	0.017014	0.0057625	0.053628	-0.057897
428.16	0.60877	0.016255	0.012029	0.053759	-0.062487
429.9	0.62607	0.025748	-0.0038883	0.047951	-0.061566
431.65	0.61887	0.019471	0.0068021	0.052691	-0.064699
433.42	0.63073	-0.0013613	0.027148	0.054274	-0.061687
435.18	0.60976	0.0012963	0.028986	0.06102	-0.056527
436.95	0.57722	0.00099385	0.009182	0.064497	-0.062236
438.74	0.56557	0.011118	0.014055	0.072847	-0.06529
440.52	0.55774	0.040194	0.014363	0.068461	-0.067566
442.32	0.54687	0.036239	0.013748	0.062237	-0.064681
444.12	0.56164	0.026898	-0.0019617	0.062228	-0.066142
445.93	0.579	0.04405	0.011093	0.066233	-0.064426
447.75	0.56663	0.054203	0.022991	0.059806	-0.066178
449.57	0.55881	0.053201	0.018445	0.061361	-0.068638
451.4	0.57548	0.041761	0.028572	0.061207	-0.067787
453.24	0.57402	0.043762	0.046471	0.057896	-0.067026
455.08	0.59935	0.024612	0.040607	0.055783	-0.058719
456.94	0.59641	0.012951	0.047825	0.063701	-0.062958
458.8	0.58373	0.02133	0.038406	0.070757	-0.06057
460.67	0.56703	0.0059775	0.048619	0.067668	-0.064176
462.55	0.57204	0.010566	0.028238	0.05646	-0.062817
464.43	0.51665	-0.0085995	0.017711	0.075867	-0.06695
466.32	0.49474	0.0045717	0.02839	0.078435	-0.073055
468.22	0.49571	0.016673	0.036822	0.069323	-0.078484
470.13	0.44692	0.013453	0.020599	0.067191	-0.082097
472.05	0.45806	0.02277	0.035575	0.06328	-0.083683
473.97	0.49238	-0.025043	0.070879	0.066217	-0.073889
475.9	0.48403	-0.0026218	0.069439	0.059389	-0.067517
477.84	0.50822	0.026425	0.058862	0.059188	-0.067384
479.79	0.50966	0.031792	0.049214	0.057584	-0.059424
481.74	0.47884	0.023572	0.048979	0.04972	-0.080703
483.7	0.52065	-0.0083057	0.063738	0.037539	-0.094785
485.67	0.53171	-0.042032	0.10142	0.038621	-0.092071
487.65	0.55153	-0.035932	0.075092	0.042811	-0.092558
489.63	0.60041	0.021664	0.0085988	0.053322	-0.083491
491.63	0.66993	0.047432	0.025092	0.045964	-0.067901
493.63	0.73321	0.084594	-0.018514	0.033269	-0.059597
495.64	0.7535	0.091767	0.0089457	0.037694	-0.04606
497.67	0.82478	0.041582	0.0039319	0.0069135	-0.042321
499.69	0.80604	0.11833	-0.1383	0.032228	-0.047309

Residual tensors (evaluated at infinite time), corresponding to 3D plots in Figure 5


a) One-bond librations
	A0	Re[A1]	Im[A1]	Re[A2]	Im[A2]
gamma1A	0.98686	-0.001919	-1.9098e-06	-0.00025537	2.3218e-06
gamma1B	0.98593	-0.0020895	-4.9011e-05	-0.00038817	4.9778e-05
gamma1C	0.98627	-0.002142	0.00021581	-0.00042466	0.00038898
gamma2A	0.98605	-0.0018672	-4.8849e-06	-5.5572e-05	-0.00011466
gamma2B	0.98612	-0.002075	-8.4232e-05	-0.00044122	-0.00020986
gamma2C	0.9861	-0.0020311	1.6204e-05	-0.00036259	0.00013543
gamma3A	0.98691	-0.0019328	9.8163e-05	-0.00024357	6.3363e-05
gamma3B	0.98621	-0.001988	-6.5525e-05	-0.00010578	-2.2807e-05
gamma3C	0.9868	-0.0018345	-4.3139e-05	-0.00013109	-8.4679e-05
betaA	0.98573	-0.0015655	-0.00035944	4.8275e-05	-0.00069541
betaB	0.98623	-0.0014989	0.00032116	9.7518e-05	0.00055933
alphaA	0.98536	-0.0015291	0.00027782	0.00076355	0.00068878
alphaB	0.98554	-0.0016599	-0.00039472	0.00051203	-0.00059379
g3A	0.98575	-0.0015262	-0.0003682	0.000456	-0.00062113
g3B	0.98544	-0.0016697	0.00050487	0.00063883	0.001038
g2	0.98681	-0.0011968	-0.00035363	0.00051735	-0.00079609
g1X	0.98529	-0.0016239	0.0004497	0.00043129	0.00079631
g1Y	0.98524	-0.0019746	-0.00053547	0.00027381	-0.0011281
C1_1	0.99239	-0.0028822	1.187e-05	-0.001039	2.1516e-05
C1_2X	0.98404	-0.0021171	0.0001942	-0.00055731	6.6255e-05
C1_2Y	0.98497	-0.0018279	-0.00025892	-0.00028499	-5.956e-05
C1_3X	0.98414	-0.0019114	0.00022173	-0.00011104	-0.00018436
C1_3Y	0.98408	-0.0020252	-0.00019492	-0.00020694	0.00019485
C1_4X	0.98374	-0.0020649	0.00021513	0.00019065	-0.00032033
C1_4Y	0.98432	-0.0020149	-0.00022937	8.8591e-06	7.9729e-05
C1_5X	0.98406	-0.0019885	0.00014374	7.6995e-05	-5.6787e-05
C1_5Y	0.98415	-0.0019736	-0.00012821	2.2324e-05	0.00017907
C1_6X	0.98391	-0.0019942	0.00023084	-1.2492e-06	0.00011182
C1_6Y	0.98433	-0.0019697	-0.00021355	2.5634e-05	5.7564e-05
C1_7X	0.98417	-0.0018914	0.00017002	0.00029235	-0.00013719
C1_7Y	0.98398	-0.001978	-0.00022413	4.1992e-05	0.00033426
C1_8X	0.98342	-0.0020501	0.00026796	-2.0887e-05	7.4307e-05
C1_8Y	0.98406	-0.0020121	-0.00016546	-9.0633e-05	3.8969e-05
C1_9X	0.98341	-0.0020092	0.00022303	7.7152e-05	-0.00014258
C1_9Y	0.98379	-0.0018951	-0.00037833	5.013e-05	-0.00016548
C1_10X	0.98369	-0.0019749	0.00017245	-0.00015519	8.1935e-05
C1_10Y	0.98405	-0.0019389	-0.00022058	-3.3492e-05	-1.4542e-05
C1_11X	0.98399	-0.0020252	0.00023941	8.326e-05	2.8133e-05
C1_11Y	0.98467	-0.001792	-0.0003291	0.00014791	-0.0001634
C1_12X	0.98404	-0.0019709	0.00022646	0.00011151	-0.00014631
C1_12Y	0.98427	-0.0019001	-0.00032263	-0.0001381	0.00011646
C1_13X	0.98413	-0.0018541	0.00025655	-0.00012972	-3.162e-05
C1_13Y	0.9838	-0.0017494	-0.00026247	0.00021592	0.00017542
C1_14X	0.98445	-0.0018952	0.00017809	0.00022512	-0.00021471
C1_14Y	0.98412	-0.0019895	-0.00015411	3.6531e-05	9.6399e-05
C1_15X	0.98508	-0.0017887	0.00022404	0.00014077	0.00012716
C1_15Y	0.98452	-0.0017381	-0.00037272	0.00033439	-0.00018089
C1_16X	0.98644	-0.0018749	-0.00011803	-1.1403e-05	-0.00016987
C1_16Y	0.98639	-0.0018478	8.7088e-05	0.0002851	0.00013476
C1_16Z	0.98615	-0.002029	0.00010911	-6.4868e-05	0.00029217
C2_1	0.99208	-0.0029599	5.1322e-05	-0.0011451	2.9942e-05
C2_2X	0.98472	-0.001885	-7.8572e-05	-0.00027754	0.00034352
C2_2Y	0.98482	-0.0018098	0.00026352	-0.00032479	-8.3626e-05
C2_3X	0.98427	-0.0018218	-0.00019857	-1.5749e-05	-2.2968e-06
C2_3Y	0.98339	-0.0022486	0.00027199	-0.0003623	3.9948e-05
C2_4X	0.98478	-0.0019751	-0.0001528	-5.8685e-05	0.00025908
C2_4Y	0.98457	-0.0019223	0.00021192	0.00011402	-0.00015247
C2_5X	0.98425	-0.0020385	-0.00014309	-3.1506e-05	0.00024531
C2_5Y	0.98361	-0.0021054	0.00021607	-6.8755e-05	-0.00015317
C2_6X	0.98396	-0.0020025	-0.0002988	-2.1533e-07	-0.00026963
C2_6Y	0.98413	-0.0018539	0.00029158	9.4129e-05	-3.4988e-05
C2_7X	0.98458	-0.0017906	-0.00038766	0.0001756	-0.0002979
C2_7Y	0.98414	-0.0019668	0.00022699	-0.00012228	-9.0461e-05
C2_8X	0.98454	-0.0017919	-0.00037454	-5.3942e-05	-0.00026417
C2_8Y	0.98435	-0.0017858	0.00039861	0.00010051	0.00044396
C2_9	0.98431	-0.0043323	0.00010778	-0.001784	0.00015849
C2_10	0.98469	-0.0055361	0.00014096	-0.0013162	0.00032359
C2_11X	0.98457	-0.0023238	-0.00027564	-0.00031451	0.00020507
C2_11Y	0.98499	-0.0019496	0.00028475	-0.00018234	-0.00031319
C2_12X	0.98372	-0.0021594	-0.00024641	-0.0003007	-0.00030996
C2_12Y	0.98424	-0.002015	0.00025509	-0.00022563	0.00021949
C2_13X	0.98441	-0.0019839	-0.00013915	-7.0762e-05	0.00014661
C2_13Y	0.98381	-0.0020122	0.00022007	0.00015967	-4.7726e-05
C2_14X	0.98464	-0.001751	-0.00016109	6.9197e-05	0.00033518
C2_14Y	0.9843	-0.0019261	0.00021175	0.00012666	-0.00023945
C2_15X	0.98404	-0.0019178	-0.00015691	6.2091e-05	0.0003141
C2_15Y	0.98446	-0.0019052	0.00019208	7.3824e-05	-2.7887e-05
C2_16X	0.98424	-0.0019507	-0.00012126	-3.2836e-05	0.00026936
C2_16Y	0.98444	-0.0019448	4.859e-05	-1.9951e-05	-0.0003067
C2_17X	0.98532	-0.0016521	-0.00018637	0.00022812	-9.5263e-05
C2_17Y	0.9842	-0.0019761	0.00026846	0.00021388	0.00027489
C2_18X	0.98584	-0.0019936	9.1136e-05	-5.3406e-06	0.00020398
C2_18Y	0.98618	-0.001908	3.7791e-05	6.5664e-05	2.3628e-05
C2_18Z	0.98591	-0.0019319	-6.1943e-05	0.00015387	-1.7564e-05

b) Internal chain motion: parallel to MOI
	A0	Re[A1]	Im[A1]	Re[A2]	Im[A2]
gamma1A	  1.0	 -0.0	5.5511e-17	  0.0	8.6736e-19
gamma1B	  1.0	-5.5511e-17	-2.7756e-17	1.3878e-17	  0.0
gamma1C	  1.0	1.3878e-17	-3.4694e-17	6.9389e-18	2.7756e-17
gamma2A	  1.0	-2.0817e-17	2.0817e-17	1.7347e-18	-1.3878e-17
gamma2B	  1.0	6.245e-17	2.6021e-18	-6.9389e-18	6.9389e-18
gamma2C	  1.0	 -0.0	8.3267e-17	-4.1633e-17	  0.0
gamma3A	  1.0	3.7297e-17	-5.9848e-17	1.7347e-17	-2.0817e-17
gamma3B	  1.0	-1.1102e-16	-1.3878e-17	1.3878e-17	4.1633e-17
gamma3C	  1.0	4.5536e-17	7.5894e-18	-2.6021e-18	1.7347e-18
betaA	  1.0	 -0.0	 -0.0	2.7756e-17	  0.0
betaB	  1.0	-2.7756e-17	5.5511e-17	-1.6155e-17	2.7756e-17
alphaA	  1.0	 -0.0	-2.7756e-17	-3.4694e-17	2.7756e-17
alphaB	  1.0	-9.0422e-17	1.7347e-18	3.1225e-17	1.3878e-17
g3A	  1.0	 -0.0	-3.4694e-18	1.3878e-17	-6.9389e-18
g3B	  1.0	-3.4694e-18	-1.1102e-16	1.3878e-17	  0.0
g2	  1.0	 -0.0	5.5511e-17	3.4694e-18	2.7756e-17
g1X	  1.0	-2.7756e-17	5.5511e-17	1.3878e-17	  0.0
g1Y	  1.0	-6.9077e-17	-8.1315e-18	-4.9006e-17	6.7221e-18
C1_1	  1.0	1.8215e-17	-3.9899e-17	3.2526e-18	2.0708e-17
C1_2X	0.50596	0.0060569	-0.0037428	0.05939	-0.044209
C1_2Y	0.46268	0.02808	0.0084971	0.06272	0.059921
C1_3X	0.51609	-0.01855	0.0085724	0.017526	-0.070501
C1_3Y	0.4561	-0.017258	-0.015379	0.034657	0.081951
C1_4X	0.57013	0.0051118	-0.0024313	0.05226	-0.06981
C1_4Y	0.55293	0.0024472	-0.0017001	0.047765	0.077794
C1_5X	0.60757	-0.014378	0.014819	0.044311	-0.085378
C1_5Y	0.62766	-0.014766	-0.012765	0.039361	0.078722
C1_6X	0.68048	0.00018309	0.0033433	0.047893	-0.06988
C1_6Y	0.67727	0.0062117	-0.0011514	0.04554	0.071416
C1_7X	0.69979	-0.008454	0.0048483	0.046557	-0.074326
C1_7Y	0.72128	-0.011735	-0.0033126	0.040382	0.067688
C1_8X	0.73345	-0.002149	0.00086135	0.044827	-0.065172
C1_8Y	0.75059	0.0036081	0.0039933	0.040638	0.060291
C1_9X	0.73891	-0.0071336	0.0036389	0.044089	-0.063846
C1_9Y	0.74634	0.0020737	0.0026398	0.043211	0.061825
C1_10X	0.7537	-0.0035655	-0.0024663	0.04165	-0.058709
C1_10Y	0.71664	0.0094878	0.0040095	0.047608	0.071971
C1_11X	0.71214	0.0070581	-0.0087	0.045833	-0.064432
C1_11Y	0.69753	-0.0007794	0.0017874	0.05117	0.070231
C1_12X	0.65867	0.0061207	-0.006934	0.053411	-0.067062
C1_12Y	0.64051	0.0097261	0.0081262	0.055888	0.073479
C1_13X	0.5725	0.0085664	-0.0050396	0.057745	-0.075163
C1_13Y	0.58798	0.0038099	0.0065817	0.053205	0.072111
C1_14X	0.52165	0.0051102	0.0022241	0.055236	-0.071211
C1_14Y	0.543	0.0041748	0.0011296	0.049537	0.060841
C1_15X	0.47573	0.010063	-0.00045191	0.049022	-0.054212
C1_15Y	0.47163	0.013543	0.0018028	0.048783	0.054183
C1_16X	0.3536	0.020934	0.0030482	0.040656	-0.0012393
C1_16Y	0.36951	0.022189	-0.00092681	0.032602	0.0023195
C1_16Z	0.3573	0.019722	-0.0024015	0.040573	0.0010339
C2_1	  1.0	5.5511e-17	-1.1102e-16	6.9389e-18	  0.0
C2_2X	0.37084	0.0039056	0.020051	-0.019594	0.065201
C2_2Y	0.35286	-0.044674	0.008773	0.026218	-0.040689
C2_3X	0.47715	-0.013262	-0.0055289	0.034205	0.067186
C2_3Y	0.4773	-0.014302	0.0047272	0.031412	-0.068492
C2_4X	0.503	0.0072911	0.0045469	0.04757	0.065122
C2_4Y	0.50079	0.012017	-0.0058855	0.048594	-0.064661
C2_5X	0.57737	-0.028987	-0.016642	0.032585	0.07829
C2_5Y	0.54562	-0.022206	0.016854	0.038374	-0.087514
C2_6X	0.56646	0.027841	0.021809	0.06274	0.062684
C2_6Y	0.55191	0.022205	-0.015512	0.070674	-0.068383
C2_7X	0.58142	-0.046846	-0.017233	0.030497	0.082425
C2_7Y	0.54552	-0.024344	0.01076	0.037208	-0.099778
C2_8X	0.4884	0.031545	0.066568	0.088137	0.054747
C2_8Y	0.44434	0.024893	-0.051998	0.10073	-0.070488
C2_9	  1.0	5.5511e-17	-1.3878e-17	2.7756e-17	  0.0
C2_10	  1.0	 -0.0	8.2616e-17	  0.0	-2.5153e-17
C2_11X	0.5048	-0.075391	0.0020967	0.03266	0.11015
C2_11Y	0.51333	-0.058856	-0.012452	0.018904	-0.11479
C2_12X	0.60011	0.038206	0.021368	0.070434	0.061045
C2_12Y	0.59183	0.037107	-0.018746	0.07618	-0.059088
C2_13X	0.5857	-0.022476	-0.016987	0.038014	0.08084
C2_13Y	0.56781	-0.026455	0.020271	0.033448	-0.087692
C2_14X	0.60417	0.023293	0.0078725	0.05714	0.062652
C2_14Y	0.57681	0.030555	-0.0074609	0.065849	-0.06485
C2_15X	0.5242	-0.0084053	-0.0038169	0.046787	0.076217
C2_15Y	0.54337	-0.0092158	0.0017493	0.042904	-0.072253
C2_16X	0.48807	0.020403	0.0057874	0.058658	0.059576
C2_16Y	0.51248	0.014925	-0.0066863	0.055529	-0.052793
C2_17X	0.44245	0.0010371	-0.0021972	0.037666	0.053305
C2_17Y	0.43688	0.0021916	0.002837	0.042345	-0.051623
C2_18X	0.37724	0.027122	0.00019099	0.027773	0.00059843
C2_18Y	0.35382	0.0206	0.0059021	0.040087	0.00058237
C2_18Z	0.35619	0.019385	-0.0062178	0.041607	-0.0032016

c) Internal chain motion: perpendicular to MOI, HG/BB motion
	A0	Re[A1]	Im[A1]	Re[A2]	Im[A2]
gamma1A	0.0011474	0.00070425	0.00017376	-0.00087233	0.00013921
gamma1B	0.0018498	0.00069244	-0.00044564	-0.00090529	0.00027557
gamma1C	0.00032001	0.00043878	-0.00017563	-0.00049959	-0.0001282
gamma2A	0.0014505	0.00026094	-0.00056832	-0.00034199	0.00037987
gamma2B	0.00098763	0.00060287	-0.00017089	0.00034283	0.00018879
gamma2C	0.00039898	6.8626e-05	-0.00019057	0.00026343	7.0246e-05
gamma3A	0.001176	0.00018794	0.00012236	-0.0005233	-2.8508e-05
gamma3B	0.0015819	3.8369e-06	-0.00034571	-0.0009522	0.00016454
gamma3C	0.00013145	-2.0086e-05	-0.00010885	0.00013338	8.6388e-05
betaA	0.014784	0.0028745	-0.00083478	-0.0064357	-0.0053372
betaB	0.0052714	-0.0017108	0.0025496	-0.004202	0.0032075
alphaA	0.0039101	-0.0045515	-0.00057093	0.0036831	0.0058101
alphaB	0.0051508	-0.00244	-0.00032794	0.002088	-0.0034597
g3A	0.22666	0.030508	0.0088593	-0.18207	-0.14009
g3B	0.26058	0.01464	-0.005452	-0.20098	0.14292
g2	0.53253	0.0024705	0.0080334	-0.010986	-0.15896
g1X	0.27689	0.0093573	0.0045791	-0.050482	0.057322
g1Y	0.40158	0.071865	0.043058	-0.098009	-0.084126
C1_1	0.099211	0.034326	-0.0096012	0.016204	0.01105
C1_2X	0.16582	-0.0019583	-0.00083596	-0.056849	0.04031
C1_2Y	0.16601	-0.007826	-0.0027098	-0.048654	-0.046519
C1_3X	0.16615	0.0053387	-0.0025918	-0.021337	0.062755
C1_3Y	0.17018	0.002286	0.0043488	-0.018341	-0.06711
C1_4X	0.16109	0.00011755	0.00080485	-0.05556	0.081339
C1_4Y	0.16272	0.0046889	0.0030008	-0.060968	-0.07942
C1_5X	0.16052	0.0069338	-0.0022464	-0.055252	0.10619
C1_5Y	0.1596	0.0017241	0.0014054	-0.055821	-0.10702
C1_6X	0.16228	0.0063418	-0.00087473	-0.084892	0.11916
C1_6Y	0.16308	0.0058154	0.0022033	-0.084889	-0.12185
C1_7X	0.16681	0.0014775	0.00013231	-0.082466	0.13807
C1_7Y	0.16849	0.0015059	-0.00030763	-0.084755	-0.13637
C1_8X	0.17132	0.0038701	0.00016085	-0.10077	0.14377
C1_8Y	0.17136	0.0035846	0.00099077	-0.09896	-0.14601
C1_9X	0.17037	-0.0021578	0.0010793	-0.098995	0.14498
C1_9Y	0.17052	0.0010533	0.00026979	-0.094963	-0.14831
C1_10X	0.17179	-1.6865e-05	-0.0017651	-0.10132	0.14009
C1_10Y	0.17145	-0.0031896	-0.0023618	-0.097534	-0.14122
C1_11X	0.16686	-0.0056907	0.0017061	-0.090184	0.13279
C1_11Y	0.16725	-0.003141	-0.003412	-0.093183	-0.12901
C1_12X	0.1645	-0.0038534	0.0019577	-0.083773	0.10987
C1_12Y	0.16279	-0.0056519	-0.0039933	-0.081614	-0.10868
C1_13X	0.16256	-0.0064401	0.0020191	-0.063163	0.087339
C1_13Y	0.1648	-0.0073186	-0.0030694	-0.066565	-0.085276
C1_14X	0.16185	-0.0025756	0.001436	-0.050565	0.070337
C1_14Y	0.16319	-0.0010406	0.00021414	-0.051999	-0.071427
C1_15X	0.16375	-0.0051536	0.0034278	-0.04463	0.045577
C1_15Y	0.16611	-0.0056262	-0.0027847	-0.042295	-0.049041
C1_16X	0.19708	-0.010392	-0.0027902	-0.020785	0.0014997
C1_16Y	0.19712	-0.0049602	0.0015962	-0.022392	0.0016403
C1_16Z	0.19187	-0.0083174	0.0028208	-0.020906	-0.0025431
C2_1	0.57628	-0.039736	-0.014545	-0.077596	0.014084
C2_2X	0.17906	0.0095855	0.0085557	0.014076	-0.03219
C2_2Y	0.20038	0.033563	-0.015227	-0.012267	0.014927
C2_3X	0.1615	-0.009144	-0.0060479	-0.021975	-0.066965
C2_3Y	0.16005	-0.0088717	0.0076682	-0.024503	0.063325
C2_4X	0.15707	0.016669	0.0086029	-0.054495	-0.055032
C2_4Y	0.15421	0.015262	-0.0080966	-0.051186	0.055879
C2_5X	0.1505	-0.014011	-0.0056738	-0.036224	-0.091782
C2_5Y	0.14592	-0.010471	0.0033523	-0.032696	0.0925
C2_6X	0.15343	0.011997	0.012053	-0.075514	-0.068419
C2_6Y	0.14559	0.014368	-0.0094686	-0.076285	0.062917
C2_7X	0.14365	-0.019045	-0.0054495	-0.039467	-0.093429
C2_7Y	0.14061	-0.019893	0.0091193	-0.028062	0.097129
C2_8X	0.13609	0.0060539	0.001753	-0.072043	-0.020642
C2_8Y	0.14096	0.0035779	0.0022339	-0.077434	0.015024
C2_9	0.024225	-0.046592	0.00058857	-0.034199	0.00042464
C2_10	0.037411	0.056709	0.00061388	-0.047273	-0.00070931
C2_11X	0.13185	-0.0031646	-0.0011641	0.0026403	-0.085457
C2_11Y	0.13169	-0.0061519	0.0025956	0.0040947	0.087897
C2_12X	0.1376	0.018563	0.010864	-0.084539	-0.074822
C2_12Y	0.13594	0.016964	-0.011722	-0.080004	0.078248
C2_13X	0.14181	-0.013921	-0.0052188	-0.032503	-0.098402
C2_13Y	0.1403	-0.018555	0.0055473	-0.039953	0.09327
C2_14X	0.1417	0.011136	0.0067198	-0.079732	-0.072299
C2_14Y	0.15072	0.010224	-0.0095691	-0.07635	0.080705
C2_15X	0.1526	-0.017785	-0.0079281	-0.04039	-0.078307
C2_15Y	0.15038	-0.014722	0.0039572	-0.041262	0.078812
C2_16X	0.15516	0.012655	0.0065089	-0.05166	-0.055157
C2_16Y	0.15402	0.007327	-0.0037883	-0.055216	0.051185
C2_17X	0.16721	-0.015211	-0.0057656	-0.02439	-0.038922
C2_17Y	0.17139	-0.01355	0.0027114	-0.024287	0.043551
C2_18X	0.17949	0.0027553	-0.0013227	-0.020667	0.0010504
C2_18Y	0.18192	-0.00012408	-0.003485	-0.02539	0.002107
C2_18Z	0.18263	0.00146	0.0029696	-0.025354	-0.0022905

d) chain MOI, HG/BB motion
	A0	Re[A1]	Im[A1]	Re[A2]	Im[A2]
gamma1A	0.099227	0.0019632	-0.0025673	0.0053522	0.0026504
gamma1B	0.097988	0.0056161	-0.001192	0.0056196	-0.0023922
gamma1C	0.094668	0.0075804	-0.0044562	0.002944	0.0018981
gamma2A	0.10175	0.0018441	0.0022576	0.0047063	0.0010398
gamma2B	0.10204	-0.0012503	-0.00031663	0.0027009	-0.0040175
gamma2C	0.097617	-0.0012062	-5.2234e-05	0.0012241	-0.0017116
gamma3A	0.096623	0.0019327	0.00074713	0.0030134	-0.0032353
gamma3B	0.099964	0.00042758	0.0037296	0.0010778	0.0029476
gamma3C	0.09213	0.0019426	0.0025576	0.00014028	0.0034671
betaA	0.087173	-0.0035252	0.0015813	-0.0047444	-0.015347
betaB	0.095543	-0.0026326	-0.0058736	-0.010857	0.013633
alphaA	0.10153	-0.0091546	0.0005054	-0.0048967	-0.011919
alphaB	0.10215	-0.002159	0.00026686	-0.0047208	0.019397
g3A	0.063533	-0.0011385	0.0007841	-0.078135	-0.031087
g3B	0.066149	0.020709	-0.010964	-0.046857	0.045365
g2	0.052623	0.0011405	0.0072677	-0.078074	-0.0083281
g1X	0.068269	0.0037435	0.010863	0.045115	0.061551
g1Y	0.025486	-0.014511	-0.01525	0.0073237	-0.015645
C1_1	0.062814	-0.017781	0.0067133	-0.0092352	0.0025212
C1_2X	0.55907	0.01274	-0.018412	0.053525	-0.025497
C1_2Y	0.54426	0.036602	-0.0010374	0.052336	0.034624
C1_3X	0.55481	-0.0073032	-0.0092245	0.0080309	-0.05218
C1_3Y	0.53352	-0.010842	-0.017392	0.013727	0.057469
C1_4X	0.56083	0.024058	-0.017279	0.043046	-0.048056
C1_4Y	0.55428	0.021143	0.0072094	0.048649	0.047229
C1_5X	0.56663	-0.021106	0.0063794	0.03004	-0.066262
C1_5Y	0.56126	-0.0035164	-0.012217	0.025626	0.071257
C1_6X	0.57638	0.02465	-0.012545	0.052752	-0.062524
C1_6Y	0.56991	0.01141	-0.00090311	0.05457	0.063024
C1_7X	0.57352	-0.009844	0.0039846	0.039994	-0.069516
C1_7Y	0.56883	0.0042862	0.0013979	0.041475	0.071985
C1_8X	0.5695	0.017165	-0.0091709	0.054658	-0.069279
C1_8Y	0.57634	0.004389	0.0050392	0.048795	0.068766
C1_9X	0.56679	-0.0027938	0.0076436	0.048213	-0.074855
C1_9Y	0.58012	-0.002082	0.0052627	0.044129	0.068526
C1_10X	0.57849	0.0089455	-0.00055706	0.05015	-0.065249
C1_10Y	0.56921	0.0055377	0.0035335	0.048257	0.069631
C1_11X	0.57369	-0.002889	0.007054	0.044031	-0.066086
C1_11Y	0.56618	-0.0047194	-0.00078695	0.045099	0.067267
C1_12X	0.568	0.0087926	-0.0001409	0.042528	-0.056797
C1_12Y	0.55856	0.0029037	0.0048045	0.047018	0.059201
C1_13X	0.55061	-0.0039617	0.0030684	0.038684	-0.049102
C1_13Y	0.55563	0.0061556	0.0024222	0.036521	0.050933
C1_14X	0.54096	0.009568	-0.0046102	0.032071	-0.041891
C1_14Y	0.54892	0.0031294	-0.0019307	0.033208	0.03865
C1_15X	0.53434	-0.0031974	0.0056433	0.025799	-0.032314
C1_15Y	0.53626	-0.0022638	-0.0016861	0.025651	0.032942
C1_16X	0.50743	0.011563	0.0022749	0.019534	0.0024305
C1_16Y	0.51225	0.0028504	0.003434	0.018337	0.0015183
C1_16Z	0.50872	0.0051206	-0.0029528	0.016493	0.0011569
C2_1	0.07598	0.0031912	-0.0078361	0.039624	0.073271
C2_2X	0.41503	0.018136	0.024572	-0.023568	0.054187
C2_2Y	0.413	-0.034662	0.019784	0.011094	-0.028829
C2_3X	0.45201	0.0068827	0.0040114	0.035331	0.050469
C2_3Y	0.4524	0.019279	-0.012578	0.033598	-0.054218
C2_4X	0.45504	-0.00032629	0.0017408	0.035915	0.055318
C2_4Y	0.45623	-0.0057704	0.0053125	0.033798	-0.057065
C2_5X	0.46926	0.022834	0.007069	0.036355	0.061814
C2_5Y	0.45922	0.014166	-0.010709	0.040663	-0.062586
C2_6X	0.46511	0.0037108	-0.0068566	0.045919	0.055419
C2_6Y	0.45822	-0.014006	-0.0042278	0.045535	-0.054355
C2_7X	0.46171	0.012384	-0.0065353	0.035	0.062293
C2_7Y	0.46017	0.0096334	-0.019106	0.030179	-0.059746
C2_8X	0.44639	-0.0018593	0.0063831	0.050588	0.032254
C2_8Y	0.43389	0.0016571	-0.017855	0.050113	-0.034604
C2_9	0.42626	-0.024456	-0.0016003	0.056322	0.0058295
C2_10	0.43096	0.044416	-0.0014242	0.062776	0.00021294
C2_11X	0.44493	-0.025539	0.00088328	0.012761	0.059156
C2_11Y	0.4414	-0.0060111	-0.0040619	0.0058699	-0.071022
C2_12X	0.4585	0.0093056	0.01879	0.047257	0.044119
C2_12Y	0.45317	0.023532	0.00020063	0.057382	-0.044136
C2_13X	0.45955	-0.014367	0.0038264	0.020058	0.058111
C2_13Y	0.44962	-0.016183	0.017107	0.023515	-0.064387
C2_14X	0.46758	-0.000542	0.0058816	0.043648	0.044465
C2_14Y	0.45695	0.01247	0.0044781	0.049605	-0.05262
C2_15X	0.45362	-0.0042135	0.0062961	0.031884	0.047647
C2_15Y	0.45356	-0.0002831	0.0085	0.02862	-0.053976
C2_16X	0.44502	-0.00016123	0.0024719	0.034473	0.04312
C2_16Y	0.45055	-0.0014564	0.0046556	0.036069	-0.038204
C2_17X	0.43489	-0.0054995	-0.00031023	0.024706	0.031953
C2_17Y	0.43698	0.0070666	0.0067265	0.02193	-0.032046
C2_18X	0.41889	0.0068834	0.0069243	0.017506	-0.0020209
C2_18Y	0.40722	0.008495	0.0099435	0.01971	-0.0012555
C2_18Z	0.41244	0.011068	0.0050878	0.021843	0.0012155
