# Supplementary material for: A method to construct the dynamic landscape of a bio-membrane with experiment and simulation
Source: Nat Commun. 2022 Jan 10;13:108. doi: 10.1038/s41467-021-27417-y (PMC8748619; doi:10.1038/s41467-021-27417-y)
Supplement: Supplementary file 16 — Source Data [file 41467_2021_27417_MOESM16_ESM.zip › source_data/SupplementaryFigure19.txt]

###################################################################
---------------------Supplementary Figure 19-----------------------
###################################################################
NMR-based detector responses
	1-rho0	rho1
2,2	0.44538	0.29902
3,3	0.38783	0.30433
mid1	0.27174	0.24424
mid2	0.29035	0.25163
mid3	0.28615	0.24203
(),(8,11)	0.28813	0.24075
(),9	0.47045	0.47742
(),10	0.55762	0.62351
14,16	0.16738	0.12436
15,17	0.11788	0.090943
16,18	0.045866	0.031161
Dynamic Landscape based detector responses
	1-rho0	rho1
C1_2	0.36371	0.28147
C1_3	0.34718	0.27005
C1_4	0.35251	0.27592
C1_5	0.35297	0.27384
C1_6	0.33536	0.25404
C1_7	0.33423	0.25135
C1_8	0.322	0.23386
C1_9	0.31729	0.23081
C1_10	0.31662	0.23073
C1_11	0.2982	0.21419
C1_12	0.27081	0.18855
C1_13	0.24224	0.1673
C1_14	0.20459	0.13742
C1_15	0.15367	0.094531
C1_16	0.079369	0.031338
C2_2	0.45988	0.35131
C2_3	0.43172	0.32617
C2_4	0.40294	0.31302
C2_5	0.39315	0.29664
C2_6	0.3844	0.30096
C2_7	0.36545	0.27907
C2_8	0.32954	0.27013
C2_9	0.48934	0.45603
C2_10	0.5202	0.46532
C2_11	0.32513	0.24521
C2_12	0.32599	0.24336
C2_13	0.31706	0.23378
C2_14	0.27554	0.19163
C2_15	0.24605	0.16772
C2_16	0.20605	0.13217
C2_17	0.15703	0.094688
C2_18	0.084437	0.032001
