# Supplementary material for: A method to construct the dynamic landscape of a bio-membrane with experiment and simulation
Source: Nat Commun. 2022 Jan 10;13:108. doi: 10.1038/s41467-021-27417-y (PMC8748619; doi:10.1038/s41467-021-27417-y)
Supplement: Supplementary file 16 — Source Data [file 41467_2021_27417_MOESM16_ESM.zip › source_data/SupplementaryFigure8.txt]

###################################################################
---------------------Supplementary Figure 8-----------------------
###################################################################
Detector analysis for MD simulation with 256 lipids
i	0.0	1.0	2.0	3.0	4.0	5.0	6.0	7.0	8.0
z0	NaN	-9.7534	-9.0989	-8.3195	-7.7326	-7.1278	-6.5191	-5.8157	-4.3548
Del_z	NaN	1.5242	1.423	1.2336	1.1249	0.95636	0.95888	1.2358	2.4908
	R	R	R	R	R	R	R	R	R
gamma1A	0.51475	0.54788	0.16649	0.028411	0.01703	0.0097245	0.0037062	0.0023324	0.0039337
gamma1B	0.51607	0.5469	0.16224	0.032125	0.016084	0.0092238	0.0042106	0.0021302	0.0040827
gamma1C	0.5184	0.54462	0.16469	0.028773	0.016504	0.0086693	0.0039655	0.0025444	0.0038448
gamma2A	0.51532	0.54908	0.16135	0.030094	0.018161	0.0093447	0.0029446	0.0029656	0.0036292
gamma2B	0.51597	0.54959	0.15935	0.030425	0.016789	0.0099676	0.0039906	0.0020289	0.0040811
gamma2C	0.51627	0.54915	0.15832	0.0313	0.017903	0.0087146	0.003827	0.0026292	0.0038861
gamma3A	0.5148	0.55051	0.15959	0.031106	0.017355	0.0092577	0.0035345	0.0029383	0.0037472
gamma3B	0.51518	0.55064	0.15929	0.030105	0.018664	0.008668	0.0041265	0.0020102	0.0041073
gamma3C	0.5154	0.54974	0.16121	0.03064	0.016249	0.0089427	0.0043209	0.0021359	0.0041933
betaA	0.3819	0.52453	0.3617	0.09738	0.023452	0.01203	0.0043347	0.0027595	0.011462
betaB	0.38153	0.52654	0.36255	0.093935	0.024571	0.010399	0.0053896	0.0033946	0.011437
alphaA	0.38262	0.5198	0.37781	0.097105	0.022991	0.013137	0.0034639	0.0038904	0.0051592
alphaB	0.38194	0.51995	0.37294	0.10099	0.023744	0.013466	0.0052762	0.0015283	0.0064795
g3A	0.24105	0.38026	0.45121	0.25599	0.11805	0.029381	0.0030836	0.005789	0.055788
g3B	0.23869	0.37522	0.47087	0.25536	0.098185	0.025895	0.0018861	0.006171	0.064851
g2	0.16165	0.28948	0.53468	0.44737	0.13998	0.012764	0.0098456	0.0065354	0.043998
g1X	0.19494	0.30061	0.50713	0.41041	0.13782	0.016623	0.011653	0.0024487	0.038675
g1Y	0.18982	0.29914	0.47418	0.38144	0.22003	0.053916	0.0081999	0.0055953	0.010798
C1_1	0.30833	0.37275	0.42061	0.25079	0.12271	0.034064	0.0064063	0.0040527	0.0065841
C1_2X	0.49991	0.35742	0.2187	0.10793	0.046481	0.013499	0.0049862	0.0026796	0.059954
C1_2Y	0.50123	0.35382	0.21972	0.12145	0.056773	0.016298	0.0037955	0.0038379	0.045564
C1_3X	0.55364	0.37519	0.18735	0.077338	0.034562	0.0094435	0.0050316	0.0019838	0.036017
C1_3Y	0.55263	0.3827	0.18362	0.078284	0.039176	0.006334	0.0075147	0.0015738	0.031964
C1_4X	0.56739	0.37622	0.14834	0.073396	0.028804	0.0086331	0.0057312	0.0019975	0.046463
C1_4Y	0.56864	0.37547	0.14868	0.072206	0.029694	0.0090924	0.0056199	0.0020557	0.045472
C1_5X	0.60291	0.33422	0.13291	0.075977	0.026837	0.010268	0.004003	0.0031174	0.045815
C1_5Y	0.60265	0.33836	0.12821	0.07578	0.029344	0.0079611	0.005264	0.0017953	0.046256
C1_6X	0.61491	0.31825	0.12399	0.075059	0.026074	0.0083649	0.0033476	0.0033372	0.051326
C1_6Y	0.61463	0.32024	0.1236	0.074028	0.026191	0.0079714	0.0044334	0.0026684	0.051271
C1_7X	0.63876	0.29934	0.11456	0.07473	0.023618	0.0072519	0.0027561	0.003271	0.047544
C1_7Y	0.6388	0.30061	0.11473	0.07275	0.022766	0.0083633	0.0032432	0.0029054	0.047525
C1_8X	0.64835	0.2924	0.11211	0.071134	0.02	0.0086431	0.0018937	0.0038239	0.046924
C1_8Y	0.64876	0.29216	0.11332	0.068685	0.01962	0.010543	0.0025543	0.00252	0.047238
C1_9X	0.67158	0.27533	0.11058	0.065378	0.01621	0.010207	0.0010686	0.0028462	0.041479
C1_9Y	0.67148	0.27682	0.11122	0.063304	0.016136	0.011153	0.0022237	0.0021143	0.040958
C1_10X	0.68961	0.26461	0.10497	0.05821	0.015556	0.0094399	0.0012877	0.0023346	0.038676
C1_10Y	0.68979	0.26374	0.1068	0.058733	0.013971	0.010087	0.0016647	0.0027222	0.037887
C1_11X	0.71394	0.25301	0.097453	0.049949	0.014813	0.0077118	0.0016242	0.0021799	0.032043
C1_11Y	0.71452	0.25174	0.10015	0.050824	0.012944	0.0073901	0.0017823	0.0023841	0.031458
C1_12X	0.7417	0.23442	0.088466	0.041892	0.01226	0.0062602	0.0019802	0.0020786	0.028107
C1_12Y	0.7423	0.23209	0.090348	0.042897	0.011738	0.0055291	0.0027061	0.0013601	0.028574
C1_13X	0.77893	0.20842	0.076059	0.033236	0.010482	0.0058427	0.000846	0.0023497	0.021111
C1_13Y	0.77761	0.20965	0.076467	0.034433	0.0092764	0.0048033	0.0027838	0.0013637	0.021946
C1_14X	0.8252	0.17119	0.05547	0.025867	0.0088507	0.0056938	-7.7459e-05	0.0023056	0.016027
C1_14Y	0.82358	0.17316	0.055978	0.026953	0.007142	0.00506	0.0012435	0.0018739	0.016519
C1_15X	0.87043	0.13558	0.038189	0.019163	0.0065144	0.0041982	0.00080323	0.0016744	0.0097595
C1_15Y	0.86799	0.13971	0.036465	0.020948	0.0052952	0.0043736	0.001447	0.00093853	0.010073
C1_16X	0.93589	0.080139	0.013451	0.011288	0.0027946	0.0029807	0.00084217	0.0012866	0.0018957
C1_16Y	0.93605	0.080478	0.011804	0.012012	0.0026719	0.0036815	0.0010512	0.00037174	0.0021821
C1_16Z	0.93727	0.078605	0.012234	0.011645	0.0024914	0.0046649	0.0002108	0.00067936	0.0018459
C2_1	0.24214	0.32186	0.45149	0.30268	0.10088	0.023663	-8.2193e-05	0.0089342	0.079778
C2_2X	0.38734	0.40255	0.35194	0.16128	0.089809	0.021942	0.0037671	0.0054942	0.015911
C2_2Y	0.39139	0.41154	0.33254	0.14595	0.10627	0.030717	0.0038167	0.0049574	0.010421
C2_3X	0.44872	0.43246	0.28057	0.086393	0.035248	0.012227	0.0052054	0.0014655	0.048479
C2_3Y	0.45591	0.41843	0.26291	0.097253	0.048842	0.011695	0.0084793	0.0017121	0.045306
C2_4X	0.50585	0.43034	0.19258	0.074255	0.033568	0.011171	0.0032889	0.0016596	0.045647
C2_4Y	0.51162	0.42569	0.18633	0.075337	0.038251	0.0061099	0.0083871	0.0015025	0.044198
C2_5X	0.55009	0.37801	0.16497	0.081282	0.032817	0.0086143	0.0046355	0.002248	0.047988
C2_5Y	0.54914	0.37853	0.16209	0.081352	0.037325	0.0054348	0.0079976	0.0012651	0.048899
C2_6X	0.56494	0.38849	0.15158	0.073339	0.029407	0.010157	0.0034215	0.0027933	0.038039
C2_6Y	0.56603	0.38709	0.15092	0.073552	0.030169	0.0075795	0.0045161	0.0021375	0.039314
C2_7X	0.57666	0.38121	0.15266	0.068513	0.026815	0.010037	0.0026456	0.0034554	0.034694
C2_7Y	0.57695	0.3809	0.14988	0.069567	0.026949	0.010893	0.0033068	0.0026078	0.035212
C2_8X	0.56196	0.42367	0.18873	0.054805	0.022036	0.0081533	0.003582	0.0016756	0.01463
C2_8Y	0.56243	0.42147	0.18923	0.057346	0.020587	0.0087215	0.0037187	0.0014339	0.014553
C2_9	0.49137	0.50707	0.2228	0.056476	0.023303	0.010959	0.0037488	0.0025546	0.0072165
C2_10	0.45617	0.54088	0.26403	0.048203	0.019343	0.0069385	0.0067976	0.0010826	0.0077024
C2_11X	0.6336	0.36323	0.15661	0.047232	0.013644	0.0077202	0.0025347	0.0020449	0.0093806
C2_11Y	0.63541	0.36065	0.15803	0.046246	0.013477	0.006821	0.0038795	0.0013039	0.0098352
C2_12X	0.66614	0.32412	0.12644	0.048427	0.01459	0.007078	0.0024894	0.0019609	0.017936
C2_12Y	0.66626	0.32329	0.12652	0.050717	0.010721	0.010067	0.0022418	0.0017853	0.017549
C2_13X	0.70573	0.28233	0.10873	0.045271	0.010659	0.008393	0.0016302	0.002249	0.018929
C2_13Y	0.7047	0.28229	0.10838	0.046583	0.011693	0.0075304	0.0018881	0.0019516	0.019519
C2_14X	0.74248	0.23717	0.10075	0.041594	0.0092871	0.0077242	0.0011872	0.0026352	0.020077
C2_14Y	0.74302	0.23727	0.099711	0.041596	0.010292	0.0068381	0.0014256	0.0021247	0.020274
C2_15X	0.77977	0.21017	0.083246	0.032128	0.0080114	0.0065255	0.0010934	0.0018746	0.017256
C2_15Y	0.77833	0.21211	0.082803	0.032559	0.008949	0.0050117	0.0022504	0.0017159	0.017419
C2_16X	0.82405	0.17005	0.063724	0.027009	0.0071552	0.0055025	0.00088072	0.001571	0.014384
C2_16Y	0.8234	0.17304	0.060484	0.028129	0.0070316	0.0041096	0.0017502	0.0020516	0.014164
C2_17X	0.86957	0.13623	0.042314	0.018336	0.0059951	0.0038298	0.0014677	0.0010416	0.0092776
C2_17Y	0.87076	0.13396	0.041408	0.020631	0.004758	0.0034352	0.0020201	0.0011844	0.0093684
C2_18X	0.93824	0.077244	0.012423	0.012088	0.0032193	0.0024741	0.00089628	0.0010449	0.0018353
C2_18Y	0.93722	0.078364	0.012854	0.01185	0.0024903	0.0040965	0.00045063	0.00094413	0.0016781
C2_18Z	0.9373	0.078151	0.012996	0.012263	0.0019141	0.0044373	0.00029601	0.00088981	0.0016496
Detector analysis for MD simulation with 1024 lipids
i	0.0	1.0	2.0	3.0	4.0	5.0	6.0	7.0	8.0
z0	NaN	-9.7534	-9.0989	-8.3195	-7.7326	-7.1278	-6.5191	-5.8158	-4.3547
Del_z	NaN	1.5241	1.4231	1.2335	1.1246	0.95718	0.95918	1.2351	2.491
	R	R	R	R	R	R	R	R	R
gamma1A	0.5125	0.55382	0.16359	0.027578	0.018713	0.007983	0.0042451	0.0017361	0.0044125
gamma1B	0.51191	0.55615	0.15972	0.02912	0.017568	0.0088998	0.0042527	0.0023536	0.0040738
gamma1C	0.51438	0.55208	0.16088	0.029347	0.016807	0.0096811	0.003706	0.0020055	0.0040938
gamma2A	0.51179	0.55551	0.1646	0.02675	0.017134	0.0087322	0.0038522	0.0025479	0.0038616
gamma2B	0.50967	0.55506	0.1651	0.029443	0.01848	0.0084786	0.0040346	0.0023909	0.0040167
gamma2C	0.51364	0.55167	0.16325	0.028998	0.018125	0.007955	0.0034353	0.0035357	0.0034078
gamma3A	0.51116	0.55301	0.16459	0.03129	0.016207	0.0097427	0.0035081	0.001879	0.0042039
gamma3B	0.50998	0.55435	0.16367	0.031128	0.017903	0.0088077	0.0044485	0.0021336	0.0041035
gamma3C	0.51075	0.55107	0.16744	0.03161	0.015607	0.0099781	0.0038316	0.0025298	0.0038856
betaA	0.37671	0.52921	0.37061	0.090497	0.023846	0.014819	0.0049234	0.0014404	0.011737
betaB	0.3774	0.52868	0.37567	0.088852	0.02059	0.013946	0.0043709	0.0024846	0.011459
alphaA	0.37874	0.52194	0.37998	0.098985	0.02271	0.014025	0.0043155	0.0030228	0.0053794
alphaB	0.37703	0.52298	0.37943	0.10381	0.020999	0.013061	0.0046149	0.0014634	0.0065122
g3A	0.24045	0.37362	0.46416	0.25173	0.12287	0.025253	0.0031854	0.0080779	0.054959
g3B	0.23884	0.36761	0.48314	0.25338	0.10023	0.023649	0.0063481	0.0041628	0.064866
g2	0.15902	0.28601	0.53616	0.44587	0.14268	0.02133	0.0083067	0.0035292	0.04543
g1X	0.19381	0.29223	0.51535	0.40457	0.13896	0.031243	0.0031181	0.0051791	0.036678
g1Y	0.19191	0.28952	0.48542	0.38149	0.22419	0.04797	0.0084146	0.0073604	0.0095452
C1_1	0.30061	0.37862	0.42298	0.24812	0.12927	0.036929	0.0022734	0.0058785	0.0056918
C1_2X	0.49803	0.35493	0.22158	0.10848	0.053274	0.0099462	0.006043	0.0027175	0.059862
C1_2Y	0.49982	0.35354	0.224	0.12055	0.059772	0.013713	0.0046306	0.0045892	0.044576
C1_3X	0.55367	0.37306	0.1875	0.077737	0.036103	0.01009	0.0036407	0.0040737	0.03491
C1_3Y	0.55527	0.37362	0.18698	0.080373	0.037827	0.011557	0.0032503	0.0032421	0.030728
C1_4X	0.56887	0.37273	0.15125	0.071901	0.028251	0.011978	0.0024719	0.0028654	0.04569
C1_4Y	0.56937	0.37191	0.14809	0.074608	0.031069	0.011243	0.0030065	0.00371	0.04391
C1_5X	0.60286	0.33614	0.13337	0.073849	0.026411	0.011135	0.0028308	0.0028747	0.04587
C1_5Y	0.60299	0.33631	0.13606	0.072451	0.030113	0.0083294	0.0030846	0.0037695	0.043996
C1_6X	0.61302	0.32026	0.13068	0.072186	0.024473	0.0095175	0.0033573	0.0022662	0.051063
C1_6Y	0.61302	0.31887	0.13232	0.072238	0.026354	0.0087236	0.0030573	0.0030443	0.050181
C1_7X	0.6356	0.30189	0.12188	0.071526	0.021374	0.010066	0.0026486	0.0028669	0.046942
C1_7Y	0.63533	0.30219	0.12175	0.07286	0.021184	0.010089	0.0029642	0.002216	0.046783
C1_8X	0.65011	0.28943	0.11747	0.06814	0.020681	0.0060926	0.0049088	0.0020991	0.047448
C1_8Y	0.64866	0.29276	0.11619	0.068795	0.019339	0.0091837	0.0027418	0.0020292	0.046688
C1_9X	0.67061	0.27638	0.11604	0.062899	0.016844	0.0088968	0.0026591	0.0021848	0.040705
C1_9Y	0.66975	0.27888	0.11297	0.064662	0.016982	0.009677	0.0022077	0.0017375	0.040379
C1_10X	0.68744	0.2693	0.10918	0.055744	0.013312	0.0096261	0.0029457	0.0013469	0.03807
C1_10Y	0.68841	0.26703	0.10881	0.056575	0.014631	0.0088606	0.0027356	0.0012751	0.038273
C1_11X	0.71482	0.25211	0.10226	0.04846	0.012248	0.0090942	0.0017686	0.0014629	0.031219
C1_11Y	0.71511	0.25163	0.10287	0.048778	0.012955	0.0069583	0.0030718	0.00054529	0.031844
C1_12X	0.74286	0.23233	0.090486	0.041965	0.011211	0.0065849	0.0031072	0.00064912	0.028323
C1_12Y	0.74342	0.23139	0.093032	0.041535	0.011154	0.0054064	0.0028567	0.00086923	0.028036
C1_13X	0.77763	0.21049	0.077334	0.033052	0.0086772	0.0077622	0.0004891	0.0018364	0.020805
C1_13Y	0.77801	0.21021	0.077493	0.033696	0.0094329	0.0045434	0.0027033	0.00090699	0.021514
C1_14X	0.82309	0.17317	0.058654	0.025853	0.0062831	0.0067636	0.00094864	0.0012279	0.016332
C1_14Y	0.82476	0.17212	0.057473	0.025404	0.0079263	0.0054243	0.00059649	0.0018712	0.015803
C1_15X	0.86984	0.13589	0.040397	0.018801	0.0050192	0.0046132	0.0015758	0.00095864	0.010016
C1_15Y	0.86996	0.13616	0.039996	0.019837	0.0038643	0.0053845	0.0010302	0.0011211	0.0095715
C1_16X	0.93525	0.081683	0.012304	0.011707	0.0030431	0.0031483	0.00065269	0.001228	0.0017203
C1_16Y	0.93782	0.077448	0.012649	0.011806	0.0025208	0.0032498	0.0012392	0.00073531	0.0021668
C1_16Z	0.93569	0.080398	0.012786	0.011988	0.0025868	0.003762	0.00032401	0.0013049	0.0017047
C2_1	0.24204	0.31914	0.45826	0.30451	0.096913	0.021317	0.0076156	0.0033863	0.08194
C2_2X	0.38504	0.40371	0.346	0.16981	0.091138	0.017023	0.0093389	-0.00037076	0.020071
C2_2Y	0.39076	0.41169	0.3334	0.15047	0.1073	0.025565	0.0057234	0.0024209	0.011683
C2_3X	0.44712	0.42879	0.28489	0.090942	0.036616	0.010716	0.0044419	0.0032616	0.047017
C2_3Y	0.45342	0.41686	0.26585	0.10021	0.051221	0.0098241	0.0073696	0.00097257	0.046608
C2_4X	0.50736	0.42368	0.19742	0.078518	0.030356	0.010087	0.0060281	0.0020624	0.044827
C2_4Y	0.51024	0.42281	0.19109	0.077686	0.034831	0.010368	0.0051423	0.0018047	0.044195
C2_5X	0.54929	0.37677	0.17069	0.080469	0.029864	0.011428	0.0037135	0.0029454	0.046939
C2_5Y	0.54958	0.37304	0.16897	0.080329	0.034902	0.010259	0.003836	0.0019885	0.048853
C2_6X	0.56423	0.38587	0.15797	0.072914	0.027983	0.010572	0.0024232	0.0039629	0.037605
C2_6Y	0.56624	0.38338	0.15678	0.073473	0.027102	0.010029	0.0039998	0.0020937	0.039149
C2_7X	0.57783	0.38092	0.15663	0.064612	0.024749	0.010596	0.0019576	0.0035231	0.034888
C2_7Y	0.57648	0.38166	0.15567	0.066048	0.027468	0.008637	0.0038909	0.00191	0.0356
C2_8X	0.55893	0.42897	0.1913	0.051075	0.021529	0.0095371	0.0026583	0.0026604	0.013896
C2_8Y	0.55973	0.42549	0.19401	0.05337	0.01907	0.0098055	0.0031707	0.0030947	0.01344
C2_9	0.48934	0.51204	0.22783	0.049798	0.023343	0.012045	0.0010624	0.0043937	0.006057
C2_10	0.45237	0.5484	0.26337	0.043844	0.021117	0.0092329	0.0037121	0.0025384	0.0069404
C2_11X	0.63245	0.36648	0.15681	0.043636	0.013472	0.009909	0.0019009	0.0019234	0.0093489
C2_11Y	0.63265	0.3654	0.15697	0.045259	0.01369	0.0082888	0.0026192	0.0018155	0.0095475
C2_12X	0.66661	0.32161	0.12825	0.047899	0.013501	0.0092262	0.0027049	0.0019023	0.017823
C2_12Y	0.6655	0.3245	0.12736	0.047388	0.013495	0.0089705	0.0019506	0.0020256	0.018048
C2_13X	0.7033	0.28438	0.10945	0.043794	0.012286	0.0083074	0.0024226	0.002079	0.019415
C2_13Y	0.70283	0.28532	0.11149	0.042911	0.012521	0.0070388	0.0020752	0.0025199	0.01916
C2_14X	0.74	0.2414	0.098756	0.040777	0.011574	0.0080156	0.0013799	0.0020562	0.020107
C2_14Y	0.74129	0.23892	0.10018	0.040759	0.011885	0.0063353	0.0020089	0.0023402	0.020172
C2_15X	0.77763	0.2151	0.079831	0.032255	0.0092066	0.0063017	0.0013639	0.0018455	0.017085
C2_15Y	0.77647	0.21575	0.080637	0.032876	0.0089495	0.0066147	0.0012816	0.0020105	0.01691
C2_16X	0.82011	0.17683	0.06261	0.025649	0.0080377	0.0065475	0.00055483	0.0014685	0.014125
C2_16Y	0.82238	0.17444	0.062054	0.026536	0.0071129	0.0053034	0.0012877	0.0019711	0.01382
C2_17X	0.86952	0.13616	0.042267	0.018276	0.0056996	0.005456	-0.00028158	0.0019876	0.0086065
C2_17Y	0.86919	0.13806	0.040453	0.018675	0.0059681	0.0035441	0.0015332	0.0017667	0.0087591
C2_18X	0.93661	0.079844	0.011809	0.011503	0.0027658	0.0042325	0.00057054	0.00077702	0.0018572
C2_18Y	0.93624	0.079753	0.012583	0.011667	0.0022214	0.0045284	0.00086302	0.00079398	0.0017894
C2_18Z	0.9371	0.079765	0.011606	0.011383	0.00303	0.0028087	0.0013119	0.00090971	0.001892
Detector analysis for MD simulation with 4096 lipids
i	0.0	1.0	2.0	3.0	4.0	5.0	6.0	7.0	8.0
z0	NaN	-9.7535	-9.0988	-8.3196	-7.7325	-7.1278	-6.5192	-5.8157	-4.3548
Del_z	NaN	1.5239	1.4233	1.2331	1.125	0.95575	0.95986	1.2358	2.4904
	R	R	R	R	R	R	R	R	R
gamma1A	0.51699	0.54574	0.16388	0.029876	0.017466	0.0090216	0.0030018	0.0026213	0.0038465
gamma1B	0.51575	0.54566	0.16349	0.031883	0.016237	0.011171	0.0019139	0.0045196	0.0025723
gamma1C	0.5157	0.54985	0.16408	0.026872	0.016855	0.0090173	0.0040165	0.0022059	0.0041301
gamma2A	0.51652	0.54761	0.16342	0.029178	0.016977	0.0087636	0.0037194	0.002553	0.0038201
gamma2B	0.51647	0.54573	0.16508	0.030062	0.015969	0.0096374	0.0038082	0.0026866	0.0037154
gamma2C	0.51861	0.54315	0.16454	0.029762	0.017405	0.0088391	0.0029907	0.0028349	0.0036998
gamma3A	0.51582	0.54952	0.16294	0.027835	0.017258	0.0095666	0.0024931	0.0034989	0.0033506
gamma3B	0.51486	0.55087	0.16006	0.029669	0.017517	0.010122	0.0035798	0.0020834	0.003981
gamma3C	0.51632	0.54905	0.16035	0.028678	0.018896	0.0090061	0.0030885	0.0026078	0.0039122
betaA	0.3819	0.52429	0.36679	0.092536	0.023125	0.013548	0.0016686	0.0062212	0.0094432
betaB	0.38501	0.52068	0.36709	0.090703	0.027007	0.0091734	0.0038228	0.0050606	0.010257
alphaA	0.38531	0.5151	0.38248	0.095112	0.021178	0.015128	0.0027807	0.0027153	0.0053511
alphaB	0.3865	0.51188	0.38249	0.096963	0.020786	0.014289	0.0041746	0.0031022	0.0051719
g3A	0.23385	0.38895	0.45699	0.25453	0.11841	0.025643	0.0036185	0.010475	0.053174
g3B	0.23245	0.38446	0.47359	0.25204	0.099873	0.025695	0.0035055	0.0075318	0.062746
g2	0.16055	0.28282	0.52717	0.45441	0.14625	0.018656	0.0079116	0.0045321	0.044863
g1X	0.19464	0.29479	0.5028	0.40751	0.14857	0.027602	0.0029779	0.0064959	0.03482
g1Y	0.18974	0.29411	0.47596	0.37973	0.23013	0.050481	0.0028866	0.012009	0.0083012
C1_1	0.30897	0.37118	0.42258	0.24788	0.1231	0.038513	0.0026233	0.0051636	0.0054065
C1_2X	0.50592	0.3513	0.21351	0.10487	0.053206	0.012868	0.0041562	0.003444	0.058958
C1_2Y	0.50613	0.35066	0.21614	0.11744	0.060686	0.016303	0.0030404	0.0055718	0.043715
C1_3X	0.56254	0.36543	0.17967	0.078406	0.035264	0.009942	0.0063955	-1.6527e-05	0.037283
C1_3Y	0.56347	0.36737	0.18095	0.077894	0.038051	0.012654	0.0027287	0.0047724	0.029419
C1_4X	0.5735	0.3694	0.14354	0.07439	0.029605	0.0093971	0.0064664	-1.6527e-05	0.047168
C1_4Y	0.57364	0.36964	0.14285	0.071036	0.032731	0.010969	0.0050822	0.00061495	0.046558
C1_5X	0.6053	0.33492	0.12788	0.074061	0.027302	0.010427	0.0057042	-1.6527e-05	0.047833
C1_5Y	0.60647	0.33263	0.12835	0.074939	0.028179	0.0099659	0.0052799	0.00096741	0.046745
C1_6X	0.61469	0.32008	0.12461	0.071436	0.026196	0.0092169	0.0052194	-1.6527e-05	0.053186
C1_6Y	0.61445	0.32026	0.12382	0.073222	0.025346	0.0097766	0.0055869	-1.6527e-05	0.052667
C1_7X	0.63747	0.30289	0.11677	0.069661	0.022575	0.010057	0.0043221	-1.6527e-05	0.048829
C1_7Y	0.63852	0.30243	0.11523	0.070631	0.021974	0.0095969	0.0046078	-1.6527e-05	0.048793
C1_8X	0.65109	0.29006	0.11201	0.066717	0.022645	0.0089632	0.0037128	-1.6527e-05	0.048858
C1_8Y	0.65183	0.29042	0.11199	0.066085	0.02043	0.0098504	0.004107	-1.6527e-05	0.048718
C1_9X	0.67295	0.27612	0.10903	0.063659	0.01822	0.0090558	0.0032455	-1.6527e-05	0.042182
C1_9Y	0.67322	0.27673	0.1112	0.061905	0.015879	0.0099429	0.0038639	-1.6527e-05	0.041854
C1_10X	0.6918	0.26256	0.10664	0.056406	0.014937	0.0098557	0.0025764	0.00019921	0.039198
C1_10Y	0.6917	0.26339	0.10775	0.0551	0.013719	0.010539	0.0024811	0.00041457	0.039015
C1_11X	0.71645	0.24829	0.099486	0.05029	0.013436	0.0092806	0.0013248	0.0019862	0.031575
C1_11Y	0.71636	0.24835	0.10344	0.04733	0.013022	0.009045	0.0025192	-1.6527e-05	0.032701
C1_12X	0.74215	0.23282	0.091234	0.040342	0.011281	0.0090379	0.00071576	0.002348	0.027365
C1_12Y	0.74196	0.23157	0.092366	0.040901	0.011444	0.0085072	0.0015193	0.001174	0.02833
C1_13X	0.7771	0.2105	0.078117	0.03168	0.0099695	0.0069313	0.0011264	0.0014583	0.021515
C1_13Y	0.77809	0.20703	0.077754	0.033923	0.0090557	0.0073916	0.00093857	0.0020444	0.021667
C1_14X	0.82494	0.17001	0.05833	0.02548	0.007147	0.00632	0.00093165	0.0011714	0.016847
C1_14Y	0.82429	0.17057	0.058089	0.025459	0.0085712	0.0051402	0.00095436	0.0012451	0.017128
C1_15X	0.87073	0.13443	0.039668	0.018829	0.0052284	0.0055732	0.00056408	0.0012709	0.009942
C1_15Y	0.87057	0.13386	0.039768	0.019349	0.0064343	0.0038645	0.0015328	0.00033125	0.010856
C1_16X	0.93679	0.078945	0.012509	0.011878	0.0019228	0.0042342	0.00093293	0.00087904	0.0019345
C1_16Y	0.93711	0.079026	0.011717	0.011877	0.0023094	0.0040122	0.00074604	0.00096105	0.0019027
C1_16Z	0.93631	0.08002	0.012464	0.011641	0.0028312	0.0031665	0.0011872	0.00047631	0.0021977
C2_1	0.23838	0.32177	0.44966	0.30294	0.11229	0.024498	-8.3704e-06	0.0077602	0.078643
C2_2X	0.37834	0.41179	0.35482	0.15884	0.094284	0.023417	0.0020631	0.0053738	0.016003
C2_2Y	0.38274	0.42219	0.33689	0.14434	0.11003	0.026384	0.0036857	0.007284	0.0093581
C2_3X	0.4386	0.44035	0.28621	0.089759	0.036116	0.01473	0.0019109	0.0055044	0.044767
C2_3Y	0.44483	0.42799	0.2689	0.094974	0.051472	0.016762	0.0030871	0.0032486	0.044659
C2_4X	0.50183	0.4318	0.19797	0.074932	0.033229	0.013694	0.0026164	0.0023431	0.04398
C2_4Y	0.50694	0.42691	0.19247	0.073793	0.036077	0.014834	0.002216	0.0028467	0.043186
C2_5X	0.54661	0.37981	0.16861	0.081777	0.030407	0.015515	0.00019325	0.0039523	0.045726
C2_5Y	0.54699	0.37629	0.16648	0.080558	0.035187	0.015571	0.00088598	0.0037437	0.04682
C2_6X	0.56415	0.3849	0.15678	0.075803	0.027007	0.013349	0.00031737	0.0045654	0.036531
C2_6Y	0.56352	0.38362	0.15822	0.074387	0.027764	0.014888	0.0020188	0.002764	0.037468
C2_7X	0.57184	0.38724	0.15426	0.067862	0.027853	0.01019	0.0019364	0.0031077	0.034822
C2_7Y	0.57466	0.38171	0.15359	0.069141	0.027741	0.011741	0.003174	0.0011445	0.035523
C2_8X	0.55783	0.42545	0.19456	0.055852	0.019877	0.0099952	0.0022345	0.0029419	0.013629
C2_8Y	0.55498	0.42846	0.19632	0.055703	0.018379	0.011436	0.0026425	0.0036747	0.012826
C2_9	0.49281	0.50411	0.22104	0.060417	0.02171	0.011616	0.0029728	0.0026199	0.0071294
C2_10	0.44945	0.55052	0.25685	0.050671	0.022015	0.010005	0.0041324	0.0022399	0.006942
C2_11X	0.62756	0.37107	0.1544	0.047165	0.015876	0.0087886	0.0019098	0.002927	0.0089325
C2_11Y	0.62889	0.37008	0.15358	0.047689	0.014996	0.0088566	0.0024729	0.0019552	0.0093379
C2_12X	0.6609	0.32998	0.12715	0.047753	0.014832	0.0089735	0.0010186	0.0033555	0.017428
C2_12Y	0.66275	0.32761	0.12548	0.05028	0.013662	0.0091574	0.001324	0.0034921	0.016906
C2_13X	0.70216	0.28549	0.10985	0.043753	0.012537	0.0085535	0.0011095	0.0026563	0.019395
C2_13Y	0.70101	0.28551	0.10928	0.04783	0.011246	0.0084819	0.0013822	0.0034424	0.018572
C2_14X	0.7378	0.24292	0.10073	0.040598	0.01101	0.0083087	0.00062384	0.0034085	0.019743
C2_14Y	0.73685	0.24316	0.099997	0.04444	0.010127	0.0068319	0.0018314	0.0026817	0.020167
C2_15X	0.63562	0.26877	0.069148	-2.9769e-06	0.04842	0.048077	0.047722	0.047331	0.046878
C2_15Y	0.77537	0.21499	0.081494	0.034293	0.0093686	0.0060078	0.00080169	0.003613	0.016401
C2_16X	0.82128	0.17314	0.062467	0.028636	0.006669	0.0064709	0.00047415	0.0023764	0.013975
C2_16Y	0.82068	0.17473	0.062405	0.027843	0.0070787	0.0053611	0.0015243	0.0018422	0.014393
C2_17X	0.8669	0.13846	0.040841	0.021501	0.0054996	0.0047568	0.00080991	0.0013719	0.0091011
C2_17Y	0.86525	0.13989	0.041896	0.021074	0.0056103	0.0044962	0.00079673	0.0018951	0.0091964
C2_18X	0.93585	0.080928	0.012946	0.010662	0.0024391	0.0042647	0.00062544	0.00097867	0.001738
C2_18Y	0.93833	0.076471	0.012804	0.012642	0.0023386	0.003414	0.00062135	0.0011769	0.0016853
C2_18Z	0.93625	0.079027	0.013624	0.011973	0.0023357	0.003893	0.00067239	0.00096088	0.0018454
