# Supplementary material for: A method to construct the dynamic landscape of a bio-membrane with experiment and simulation
Source: Nat Commun. 2022 Jan 10;13:108. doi: 10.1038/s41467-021-27417-y (PMC8748619; doi:10.1038/s41467-021-27417-y)
Supplement: Supplementary file 16 — Source Data [file 41467_2021_27417_MOESM16_ESM.zip › source_data/Figure6E.txt]

##################################################################
----------------------------Figure 6E------------------------------
##################################################################


Distribution of correlation times of motion from MD and Optimized by NMR (part E)

(Note that the distributions from individual motions are described by just 3
parameters so we don't provide the resulting functional form. See data for 
Supplementary Figure 13 for the appropriate parameters)
log_10(tc/s)gamma	beta	alpha	g3	g2	g1	C1_1	C1_2	C1_3	C1_4	C1_5	C1_6	C1_7	C1_8	C1_9	C1_10	C1_11	C1_12	C1_13	C1_14	C1_15	C1_16	C2_1	C2_2	C2_3	C2_4	C2_5	C2_6	C2_7	C2_8	C2_9	C2_10	C2_11	C2_12	C2_13	C2_14	C2_15	C2_16	C2_17	C2_18	
-14.0	1.2779e-07	4.1303e-07	3.9565e-07	2.1562e-07	1.0289e-07	2.0121e-08	0.00011271	0.00021848	0.00021834	0.00021832	0.00021832	0.00021832	0.00021832	0.00021832	0.00021832	0.00021832	0.00021832	0.00021832	0.00021832	0.00021836	0.00022214	0.030638	0.00028932	2.3943e-05	4.8525e-05	6.3067e-05	6.952e-05	7.2121e-05	7.313e-05	7.3503e-05	7.367e-05	7.3731e-05	7.3731e-05	7.3757e-05	7.3766e-05	7.3787e-05	7.3918e-05	7.4824e-05	8.4099e-05	0.01322	
-13.945	3.5772e-07	8.3045e-07	7.8892e-07	4.7779e-07	3.1197e-07	2.8971e-08	0.00014587	0.00026081	0.00026056	0.00026052	0.00026052	0.00026052	0.00026052	0.00026052	0.00026051	0.00026052	0.00026052	0.00026052	0.00026052	0.00026058	0.00026714	0.04011	0.00035796	3.0457e-05	5.9832e-05	7.7136e-05	8.4798e-05	8.7882e-05	8.9076e-05	8.9517e-05	8.9716e-05	8.9789e-05	8.9787e-05	8.9818e-05	8.9831e-05	8.9865e-05	9.0082e-05	9.1704e-05	0.00010765	0.017594	
-13.889	1.107e-06	1.8893e-06	1.8038e-06	1.273e-06	1.0045e-06	4.155e-08	0.00018853	0.00031208	0.0003117	0.00031162	0.00031163	0.00031162	0.00031163	0.00031163	0.00031162	0.00031163	0.00031163	0.00031163	0.00031163	0.00031176	0.00032369	0.053137	0.00044225	3.9259e-05	7.4313e-05	9.4894e-05	0.00010399	0.00010765	0.00010906	0.00010955	0.00010982	0.00010991	0.00010987	0.00010993	0.00010996	0.00011002	0.00011038	0.00011334	0.00014082	0.025515	
-13.834	3.4414e-06	4.7311e-06	4.5675e-06	3.6755e-06	3.176e-06	5.9353e-08	0.00024337	0.00037417	0.00037361	0.00037348	0.0003735	0.00037348	0.00037349	0.00037349	0.00037348	0.00037349	0.0003735	0.0003735	0.0003735	0.00037377	0.0003951	0.069361	0.00054521	5.188e-05	9.3543e-05	0.00011794	0.00012872	0.00013304	0.00013467	0.00013516	0.00013557	0.0001357	0.00013554	0.00013571	0.00013577	0.00013588	0.00013648	0.00014182	0.00018847	0.03635	
-13.779	1.0245e-05	1.2367e-05	1.2066e-05	1.0589e-05	9.5216e-06	8.4448e-08	0.00031485	0.00045183	0.0004511	0.00045087	0.00045093	0.00045089	0.00045091	0.00045089	0.00045087	0.00045091	0.00045092	0.00045093	0.00045093	0.00045148	0.00048898	0.089217	0.0006719	7.2051e-05	0.00012143	0.00015025	0.00016299	0.00016809	0.00016992	0.00017023	0.000171	0.00017121	0.00017068	0.00017114	0.00017131	0.0001715	0.0001725	0.00018201	0.00026004	0.050852	
-13.724	2.8639e-05	3.2128e-05	3.1586e-05	2.9177e-05	2.6695e-05	1.1968e-07	0.00041056	0.00055476	0.00055404	0.00055368	0.00055382	0.00055372	0.00055377	0.00055373	0.00055366	0.00055376	0.00055379	0.00055383	0.00055381	0.00055495	0.00061978	0.11307	0.00083041	0.00010834	0.00016686	0.0002008	0.0002158	0.00022183	0.00022374	0.00022341	0.00022505	0.00022545	0.00022393	0.00022516	0.0002256	0.00022595	0.00022761	0.00024441	0.00037301	0.069816	
-13.668	7.4579e-05	8.0329e-05	7.9362e-05	7.5485e-05	6.961e-05	1.6893e-07	0.00054412	0.00070282	0.00070273	0.00070215	0.00070251	0.00070225	0.00070239	0.00070227	0.00070212	0.00070236	0.00070244	0.00070253	0.00070249	0.00070484	0.00081511	0.14119	0.0010347	0.00017927	0.00024896	0.00028886	0.00030648	0.00031358	0.00031526	0.00031316	0.00031687	0.00031772	0.00031375	0.00031688	0.00031797	0.00031865	0.00032138	0.00035084	0.00055974	0.094021	
-13.613	0.00018037	0.00018987	0.00018815	0.00018199	0.00016845	2.3751e-07	0.00073982	0.00093438	0.0009365	0.00093561	0.00093647	0.00093584	0.00093617	0.0009359	0.00093555	0.0009361	0.00093629	0.0009365	0.00093642	0.00094129	0.001126	0.17366	0.0013092	0.00032172	0.00040578	0.00045262	0.00047326	0.00048165	0.0004823	0.00047598	0.0004844	0.00048624	0.00047665	0.00048412	0.00048672	0.00048803	0.00049255	0.00054386	0.00087834	0.12412	
-13.558	0.00040458	0.00042033	0.0004173	0.00040758	0.00037797	3.3261e-07	0.0010388	0.0013175	0.0013252	0.0013238	0.0013257	0.0013243	0.0013251	0.0013245	0.0013237	0.0013249	0.0013253	0.0013258	0.0013257	0.0013357	0.0016404	0.21032	0.0016948	0.00060194	0.00070564	0.00076069	0.00078477	0.00079472	0.00079277	0.00077736	0.00079563	0.00079954	0.00077807	0.00079471	0.00080048	0.000803	0.00081057	0.00089937	0.0014272	0.16055	
-13.503	0.00084122	0.00086729	0.00086203	0.00084676	0.00078602	4.6394e-07	0.0015044	0.00196	0.0019796	0.0019775	0.0019814	0.0019785	0.00198	0.0019788	0.0019772	0.0019797	0.0019805	0.0019816	0.0019814	0.002002	0.0024971	0.25074	0.0022539	0.0011258	0.0012577	0.0013225	0.0013505	0.0013624	0.0013549	0.0013217	0.001359	0.001367	0.0013224	0.0013569	0.0013688	0.0013736	0.0013864	0.0015386	0.0023591	0.20331	
-13.447	0.0016209	0.0016638	0.0016548	0.0016308	0.0015147	6.4456e-07	0.0022233	0.0030109	0.0030526	0.0030493	0.0030567	0.0030513	0.0030542	0.0030518	0.0030487	0.0030535	0.0030551	0.0030571	0.0030573	0.0030982	0.0038893	0.29409	0.0030716	0.0020401	0.0022131	0.0022898	0.0023221	0.0023364	0.0023188	0.0022537	0.0023249	0.0023399	0.0022543	0.0023204	0.0023433	0.0023521	0.002374	0.002631	0.0038861	0.25194	
-13.392	0.0028941	0.0029633	0.0029486	0.0029109	0.0027045	8.9196e-07	0.0032946	0.0046411	0.0047198	0.0047144	0.0047275	0.0047178	0.0047229	0.0047187	0.0047131	0.0047217	0.0047247	0.0047284	0.0047299	0.0048076	0.0060481	0.33919	0.0042447	0.0035138	0.003746	0.003837	0.003874	0.0038912	0.0038567	0.0037395	0.0038657	0.0038924	0.00374	0.0038576	0.0038985	0.003914	0.0039511	0.0043758	0.0062615	0.30534	
-13.337	0.0047877	0.0048969	0.0048735	0.0048146	0.004474	1.2294e-06	0.0048037	0.0069956	0.0071297	0.0071204	0.0071419	0.0071259	0.0071343	0.0071273	0.0071181	0.0071322	0.0071373	0.0071438	0.0071485	0.0072891	0.0091921	0.38448	0.0058556	0.0056904	0.0060038	0.0061113	0.0061535	0.0061741	0.0061142	0.0059197	0.0061273	0.0061711	0.0059202	0.0061138	0.0061815	0.0062076	0.0062698	0.0069514	0.0097291	0.36181	
-13.281	0.0073383	0.0075051	0.0074696	0.0073786	0.0068572	1.688e-06	0.0067816	0.010118	0.010327	0.010311	0.010343	0.010318	0.010331	0.010321	0.010306	0.010328	0.010336	0.010347	0.010358	0.010598	0.01345	0.42816	0.0079321	0.008613	0.00903	0.0091559	0.0092036	0.0092281	0.009134	0.0088356	0.009152	0.009219	0.0088361	0.0091317	0.0092354	0.0092774	0.0093782	0.010435	0.014444	0.41914	
-13.226	0.010421	0.010667	0.010616	0.010477	0.0097374	2.3085e-06	0.0091619	0.013874	0.014169	0.014142	0.014187	0.014153	0.01417	0.014156	0.014135	0.014166	0.014177	0.014194	0.014218	0.014603	0.018778	0.4683	0.010405	0.012146	0.012684	0.012828	0.012882	0.01291	0.012775	0.012352	0.012798	0.012893	0.012353	0.01277	0.012918	0.012982	0.013139	0.01472	0.020392	0.47471	
-13.171	0.013712	0.01406	0.01399	0.013784	0.012811	3.1448e-06	0.011759	0.017905	0.018289	0.018244	0.018302	0.018256	0.018279	0.01826	0.018233	0.018273	0.018289	0.018314	0.018356	0.018942	0.024932	0.5033	0.013088	0.015934	0.016596	0.016757	0.016817	0.016849	0.01667	0.016114	0.016698	0.016822	0.016116	0.016663	0.016857	0.016948	0.017183	0.01947	0.027362	0.52587	
-13.116	0.016715	0.017194	0.017101	0.016801	0.015615	4.268e-06	0.01429	0.021671	0.022125	0.022052	0.022121	0.022066	0.022093	0.022071	0.022037	0.022086	0.022106	0.022141	0.022208	0.023061	0.03153	0.53192	0.015696	0.019434	0.020204	0.020376	0.020443	0.020477	0.020259	0.019585	0.02029	0.020442	0.019588	0.02025	0.020488	0.020612	0.020948	0.024173	0.035015	0.57012	
-13.06	0.01888	0.019524	0.019405	0.018975	0.017634	5.7716e-06	0.016439	0.024571	0.025054	0.024941	0.025017	0.024954	0.024984	0.02496	0.024922	0.024976	0.025	0.025045	0.025146	0.026358	0.038221	0.55351	0.017913	0.022042	0.022883	0.023056	0.02313	0.023166	0.02292	0.022163	0.022951	0.023123	0.022169	0.02291	0.02318	0.023342	0.023812	0.028291	0.043055	0.60552	
-13.005	0.019764	0.020628	0.020476	0.01986	0.018455	7.7819e-06	0.017971	0.026142	0.026595	0.02642	0.026493	0.026428	0.026458	0.026434	0.026393	0.02645	0.026477	0.026534	0.026684	0.028417	0.044941	0.56824	0.019499	0.023285	0.024141	0.024299	0.024381	0.024415	0.024161	0.023376	0.024187	0.024366	0.023386	0.02415	0.024437	0.024643	0.025303	0.03151	0.051484	0.63096	
-12.95	0.019623	0.020786	0.020595	0.019713	0.018315	1.0479e-05	0.019064	0.026691	0.027059	0.026791	0.026855	0.026791	0.026818	0.026796	0.026754	0.02681	0.02684	0.026914	0.027142	0.029655	0.052408	0.57818	0.020621	0.023459	0.024281	0.024405	0.024496	0.024524	0.024278	0.023512	0.024292	0.02447	0.023529	0.024267	0.024557	0.024825	0.025766	0.034353	0.061066	0.64615	
-12.894	0.01912	0.020684	0.020441	0.0192	0.017833	1.4153e-05	0.020134	0.026964	0.027212	0.026815	0.026863	0.026801	0.026824	0.026807	0.026764	0.026817	0.026852	0.026947	0.027293	0.030924	0.061665	0.58495	0.021681	0.023306	0.024066	0.024138	0.024238	0.024255	0.024024	0.023297	0.024021	0.024194	0.023325	0.024014	0.024304	0.024656	0.025996	0.037756	0.072857	0.65136	
-12.839	0.018284	0.020386	0.020075	0.018351	0.017038	1.9357e-05	0.021223	0.02702	0.027112	0.026536	0.026562	0.026503	0.02652	0.026508	0.026464	0.026513	0.026554	0.02668	0.027202	0.032426	0.073215	0.58814	0.022711	0.022873	0.023544	0.023542	0.02365	0.02365	0.02344	0.022776	0.023412	0.023577	0.022819	0.02343	0.02372	0.02419	0.026096	0.042028	0.087349	0.64767	
-12.784	0.017163	0.019982	0.019583	0.017212	0.015974	2.7318e-05	0.022389	0.026947	0.026841	0.026022	0.026015	0.02596	0.025968	0.025964	0.025918	0.025962	0.026012	0.026183	0.026974	0.034434	0.087599	0.58749	0.023755	0.022234	0.022788	0.02268	0.022798	0.022771	0.02259	0.022012	0.022524	0.022679	0.022078	0.022577	0.022868	0.023506	0.026216	0.047551	0.10504	0.63807	
-12.729	0.015822	0.019588	0.019076	0.015846	0.014696	4.0932e-05	0.023698	0.026854	0.026506	0.025359	0.025304	0.025254	0.025248	0.025256	0.025206	0.025244	0.025306	0.025545	0.02675	0.037302	0.10537	0.58272	0.024865	0.02148	0.021887	0.021639	0.021764	0.021698	0.021555	0.021092	0.021433	0.021575	0.021192	0.021538	0.021831	0.022714	0.026558	0.054766	0.12637	0.62343	
-12.673	0.014332	0.019341	0.018685	0.014323	0.01327	6.6958e-05	0.025225	0.026867	0.026234	0.024645	0.024522	0.024478	0.024453	0.024476	0.024419	0.024449	0.02453	0.024877	0.026713	0.04146	0.12701	0.57375	0.026097	0.020714	0.020949	0.020515	0.020648	0.020524	0.02043	0.020115	0.020224	0.020352	0.020267	0.020405	0.020705	0.021948	0.027377	0.064155	0.15165	0.60423	
-12.618	0.012777	0.019395	0.018557	0.012715	0.011764	0.00012029	0.027044	0.027125	0.026163	0.02399	0.023771	0.023733	0.023678	0.023726	0.023656	0.023675	0.023787	0.024306	0.02709	0.047409	0.15287	0.56053	0.027509	0.020049	0.020087	0.019416	0.019558	0.019348	0.019317	0.019197	0.018985	0.019097	0.019427	0.019281	0.019598	0.02137	0.028984	0.076215	0.18103	0.5811	
-12.563	0.011242	0.019917	0.018852	0.011092	0.010242	0.00023113	0.029233	0.027777	0.026443	0.023507	0.023152	0.023122	0.023023	0.023107	0.023014	0.02302	0.023182	0.023977	0.028162	0.055705	0.18313	0.54325	0.029156	0.0196	0.019421	0.018452	0.018604	0.018273	0.018325	0.018458	0.017801	0.017899	0.018808	0.018276	0.01862	0.021171	0.031745	0.091413	0.21438	0.5547	
-12.508	0.0098211	0.021084	0.01974	0.0095168	0.0087616	0.00045493	0.031861	0.028974	0.02723	0.023311	0.022767	0.022748	0.022583	0.022724	0.022593	0.022579	0.022823	0.024057	0.030266	0.066938	0.21766	0.52228	0.031087	0.019477	0.019069	0.017733	0.017899	0.0174	0.017564	0.01803	0.016753	0.016835	0.018558	0.017503	0.017891	0.021575	0.036084	0.11015	0.25126	0.52574	
-12.452	0.00862	0.023077	0.021393	0.0080431	0.0073726	0.00088242	0.034993	0.030866	0.028683	0.023519	0.022714	0.022715	0.022451	0.022681	0.022487	0.022445	0.022822	0.024742	0.033805	0.081695	0.256	0.49806	0.033346	0.019786	0.019144	0.017369	0.017558	0.016828	0.017145	0.018051	0.015906	0.015972	0.018842	0.017083	0.017533	0.022849	0.042468	0.13272	0.29093	0.49564	
-12.397	0.0077629	0.026079	0.023988	0.0067109	0.0061119	0.0016431	0.038685	0.033603	0.030965	0.024249	0.023091	0.023125	0.022716	0.023084	0.022796	0.022713	0.023303	0.026271	0.039248	0.10052	0.29733	0.47109	0.035964	0.020626	0.019757	0.017466	0.017695	0.016656	0.017182	0.018671	0.015314	0.015365	0.019843	0.017146	0.017683	0.02531	0.051406	0.15921	0.33233	0.46549	
-12.342	0.0074072	0.030274	0.027704	0.0055479	0.0050047	0.0028923	0.042983	0.037332	0.034241	0.025625	0.023998	0.02409	0.023474	0.024052	0.023623	0.023481	0.024406	0.028938	0.047137	0.12385	0.34048	0.44224	0.038964	0.022083	0.021012	0.018133	0.018427	0.01698	0.017798	0.020056	0.015016	0.015051	0.021769	0.017841	0.018496	0.029332	0.063417	0.18953	0.37414	0.43561	
-12.286	0.0077618	0.035844	0.032716	0.0045697	0.004065	0.0047716	0.047922	0.042195	0.038679	0.027782	0.025544	0.025735	0.024826	0.025722	0.02509	0.024863	0.026304	0.033109	0.058069	0.15193	0.38393	0.41355	0.042361	0.02424	0.023012	0.019479	0.019879	0.017907	0.019127	0.022388	0.015039	0.015057	0.024856	0.019345	0.020157	0.035355	0.079009	0.22331	0.41487	0.40628	
-12.231	0.0091089	0.042964	0.039198	0.0037814	0.0032972	0.0073441	0.053528	0.048334	0.044453	0.030871	0.027853	0.028206	0.026898	0.028261	0.027349	0.027003	0.029218	0.039237	0.072674	0.18479	0.426	0.38557	0.046159	0.027171	0.025856	0.021623	0.022187	0.019552	0.021324	0.025879	0.0154	0.015397	0.029378	0.021873	0.022897	0.043884	0.09863	0.25991	0.45299	0.37774	
-12.176	0.011828	0.051801	0.047317	0.0031799	0.0026981	0.010519	0.05982	0.055885	0.051737	0.035063	0.031072	0.031687	0.029844	0.031882	0.030594	0.030086	0.033437	0.047873	0.091586	0.22211	0.46495	0.35849	0.050356	0.030947	0.029648	0.024695	0.025506	0.022051	0.024571	0.030769	0.016107	0.016078	0.035646	0.025694	0.027002	0.055477	0.12263	0.29845	0.48694	0.35021	
-12.121	0.016422	0.062509	0.057231	0.0027568	0.0022591	0.014003	0.066805	0.064977	0.06071	0.040559	0.035386	0.036404	0.033866	0.036854	0.035084	0.034363	0.039336	0.059655	0.11536	0.26323	0.49916	0.33247	0.054942	0.035636	0.034492	0.028842	0.030012	0.025567	0.029085	0.03733	0.017166	0.017101	0.044009	0.03114	0.03283	0.070721	0.15118	0.33779	0.51544	0.32383	
-12.065	0.023529	0.075222	0.06908	0.0025002	0.0019689	0.017318	0.074485	0.075733	0.071547	0.047589	0.041017	0.042638	0.039222	0.043515	0.041152	0.04016	0.047392	0.075297	0.1444	0.30712	0.52733	0.30762	0.059903	0.041307	0.0405	0.034229	0.035906	0.030293	0.035122	0.045867	0.018585	0.018468	0.054846	0.038611	0.040814	0.090193	0.18422	0.37663	0.53754	0.29872	
-12.01	0.033935	0.090047	0.082983	0.0023973	0.0018154	0.0199	0.082852	0.088262	0.084416	0.056414	0.048234	0.050729	0.046241	0.052282	0.049221	0.047903	0.058185	0.095541	0.17886	0.35236	0.54861	0.28402	0.065223	0.048029	0.047789	0.041043	0.043412	0.036459	0.042979	0.05671	0.020376	0.020184	0.068549	0.048574	0.051462	0.1144	0.22141	0.41359	0.55273	0.27497	
-11.955	0.048553	0.10705	0.099029	0.0024364	0.0017874	0.02131	0.091895	0.10265	0.099462	0.067319	0.057357	0.061077	0.055324	0.063642	0.05981	0.058117	0.07239	0.12106	0.21854	0.39726	0.56263	0.2617	0.070879	0.055873	0.056479	0.049489	0.052776	0.044332	0.052986	0.070202	0.022562	0.02226	0.085498	0.061552	0.065341	0.1437	0.26208	0.4473	0.56084	0.25263	
-11.899	0.068383	0.12627	0.11726	0.0026077	0.0018757	0.02147	0.10159	0.11896	0.1168	0.080603	0.068743	0.074131	0.066945	0.078144	0.07352	0.071424	0.090757	0.15237	0.26284	0.43994	0.56993	0.2407	0.07685	0.06491	0.066694	0.059785	0.064256	0.054211	0.065501	0.086677	0.025181	0.024719	0.10603	0.07809	0.083041	0.17818	0.30524	0.47649	0.56242	0.23172	
-11.844	0.094434	0.14766	0.13768	0.0029049	0.0020746	0.021303	0.11191	0.1372	0.13649	0.096563	0.08278	0.090368	0.081638	0.096379	0.091026	0.08853	0.11403	0.18968	0.31066	0.4785	0.57295	0.221	0.08311	0.075206	0.07855	0.072154	0.078108	0.066418	0.080883	0.10644	0.028291	0.027598	0.13038	0.098722	0.10513	0.21762	0.34962	0.50014	0.55969	0.21222	
-11.789	0.12761	0.17113	0.16021	0.0033248	0.0023816	0.020844	0.12283	0.15735	0.15854	0.11547	0.099861	0.11026	0.099966	0.11892	0.11301	0.11017	0.14283	0.2328	0.36046	0.51127	0.57208	0.20258	0.089634	0.086827	0.092153	0.086809	0.094567	0.081279	0.099467	0.12971	0.031976	0.030954	0.15865	0.1239	0.1321	0.2614	0.39371	0.51758	0.55318	0.19412	
-11.734	0.16858	0.19651	0.18473	0.0038684	0.0027981	0.02015	0.13428	0.17932	0.18287	0.13752	0.12035	0.13423	0.12249	0.14623	0.14008	0.13699	0.17758	0.28102	0.41029	0.53701	0.5672	0.18541	0.096392	0.099823	0.10759	0.10394	0.11382	0.099103	0.12152	0.15662	0.03635	0.034868	0.19074	0.15392	0.1642	0.30847	0.43582	0.52849	0.543	0.17737	
-11.678	0.21758	0.22355	0.21101	0.0045401	0.0033293	0.019295	0.14623	0.20294	0.20929	0.16284	0.14455	0.16256	0.14965	0.17862	0.17265	0.1695	0.21833	0.33302	0.45792	0.55498	0.55833	0.16944	0.10336	0.11423	0.12491	0.12368	0.136	0.12015	0.14723	0.18711	0.041564	0.03945	0.22629	0.18883	0.20145	0.35737	0.47428	0.53299	0.52945	0.16191	
-11.623	0.27431	0.25191	0.23875	0.005348	0.0039841	0.018362	0.15861	0.22797	0.23751	0.19141	0.17262	0.19535	0.18174	0.21608	0.21088	0.20787	0.26464	0.38691	0.50108	0.56514	0.5456	0.15462	0.11049	0.13007	0.14413	0.14611	0.16111	0.14458	0.1766	0.22094	0.047808	0.04484	0.26469	0.22833	0.24345	0.4063	0.50748	0.5327	0.51288	0.14768	
-11.568	0.33773	0.28118	0.26758	0.0063032	0.0047749	0.017444	0.17135	0.2541	0.26709	0.22304	0.20455	0.23239	0.21874	0.25825	0.25449	0.25188	0.31551	0.44031	0.53767	0.56831	0.52927	0.1409	0.11777	0.14733	0.1652	0.17119	0.18905	0.17246	0.20945	0.25763	0.055319	0.051219	0.30504	0.27177	0.2894	0.45318	0.53409	0.52923	0.49375	0.13461	
-11.513	0.40604	0.31086	0.29703	0.0074199	0.0057174	0.016632	0.18435	0.28091	0.29752	0.25732	0.24006	0.27317	0.26031	0.30433	0.30268	0.30074	0.3693	0.49054	0.56606	0.56787	0.5098	0.12823	0.12516	0.16596	0.18801	0.1988	0.21955	0.20365	0.24536	0.29646	0.064377	0.058805	0.34619	0.3181	0.33807	0.4959	0.55324	0.52264	0.47253	0.12263	
-11.457	0.47666	0.34039	0.32658	0.0087147	0.0068301	0.016012	0.19754	0.30795	0.32814	0.29362	0.2786	0.31681	0.30566	0.353	0.35408	0.35307	0.4238	0.53492	0.58522	0.56375	0.48765	0.11655	0.13262	0.18588	0.21238	0.22865	0.25217	0.23783	0.28365	0.33646	0.075303	0.067859	0.38678	0.36586	0.38783	0.53241	0.56447	0.51307	0.44989	0.11168	
-11.402	0.54635	0.36917	0.35563	0.010206	0.0081346	0.015662	0.21081	0.33467	0.35825	0.33113	0.31934	0.36201	0.35352	0.40248	0.40677	0.40689	0.47643	0.57104	0.59478	0.55601	0.46338	0.10581	0.14011	0.20695	0.23804	0.26031	0.2863	0.27442	0.32341	0.37645	0.088452	0.078677	0.42536	0.41326	0.43671	0.56106	0.56775	0.50072	0.42688	0.10167	
-11.347	0.61141	0.39654	0.38355	0.011916	0.0096552	0.015652	0.22405	0.36052	0.38709	0.36882	0.36115	0.40721	0.40221	0.45066	0.45839	0.45975	0.52438	0.59718	0.59561	0.54478	0.43757	0.095974	0.1476	0.22899	0.26465	0.29323	0.32118	0.31265	0.36351	0.41511	0.1042	0.091585	0.46047	0.45836	0.48258	0.58073	0.56388	0.48588	0.40374	0.092559	
-11.291	0.66804	0.42186	0.4097	0.013867	0.011418	0.016038	0.23715	0.38492	0.41387	0.40555	0.40267	0.4506	0.44969	0.49523	0.5063	0.50893	0.56499	0.61235	0.59142	0.53028	0.41141	0.086984	0.15504	0.25179	0.29177	0.32668	0.35591	0.35153	0.40268	0.45106	0.12291	0.10693	0.49077	0.49915	0.5233	0.59091	0.55583	0.46892	0.38071	0.084268	
-11.236	0.7127	0.4445	0.43344	0.016083	0.013453	0.016867	0.24998	0.4073	0.43789	0.44008	0.44236	0.49029	0.49378	0.53388	0.54788	0.55169	0.59611	0.61657	0.58316	0.51282	0.38556	0.078801	0.1624	0.27504	0.31892	0.35986	0.3895	0.38991	0.43955	0.48296	0.14492	0.12504	0.51522	0.53374	0.55692	0.59177	0.54448	0.45018	0.35796	0.076743	
-11.181	0.74253	0.46388	0.45415	0.018589	0.015791	0.018175	0.26243	0.42715	0.45851	0.47126	0.47869	0.52449	0.53227	0.56471	0.58091	0.58569	0.61634	0.61232	0.57101	0.4928	0.36027	0.071382	0.16965	0.29843	0.34556	0.3919	0.42096	0.42653	0.47282	0.50969	0.1705	0.14624	0.53315	0.56067	0.58204	0.58544	0.53016	0.43007	0.33569	0.069932	
-11.126	0.75608	0.47949	0.47131	0.021412	0.018464	0.019991	0.27436	0.44402	0.47522	0.49794	0.51017	0.55169	0.56328	0.58641	0.60386	0.60929	0.62515	0.60362	0.5553	0.47066	0.33572	0.064687	0.17674	0.3216	0.37111	0.42192	0.44932	0.46016	0.50125	0.53047	0.19981	0.17077	0.54429	0.57899	0.59777	0.57532	0.51325	0.40925	0.31404	0.063783	
-11.07	0.75542	0.49096	0.48449	0.024581	0.021508	0.02234	0.28566	0.45756	0.48773	0.51925	0.53555	0.57092	0.58551	0.59834	0.61596	0.62166	0.62323	0.59073	0.5364	0.4469	0.31208	0.058676	0.18365	0.34417	0.39502	0.44905	0.47366	0.48959	0.52386	0.54496	0.23286	0.19877	0.54884	0.58832	0.60387	0.56171	0.49417	0.38825	0.29313	0.05825	
-11.015	0.75008	0.49805	0.49336	0.028122	0.024957	0.025243	0.29621	0.46759	0.49592	0.53462	0.55399	0.58172	0.59831	0.60072	0.61744	0.62297	0.61511	0.57397	0.51477	0.42198	0.28946	0.053311	0.19033	0.36573	0.41675	0.47251	0.49328	0.51381	0.54005	0.55326	0.26945	0.23029	0.54854	0.58899	0.60075	0.54496	0.47336	0.36726	0.27307	0.05329	
-10.96	0.74014	0.50087	0.49785	0.032065	0.028849	0.028721	0.30591	0.474	0.4999	0.5438	0.56509	0.58427	0.60178	0.59672	0.61195	0.61666	0.60253	0.55381	0.49095	0.3964	0.26797	0.048551	0.19677	0.3859	0.4358	0.49163	0.50768	0.5321	0.54961	0.55615	0.30913	0.26512	0.54487	0.58359	0.5913	0.52553	0.45144	0.34648	0.25393	0.048862	
-10.905	0.72572	0.50162	0.49894	0.036439	0.03322	0.032793	0.31464	0.47687	0.50013	0.54687	0.56888	0.58011	0.59768	0.58847	0.60196	0.6058	0.58585	0.53075	0.46547	0.37098	0.24766	0.044357	0.20294	0.4043	0.45175	0.50598	0.51668	0.54411	0.55279	0.55587	0.3512	0.30289	0.5379	0.5744	0.57801	0.50387	0.42897	0.32606	0.23577	0.044927	
-10.849	0.70707	0.5011	0.49876	0.041274	0.038107	0.037482	0.32233	0.4765	0.4978	0.54449	0.56615	0.5721	0.58937	0.57609	0.58768	0.59067	0.5655	0.50535	0.43886	0.34622	0.22857	0.04069	0.20883	0.42059	0.46428	0.51536	0.52028	0.54977	0.54969	0.55235	0.39471	0.34296	0.52777	0.56165	0.56129	0.48046	0.4062	0.30614	0.21862	0.04145	
-10.794	0.68447	0.49927	0.4973	0.046601	0.043545	0.042811	0.32892	0.47381	0.49292	0.53856	0.55938	0.5604	0.577	0.55983	0.56945	0.57165	0.54203	0.47821	0.41164	0.32229	0.21071	0.037509	0.21444	0.43451	0.47323	0.51976	0.51885	0.5495	0.54322	0.5456	0.43849	0.38447	0.51471	0.54568	0.54162	0.45579	0.38337	0.28685	0.2025	0.038396	
-10.739	0.6583	0.49613	0.49454	0.052451	0.049569	0.048805	0.33437	0.46901	0.48553	0.52954	0.54916	0.54527	0.56083	0.54006	0.54772	0.54924	0.51607	0.44992	0.38455	0.29936	0.19406	0.034775	0.21978	0.44584	0.47856	0.51942	0.51392	0.54511	0.53354	0.53572	0.48117	0.42635	0.499	0.52688	0.51952	0.43049	0.36071	0.26828	0.1874	0.035733	
-10.683	0.62898	0.49165	0.49047	0.058858	0.056211	0.055489	0.33869	0.46213	0.47575	0.51762	0.53572	0.52706	0.54125	0.5173	0.52308	0.52404	0.48825	0.42103	0.35808	0.27753	0.17862	0.032448	0.22509	0.45445	0.48038	0.51526	0.50631	0.53755	0.52088	0.52286	0.52125	0.46735	0.48098	0.5057	0.49552	0.40503	0.33843	0.25052	0.17333	0.033427	
-10.628	0.59699	0.48585	0.48509	0.065859	0.063498	0.062888	0.34212	0.45329	0.46375	0.50303	0.51934	0.50622	0.51877	0.49214	0.49616	0.49668	0.45915	0.39203	0.33247	0.25689	0.16434	0.03049	0.23051	0.46029	0.47888	0.50836	0.49618	0.52698	0.50555	0.50726	0.55721	0.5061	0.46109	0.48265	0.47014	0.37971	0.31669	0.23361	0.16025	0.03145	
-10.573	0.56283	0.47872	0.47842	0.073494	0.071456	0.071023	0.34515	0.44263	0.44975	0.48609	0.50041	0.48326	0.49396	0.46517	0.46759	0.46779	0.42941	0.36371	0.30789	0.23749	0.15118	0.028861	0.23603	0.46345	0.475	0.49885	0.48374	0.51361	0.48795	0.48922	0.58758	0.54116	0.43972	0.45819	0.4442	0.35478	0.29566	0.2176	0.14814	0.029771	
-10.518	0.52703	0.47029	0.47048	0.08181	0.080103	0.079914	0.34775	0.43032	0.43404	0.46718	0.47937	0.4587	0.4674	0.43703	0.43801	0.43799	0.39979	0.33634	0.28451	0.21935	0.13908	0.027525	0.24162	0.46432	0.46882	0.48694	0.4693	0.49774	0.46847	0.46909	0.61108	0.57117	0.41732	0.43281	0.41803	0.3305	0.27545	0.20251	0.13696	0.028361	
-10.462	0.49012	0.4606	0.4613	0.090864	0.089453	0.089576	0.34988	0.41657	0.41692	0.44672	0.4567	0.43305	0.4397	0.40862	0.40829	0.40808	0.37076	0.31016	0.26243	0.20247	0.128	0.026446	0.24726	0.46299	0.46044	0.4729	0.45315	0.47974	0.44757	0.44729	0.62681	0.59488	0.3944	0.40714	0.39195	0.30704	0.25616	0.18836	0.12667	0.027195	
-10.407	0.45263	0.44969	0.45092	0.10072	0.099513	0.10002	0.35151	0.40162	0.39872	0.42509	0.43285	0.40695	0.41156	0.38056	0.37904	0.37865	0.34261	0.28534	0.24172	0.18684	0.11788	0.02559	0.25291	0.45945	0.45003	0.45705	0.43561	0.45999	0.42579	0.42423	0.63425	0.61138	0.37167	0.38165	0.36624	0.28458	0.23786	0.17514	0.11722	0.026244	
-10.352	0.41507	0.4376	0.4394	0.11147	0.11028	0.11124	0.35259	0.38572	0.37981	0.40276	0.40835	0.38107	0.38375	0.35315	0.35057	0.35003	0.31561	0.262	0.22242	0.17241	0.10865	0.024925	0.25855	0.45371	0.43783	0.43969	0.41708	0.4389	0.40375	0.40035	0.63328	0.62009	0.34933	0.35662	0.34114	0.26325	0.22062	0.16283	0.10857	0.025485	
-10.296	0.37793	0.42442	0.4268	0.12321	0.12175	0.12323	0.35311	0.36912	0.36077	0.38035	0.38387	0.35565	0.35656	0.32664	0.32316	0.32249	0.28994	0.24023	0.20453	0.15913	0.10026	0.02442	0.26414	0.44587	0.42409	0.42121	0.39807	0.41689	0.38166	0.37604	0.62458	0.62084	0.32755	0.33226	0.31687	0.24313	0.20444	0.15142	0.10067	0.024893	
-10.241	0.34162	0.41022	0.4132	0.13607	0.1339	0.13599	0.35301	0.35226	0.34181	0.35813	0.35973	0.33092	0.33023	0.30125	0.297	0.29625	0.26575	0.22006	0.18804	0.14696	0.092654	0.024049	0.26964	0.43605	0.40909	0.40216	0.37884	0.39458	0.35975	0.35192	0.61183	0.61395	0.30648	0.30875	0.29359	0.22429	0.18935	0.14086	0.09348	0.024446	
-10.186	0.30655	0.3951	0.39868	0.15018	0.1467	0.14947	0.35229	0.33536	0.32307	0.33628	0.33613	0.30707	0.30496	0.27712	0.27226	0.27146	0.24314	0.2015	0.1729	0.13583	0.085772	0.023786	0.275	0.42444	0.3933	0.38286	0.35954	0.37232	0.33818	0.3285	0.59639	0.60178	0.28622	0.28626	0.27145	0.20676	0.17534	0.13113	0.086941	0.024122	
-10.131	0.27304	0.37914	0.38334	0.16572	0.16011	0.16364	0.35091	0.31853	0.30467	0.31495	0.31324	0.28425	0.28092	0.25437	0.24906	0.24822	0.22216	0.18452	0.15907	0.12567	0.079559	0.023607	0.28019	0.41126	0.37711	0.36349	0.34034	0.35032	0.31711	0.30596	0.5785	0.58701	0.26686	0.2649	0.25054	0.19054	0.16239	0.12217	0.081012	0.0239	
-10.075	0.24137	0.36247	0.36729	0.18287	0.1741	0.17846	0.34886	0.30188	0.2867	0.29429	0.29121	0.26256	0.25821	0.23308	0.22745	0.22662	0.20282	0.16907	0.14648	0.11641	0.073963	0.023492	0.28514	0.39677	0.36066	0.3442	0.32137	0.32874	0.29668	0.28438	0.55839	0.56987	0.24848	0.24475	0.23093	0.17562	0.15046	0.11396	0.075645	0.023763	
-10.02	0.21175	0.3452	0.35063	0.20182	0.18861	0.19386	0.34613	0.2855	0.26927	0.27439	0.27015	0.24209	0.23691	0.21328	0.20746	0.20667	0.18511	0.15507	0.13505	0.10799	0.068931	0.023422	0.28983	0.38124	0.34408	0.32512	0.30277	0.30774	0.277	0.26386	0.53634	0.55058	0.2311	0.22586	0.21264	0.16196	0.13951	0.10644	0.070798	0.023692	
-9.9648	0.18432	0.32745	0.33349	0.22277	0.20357	0.20978	0.3427	0.26948	0.25243	0.25534	0.25014	0.22289	0.21705	0.19499	0.1891	0.18837	0.16899	0.14244	0.1247	0.10035	0.064413	0.023382	0.2942	0.36518	0.32748	0.30639	0.28465	0.28742	0.25816	0.24445	0.51265	0.52941	0.21476	0.20825	0.1957	0.14951	0.12949	0.09956	0.066426	0.023672	
-9.9095	0.15918	0.30936	0.31597	0.24585	0.21892	0.22615	0.33859	0.25387	0.23626	0.23721	0.23124	0.20497	0.19866	0.17819	0.17233	0.17168	0.15439	0.13108	0.11534	0.093402	0.060363	0.023356	0.29819	0.3489	0.31096	0.2881	0.2671	0.26791	0.24022	0.22618	0.48764	0.50664	0.19944	0.19193	0.18008	0.13821	0.12036	0.093282	0.062489	0.023688	
-9.8543	0.13636	0.29105	0.29821	0.27115	0.23459	0.24288	0.33378	0.23875	0.22078	0.22003	0.21348	0.18834	0.18171	0.16283	0.15709	0.15654	0.14122	0.1209	0.10691	0.087102	0.056733	0.023332	0.30178	0.33251	0.29464	0.27035	0.25018	0.24927	0.22323	0.20906	0.4616	0.48257	0.18515	0.17687	0.16574	0.12798	0.11203	0.087556	0.058947	0.023727	
-9.799	0.11585	0.27266	0.28032	0.29871	0.2505	0.25987	0.32831	0.22416	0.20603	0.20383	0.19688	0.17297	0.16617	0.14886	0.14332	0.14287	0.12939	0.11178	0.099301	0.081386	0.053482	0.023301	0.30491	0.31613	0.27859	0.25322	0.23397	0.23155	0.20721	0.19309	0.43486	0.45749	0.17185	0.16303	0.15265	0.11875	0.10447	0.082338	0.055762	0.023776	
-9.7437	0.09759	0.25431	0.26244	0.32841	0.26658	0.27705	0.32217	0.21015	0.19203	0.18862	0.18141	0.15883	0.15198	0.13621	0.13093	0.13059	0.11881	0.10364	0.09245	0.076199	0.050567	0.023253	0.30754	0.29985	0.2629	0.23677	0.21851	0.2148	0.19216	0.17822	0.40773	0.43169	0.15951	0.15037	0.14073	0.11044	0.09761	0.077582	0.052897	0.023826	
-9.6884	0.081489	0.23614	0.24467	0.35993	0.28273	0.29432	0.31541	0.19673	0.17879	0.17439	0.16707	0.14586	0.13908	0.12481	0.11982	0.1196	0.10936	0.096356	0.086275	0.071487	0.04795	0.023182	0.30962	0.28376	0.24763	0.22104	0.20381	0.19904	0.17809	0.16444	0.38048	0.40548	0.14809	0.13882	0.12991	0.10296	0.091385	0.073247	0.050318	0.023867	
-9.6332	0.067424	0.21825	0.22713	0.39271	0.29889	0.31158	0.30805	0.18392	0.16631	0.16113	0.15381	0.13402	0.12739	0.11456	0.10991	0.10979	0.10094	0.089847	0.080704	0.067203	0.045596	0.023082	0.31114	0.26796	0.23284	0.20606	0.18991	0.18426	0.16498	0.15169	0.35339	0.37913	0.13753	0.12831	0.12012	0.096232	0.08574	0.069293	0.047994	0.02389	
-9.5779	0.055252	0.20077	0.20993	0.42597	0.31497	0.32874	0.30014	0.17175	0.15456	0.1488	0.14159	0.12322	0.11683	0.10538	0.10108	0.10105	0.093452	0.08402	0.075672	0.063301	0.043469	0.022948	0.31205	0.2525	0.21857	0.19186	0.17681	0.17045	0.1528	0.13991	0.32671	0.35289	0.1278	0.11877	0.11128	0.090183	0.080618	0.065681	0.045892	0.023889	
-9.5226	0.044816	0.1838	0.19318	0.45877	0.3309	0.34572	0.2917	0.16021	0.14355	0.13737	0.13036	0.11341	0.10732	0.097169	0.093227	0.093289	0.086787	0.078792	0.071116	0.059739	0.041539	0.022777	0.31232	0.23746	0.20486	0.17844	0.1645	0.1576	0.14152	0.12907	0.30068	0.32702	0.11883	0.11012	0.10331	0.084737	0.075965	0.062375	0.043985	0.023858	
-9.4673	0.03595	0.16743	0.17695	 0.49	0.34658	0.36241	0.2828	0.1493	0.13324	0.1268	0.12006	0.10451	0.098771	0.089844	0.08626	0.086395	0.080852	0.074085	0.066979	0.05648	0.039779	0.022566	0.31194	0.22289	0.19174	0.1658	0.15296	0.14567	0.13109	0.11908	0.27547	0.30172	0.11058	0.10228	0.096115	0.079822	0.071731	0.059342	0.042247	0.023793	
-9.4121	0.028486	0.15174	0.16133	0.51843	0.36195	0.37873	0.27349	0.139	0.12361	0.11704	0.11064	0.096442	0.091092	0.083311	0.080077	0.080271	0.075558	0.069832	0.06321	0.053487	0.038161	0.022316	0.31089	0.20884	0.17922	0.15393	0.14218	0.13463	0.12147	0.10991	0.25126	0.27719	0.10298	0.095185	0.08963	0.075374	0.067868	0.05655	0.040653	0.023689	
-9.3568	0.022261	0.1368	0.14639	0.54281	0.3769	0.39458	0.26381	0.12932	0.11464	0.10805	0.10202	0.089139	0.084203	0.077486	0.074587	0.074824	0.070823	0.06597	0.059763	0.05073	0.036663	0.022024	0.30916	0.19533	0.16732	0.14281	0.13213	0.12443	0.11261	0.10148	0.22818	0.25358	0.095989	0.088755	0.083776	0.071333	0.064333	0.053971	0.03918	0.023543	
-9.3015	0.017114	0.12265	0.13219	0.56197	0.39136	0.40987	0.25382	0.12022	0.10628	0.099771	0.09415	0.082529	0.078022	0.072285	0.069702	0.069969	0.06657	0.062444	0.056595	0.048179	0.035265	0.021692	0.30674	0.1824	0.15603	0.13243	0.12278	0.11502	0.10446	0.09374	0.20634	0.23103	0.089556	0.082923	0.078484	0.067645	0.061085	0.051577	0.03781	0.023354	
-9.2462	0.012898	0.10936	0.11876	0.57493	0.40522	0.42449	0.24359	0.11169	0.098509	0.092161	0.086968	0.076543	0.072471	0.067632	0.065343	0.065627	0.062734	0.059206	0.053671	0.045808	0.033948	0.021319	0.30364	0.17006	0.14535	0.12274	0.11409	0.10635	0.096968	0.086637	0.1858	0.20963	0.083633	0.077625	0.073687	0.064263	0.058089	0.049345	0.036523	0.02312	
-9.191	0.0094755	0.096936	0.10615	0.58097	0.41837	0.4383	0.23319	0.10371	0.091291	0.085169	0.080414	0.071119	0.06748	0.063456	0.061436	0.061725	0.059252	0.056214	0.050956	0.043594	0.032697	0.020908	0.29986	0.15833	0.13528	0.11373	0.10602	0.098386	0.090087	0.080116	0.16663	0.18948	0.078174	0.072799	0.069325	0.061141	0.055311	0.047253	0.035305	0.022842	
-9.1357	0.0067228	0.085411	0.094369	0.57987	0.43067	0.45117	0.22266	0.096256	0.084592	0.078746	0.074432	0.066197	0.06298	0.059691	0.057917	0.0582	0.056072	0.05343	0.048423	0.041517	0.031498	0.020461	0.29543	0.14721	0.1258	0.10535	0.098548	0.091063	0.083767	0.07413	0.14884	0.17061	0.073137	0.068392	0.065344	0.058244	0.052722	0.045282	0.034141	0.022518	
-9.0804	0.0045296	0.074783	0.083443	0.57186	0.44202	0.46291	0.21207	0.089293	0.078377	0.072846	0.068968	0.061719	0.058911	0.05628	0.054726	0.054994	0.053149	0.050825	0.046047	0.039559	0.030341	0.019978	0.29035	0.13669	0.11689	0.097572	0.091624	0.084334	0.077959	0.068631	0.13244	0.15306	0.068483	0.064352	0.061694	0.055537	0.050296	0.043413	0.033018	0.02215	
-9.0251	0.0027992	0.065041	0.073359	0.55752	0.45226	0.47333	0.20147	0.0828	0.072615	0.067426	0.063973	0.057637	0.055217	0.05317	0.051811	0.052059	0.05044	0.048371	0.043807	0.037703	0.029217	0.019464	0.28465	0.12678	0.10854	0.09036	0.085211	0.078153	0.072619	0.063577	0.1174	0.13682	0.064176	0.060634	0.058331	0.052992	0.048011	0.041633	0.031928	0.02174	
-8.9698	0.0014471	0.056172	0.064111	0.53782	0.46112	0.48216	0.19092	0.07675	0.067273	0.062443	0.0594	0.053903	0.051849	0.050315	0.049129	0.04935	0.047914	0.046047	0.041683	0.035937	0.028118	0.01892	0.27836	0.11745	0.10071	0.083678	0.079272	0.072474	0.067704	0.058929	0.10369	0.12189	0.060181	0.057199	0.055216	0.050584	0.045846	0.039928	0.030862	0.021289	
-8.9146	0.00040246	0.048147	0.055677	0.51485	0.46824	0.48927	0.18048	0.071116	0.062322	0.057859	0.055207	0.050476	0.048761	0.047676	0.04664	0.046832	0.045541	0.043834	0.039662	0.034249	0.027038	0.018351	0.27152	0.1087	0.093398	0.077489	0.073772	0.067252	0.063175	0.054651	0.091255	0.10823	0.05647	0.054011	0.052315	0.048294	0.043785	0.038286	0.029812	0.0208	
-8.8593	-0.00039484	0.040939	0.048037	0.4902	0.47323	0.49433	0.17019	0.065873	0.057731	0.053638	0.051353	0.047319	0.045916	0.045218	0.044313	0.044473	0.043297	0.041717	0.03773	0.032629	0.025974	0.017758	0.26417	0.1005	0.086564	0.071759	0.068674	0.062447	0.058993	0.050708	0.080041	0.095796	0.053013	0.051038	0.0496	0.046104	0.041813	0.036698	0.028773	0.020274	
-8.804	-0.00099442	0.034505	0.041155	0.4643	0.47577	0.49697	0.16011	0.060995	0.053475	0.049746	0.047804	0.044398	0.043279	0.042911	0.04212	0.042248	0.041162	0.039684	0.035876	0.031069	0.024922	0.017145	0.25636	0.092838	0.080186	0.066455	0.063947	0.05802	0.055125	0.047071	0.069976	0.084538	0.049787	0.048253	0.047044	0.044	0.039918	0.035156	0.027742	0.019716	
-8.7487	-0.0014374	0.028803	0.034997	0.43756	0.47549	0.49685	0.15027	0.056459	0.049526	0.046153	0.044529	0.041685	0.040821	0.040733	0.04004	0.040135	0.039121	0.037725	0.034092	0.029563	0.02388	0.016516	0.24813	0.085686	0.07424	0.061543	0.059559	0.053937	0.05154	0.043711	0.060985	0.07439	0.046768	0.045633	0.044627	0.04197	0.038091	0.033654	0.026715	0.019128	
-8.6935	-0.0017569	0.023785	0.02952	0.4104	0.4721	0.49358	0.1407	0.05224	0.045862	0.042831	0.041497	0.039155	0.038519	0.038662	0.038053	0.038117	0.037162	0.035833	0.032371	0.028106	0.022849	0.015874	0.23952	0.07902	0.068699	0.056993	0.055481	0.050164	0.048209	0.040603	0.052991	0.065285	0.043937	0.043158	0.04233	0.040006	0.036323	0.032187	0.025691	0.018514	
-8.6382	-0.0019797	0.019396	0.024677	0.38318	0.46538	0.48705	0.13144	0.048318	0.04246	0.039755	0.038685	0.036787	0.03635	0.036684	0.036146	0.036182	0.035273	0.034002	0.030708	0.026693	0.021827	0.015222	0.23061	0.072817	0.063539	0.052778	0.051687	0.046672	0.045107	0.037724	0.045913	0.057149	0.041276	0.040812	0.040139	0.038101	0.034607	0.030752	0.02467	0.017877	
-8.5829	-0.0021272	0.015588	0.020422	0.35621	0.45522	0.47705	0.12254	0.044671	0.0393	0.036902	0.03607	0.034561	0.034299	0.034786	0.034309	0.034318	0.033449	0.032227	0.029099	0.025322	0.020815	0.014563	0.22155	0.067051	0.058736	0.04887	0.048153	0.043434	0.042212	0.035054	0.039673	0.049908	0.038769	0.038579	0.038042	0.036249	0.03294	0.029345	0.023651	0.017221	
-8.5276	-0.0022162	0.012307	0.016709	0.3298	0.44168	0.46366	0.11402	0.04128	0.036362	0.034252	0.033631	0.032462	0.03235	0.032958	0.032533	0.032518	0.031684	0.030507	0.02754	0.02399	0.019815	0.013901	0.21234	0.061698	0.054266	0.045244	0.044855	0.040427	0.039503	0.032574	0.034194	0.043488	0.036403	0.036448	0.036028	0.034446	0.031317	0.027965	0.022634	0.016549	
-8.4724	-0.002261	0.0095044	0.013489	0.30419	0.42496	0.4469	0.10579	0.038127	0.033631	0.031787	0.031353	0.030478	0.030493	0.031192	0.030812	0.030777	0.029973	0.028839	0.02603	0.022697	0.018828	0.013239	0.20271	0.056732	0.050106	0.041878	0.041776	0.037629	0.036963	0.030266	0.029401	0.037818	0.034165	0.034411	0.034091	0.032691	0.029736	0.026612	0.021622	0.015865	
-8.4171	-0.0022728	0.0071365	0.010719	0.2796	0.40554	0.42714	0.097918	0.035194	0.031089	0.029491	0.02922	0.028598	0.028718	0.029485	0.029143	0.02909	0.028314	0.027221	0.024567	0.021442	0.017856	0.012579	0.19291	0.05213	0.046237	0.038751	0.038895	0.03502	0.034576	0.028116	0.025222	0.032825	0.032046	0.032458	0.032224	0.030981	0.028195	0.025284	0.020616	0.015173	
-8.3618	-0.0022536	0.0051543	0.0083554	0.25617	0.384	0.40473	0.090454	0.032467	0.028722	0.027349	0.027219	0.026812	0.02702	0.027831	0.027522	0.027454	0.026707	0.025654	0.02315	0.020223	0.0169	0.011925	0.18308	0.047867	0.042638	0.035843	0.036197	0.032583	0.032329	0.026111	0.021591	0.028442	0.030036	0.030585	0.030424	0.029316	0.026694	0.023983	0.019618	0.014477	
-8.3065	-0.0022123	0.00351	0.0063543	0.23404	0.36094	0.38022	0.083432	0.02993	0.026519	0.025349	0.02534	0.025114	0.025391	0.026229	0.02595	0.025869	0.025149	0.024136	0.02178	0.019042	0.015963	0.011279	0.17339	0.043922	0.039291	0.033138	0.033668	0.030304	0.030209	0.024239	0.018447	0.024606	0.028127	0.028786	0.028685	0.027695	0.025232	0.022709	0.01863	0.013779	
-8.2513	-0.0021547	0.0021585	0.0046731	0.21326	0.33703	0.35434	0.076832	0.027571	0.024466	0.02348	0.023572	0.023497	0.023829	0.024679	0.024424	0.024335	0.023642	0.02267	0.020457	0.017899	0.015047	0.010644	0.16386	0.040272	0.036178	0.030619	0.031295	0.02817	0.028208	0.022489	0.015733	0.021258	0.026314	0.027057	0.027007	0.02612	0.02381	0.021464	0.017655	0.013084	
-8.196	-0.0020863	0.0010617	0.0032712	0.19387	0.3131	0.32779	0.07059	0.025377	0.022553	0.021731	0.021908	0.021957	0.02233	0.023179	0.022946	0.02285	0.022185	0.021254	0.019179	0.016794	0.014153	0.010022	0.1543	0.036898	0.033284	0.028273	0.029066	0.026169	0.026316	0.020851	0.013396	0.018344	0.024591	0.025396	0.025388	0.024591	0.022429	0.020249	0.016696	0.012394	
-8.1407	-0.0020109	0.00018933	0.0021166	0.17588	0.28965	0.30117	0.064737	0.023337	0.020771	0.020095	0.020341	0.020489	0.020892	0.02173	0.021516	0.021415	0.020779	0.01989	0.017949	0.015727	0.013284	0.0094139	0.1449	0.033779	0.030592	0.026086	0.026972	0.02429	0.024526	0.019317	0.011389	0.015812	0.022952	0.023801	0.023826	0.023109	0.021089	0.019066	0.015754	0.011711	
-8.0854	-0.0019265	-0.00049264	0.0011765	0.15933	0.2669	0.27505	0.059234	0.02144	0.01911	0.018564	0.018864	0.019092	0.019513	0.020332	0.020136	0.020032	0.019425	0.018579	0.016766	0.0147	0.012442	0.0088228	0.13558	0.030899	0.028091	0.024048	0.025003	0.022526	0.022832	0.01788	0.0096695	0.013618	0.021395	0.02227	0.022322	0.021675	0.019791	0.017915	0.014832	0.01104	
-8.0302	-0.0018378	-0.001011	0.0004236	0.14417	0.24503	0.25002	0.054112	0.019677	0.017564	0.01713	0.017472	0.017762	0.018194	0.018986	0.018806	0.018701	0.018123	0.01732	0.015631	0.013713	0.011627	0.0082499	0.12652	0.028239	0.025766	0.022147	0.023152	0.020868	0.021228	0.016534	0.0082003	0.011719	0.019914	0.020802	0.020875	0.020291	0.018536	0.0168	0.013934	0.010383	
-7.9749	-0.0017435	-0.0013947	-0.0001712	0.13012	0.22417	0.22626	0.049337	0.018039	0.016123	0.015788	0.016161	0.016497	0.016932	0.017693	0.017527	0.017423	0.016875	0.016115	0.014544	0.012767	0.010842	0.0076966	0.11768	0.025785	0.023607	0.020375	0.021413	0.019309	0.01971	0.015272	0.0069474	0.010079	0.018509	0.019397	0.019486	0.018957	0.017327	0.015721	0.01306	0.0097404	
-7.9196	-0.0016481	-0.0016652	-0.00063037	0.11725	0.20442	0.20391	0.044943	0.016517	0.014783	0.014532	0.014927	0.015295	0.015727	0.016453	0.016301	0.016198	0.01568	0.014963	0.013506	0.011862	0.010088	0.0071639	0.10925	0.023521	0.021602	0.018723	0.019777	0.017845	0.018274	0.014089	0.0058811	0.0086648	0.017175	0.018053	0.018154	0.017674	0.016163	0.01468	0.012213	0.009116	
-7.8643	-0.0015506	-0.001847	-0.00097844	0.10552	0.18585	0.18304	0.040883	0.015106	0.013536	0.013358	0.013766	0.014156	0.01458	0.015268	0.015128	0.015028	0.01454	0.013865	0.012516	0.010998	0.0093648	0.0066528	0.10115	0.021433	0.019742	0.017183	0.018241	0.016469	0.016916	0.012982	0.0049753	0.0074468	0.01591	0.01677	0.016879	0.016444	0.015045	0.013678	0.011395	0.0085111	
-7.809	-0.0014549	-0.0019543	-0.0012343	0.094922	0.16848	0.16372	0.037106	0.013797	0.012377	0.012261	0.012675	0.013076	0.013489	0.014138	0.014009	0.013913	0.013454	0.012822	0.011575	0.010176	0.0086744	0.006164	0.093298	0.019509	0.018017	0.015749	0.0168	0.015177	0.015634	0.011944	0.004207	0.006399	0.014713	0.015548	0.015662	0.015268	0.013976	0.012717	0.010607	0.0079272	
-7.7538	-0.0013609	-0.0019984	-0.0014106	0.085346	0.15233	0.14595	0.033617	0.012584	0.011301	0.011237	0.011651	0.012056	0.012454	0.013063	0.012945	0.012852	0.012423	0.011832	0.010682	0.0093947	0.0080168	0.0056981	0.085769	0.017738	0.016419	0.014414	0.015447	0.013965	0.014424	0.010974	0.0035564	0.0054985	0.013582	0.014386	0.014503	0.014145	0.012954	0.011797	0.00985	0.0073655	
-7.6985	-0.0012672	-0.0019956	-0.0015217	0.076602	0.13737	0.1297	0.03045	0.011461	0.010303	0.010282	0.010691	0.011094	0.011474	0.012044	0.011935	0.011846	0.011446	0.010895	0.0098373	0.0086553	0.0073924	0.0052553	0.078728	0.016108	0.01494	0.013173	0.014181	0.012829	0.013284	0.010066	0.0030066	0.0047253	0.012514	0.013284	0.013401	0.013077	0.011981	0.010919	0.009126	0.0068272	
-7.6432	-0.0011751	-0.0019685	-0.0015932	0.06868	0.12358	0.11494	0.027547	0.010423	0.0093781	0.009393	0.0097924	0.010188	0.010549	0.011079	0.010979	0.010896	0.010523	0.010011	0.00904	0.0079568	0.0068013	0.0048359	0.072081	0.014609	0.013572	0.012019	0.012996	0.011765	0.012211	0.009219	0.0025436	0.004062	0.011509	0.012241	0.012357	0.012062	0.011056	0.010084	0.0084353	0.0063129	
-7.5879	-0.00109	-0.0019157	-0.0016481	0.061459	0.11095	0.10162	0.024771	0.0094645	0.0085226	0.008566	0.0089529	0.0093372	0.0096774	0.010169	0.010077	0.0099988	0.0096539	0.0091794	0.0082896	0.0072988	0.0062432	0.0044397	0.065481	0.013232	0.01231	0.010948	0.011889	0.010771	0.011204	0.0084288	0.0021521	0.0034946	0.010563	0.011256	0.011369	0.011102	0.01018	0.0092913	0.0077786	0.0058234	
-7.5327	-0.0010163	-0.0018168	-0.0016363	0.054938	0.099431	0.089674	0.022219	0.0085802	0.0077323	0.0077981	0.0081699	0.0085395	0.0088587	0.0093123	0.0092285	0.0091555	0.0088367	0.0083985	0.007585	0.0066806	0.005718	0.0040667	0.059241	0.011968	0.011145	0.0099559	0.010856	0.0098422	0.01026	0.0076929	0.0018196	0.0030094	0.0096758	0.010328	0.010437	0.010195	0.0093525	0.0085413	0.007156	0.0053588	
-7.4774	-0.00093083	-0.001699	-0.0015732	0.04902	0.088777	0.078865	0.019906	0.0077657	0.0070032	0.0070862	0.007441	0.0077936	0.0080916	0.0085089	0.0084325	0.0083646	0.0080709	0.0076673	0.0069252	0.0061012	0.005225	0.0037164	0.053453	0.010809	0.010073	0.0090375	0.009894	0.0089771	0.0093769	0.0070087	0.0015392	0.0025892	0.008845	0.0094556	0.0095608	0.0093418	0.0085726	0.0078338	0.0065676	0.0049194	
-7.4221	-0.00084495	-0.0015751	-0.0014883	0.04371	0.079042	0.069189	0.017828	0.0070166	0.0063317	0.0064275	0.0067639	0.0070977	0.0073746	0.0077573	0.0076876	0.0076248	0.0073552	0.0069845	0.006309	0.0055598	0.0047637	0.0033886	0.048143	0.0097474	0.0090867	0.0081889	0.0089999	0.0081722	0.0085522	0.0063734	0.0013034	0.0022282	0.0080687	0.0086381	0.0087383	0.0085402	0.0078399	0.0071682	0.0060133	0.0045052	
-7.3668	-0.00076287	-0.001453	-0.0013983	0.03892	0.070202	0.060581	0.01596	0.0063287	0.0057143	0.005819	0.0061361	0.0064501	0.0067062	0.0070561	0.0069927	0.0069349	0.006688	0.0063485	0.0057349	0.0050552	0.0043333	0.0030826	0.043277	0.0087766	0.0081816	0.007406	0.0081705	0.0074248	0.0077838	0.0057848	0.0011058	0.001919	0.0073451	0.0078738	0.0079686	0.0077897	0.0071534	0.0065439	0.0054926	0.0041159	
-7.3116	-0.00068769	-0.0013343	-0.001309	0.034568	0.062234	0.052974	0.014272	0.0056981	0.0051477	0.005258	0.0055553	0.005849	0.0060848	0.0064037	0.0063462	0.0062931	0.0060677	0.0057576	0.0052016	0.0045862	0.0039327	0.0027978	0.038804	0.0078897	0.0073524	0.0066851	0.0074025	0.0067322	0.0070696	0.0052403	0.00093932	0.001655	0.0066721	0.0071611	0.0072503	0.0070888	0.006512	0.00596	0.0050051	0.0037512	
-7.2563	-0.00061963	-0.001219	-0.0012199	0.030697	0.055065	0.046264	0.012744	0.005121	0.0046286	0.0047418	0.0050191	0.0052923	0.0055086	0.0057984	0.0057464	0.0056978	0.0054926	0.0052102	0.0047074	0.0041513	0.0035611	0.0025335	0.034691	0.0070808	0.0065941	0.0060225	0.006693	0.0060917	0.0064072	0.0047377	0.00079859	0.0014295	0.0060478	0.0064983	0.0065816	0.0064361	0.0059143	0.0054155	0.0045499	0.0034105	
-7.201	-0.00055745	-0.0011074	-0.0011302	0.027723	0.048552	0.040301	0.011362	0.0045939	0.004154	0.0042679	0.0045253	0.0047781	0.0049757	0.0052384	0.0051914	0.0051471	0.0049609	0.0047044	0.0042506	0.0037493	0.0032172	0.0022889	0.030918	0.006344	0.005902	0.0054148	0.0060388	0.0055007	0.0057943	0.0042747	0.00067968	0.0012346	0.0054699	0.0058834	0.005961	0.0058301	0.0053591	0.0049092	0.0041263	0.0030933	
-7.1457	-0.00050013	-0.0010005	-0.0010405	0.025574	0.042691	0.035041	0.010113	0.0041132	0.0037208	0.0038336	0.0040715	0.0043044	0.0044843	0.0047216	0.0046793	0.0046391	0.0044705	0.0042382	0.0038297	0.0033786	0.0028998	0.0020632	0.027469	0.0056741	0.0052715	0.0048584	0.005437	0.0049565	0.0052286	0.003849	0.00057911	0.0010673	0.0049363	0.0053146	0.0053864	0.0052688	0.0048446	0.0044397	0.0037331	0.0027989	
-7.0905	-0.00044719	-0.00089918	-0.00095213	0.022562	0.037398	0.030384	0.0089861	0.0036758	0.0033264	0.0034366	0.0036555	0.003869	0.0040323	0.0042462	0.0042081	0.0041718	0.0040195	0.0038097	0.0034426	0.0030377	0.0026079	0.0018555	0.024327	0.0050659	0.0046984	0.0043501	0.0048847	0.0044566	0.0047077	0.0034585	0.00049415	0.00092257	0.0044449	0.0047898	0.004856	0.0047505	0.0043693	0.0040056	0.0033693	0.0025264	
-7.0352	-0.00039843	-0.00080404	-0.00086629	0.019481	0.032669	0.026296	0.0079712	0.0032785	0.0029679	0.0030743	0.003275	0.00347	0.0036176	0.0038099	0.0037757	0.003743	0.0036059	0.0034169	0.0030878	0.002725	0.0023399	0.0016649	0.021476	0.0045148	0.0041787	0.0038869	0.004379	0.0039985	0.0042293	0.0031012	0.0004223	0.00079823	0.0039935	0.0043069	0.0043676	0.0042732	0.0039313	0.0036055	0.0030337	0.0022749	
-6.9799	-0.00035371	-0.00071553	-0.000784	0.016647	0.028436	0.022699	0.0070587	0.0029184	0.0026428	0.0027446	0.0029278	0.0031052	0.0032383	0.0034106	0.00338	0.0033506	0.0032275	0.0030576	0.0027633	0.002439	0.0020947	0.0014905	0.0189	0.0040162	0.0037084	0.0034655	0.003917	0.0035796	0.0037909	0.0027748	0.00036166	0.00069078	0.0035799	0.0038637	0.0039193	0.0038349	0.003529	0.0032376	0.0027249	0.0020435	
-6.9246	-0.00031287	-0.00063384	-0.00070596	0.014265	0.02469	0.019562	0.0062398	0.0025927	0.0023485	0.0024451	0.0026118	0.0027725	0.0028921	0.0030462	0.0030189	0.0029925	0.0028823	0.00273	0.0024673	0.002178	0.0018709	0.0013312	0.01658	0.0035661	0.0032837	0.0030832	0.003496	0.0031976	0.0033904	0.0024775	0.00031014	0.00059859	0.0032018	0.0034582	0.0035087	0.0034334	0.0031603	0.0029003	0.0024417	0.0018312	
-6.8693	-0.00027575	-0.00055898	-0.00063266	0.012309	0.021368	0.016818	0.0055062	0.0022988	0.0020828	0.0021737	0.0023248	0.0024699	0.002577	0.0027145	0.0026901	0.0026666	0.0025681	0.002432	0.0021981	0.0019406	0.0016672	0.0011863	0.014499	0.0031605	0.0029012	0.0027371	0.0031133	0.00285	0.0030252	0.0022072	0.00026676	0.00051904	0.0028572	0.0030879	0.0031338	0.0030667	0.0028235	0.002592	0.0021827	0.001637	
-6.8141	-0.00024216	-0.00049084	-0.00056439	0.010662	0.018419	0.014411	0.0048504	0.002034	0.0018434	0.0019284	0.0020648	0.0021953	0.002291	0.0024134	0.0023917	0.0023707	0.002283	0.0021616	0.0019538	0.0017251	0.0014822	0.0010547	0.012639	0.0027958	0.0025575	0.0024245	0.0027663	0.0025344	0.0026933	0.0019622	0.00024144	0.00045022	0.0025438	0.0027509	0.0027924	0.0027328	0.0025166	0.0023109	0.0019464	0.0014599	
-6.7588	-0.00021189	-0.00042919	-0.00050127	0.0092332	0.015861	0.012321	0.0042651	0.001796	0.0016281	0.0017071	0.0018299	0.0019469	0.0020322	0.0021408	0.0021216	0.0021029	0.0020249	0.001917	0.0017328	0.0015301	0.0013148	0.00093557	0.010984	0.0024684	0.0022494	0.0021428	0.0024524	0.0022488	0.0023922	0.0017405	0.00027232	0.00040039	0.0022597	0.002445	0.0024823	0.0024294	0.0022378	0.0020554	0.0017316	0.0012988	
-6.7035	-0.00018474	-0.00037374	-0.00044332	0.0079792	0.013999	0.010608	0.0037438	0.0015826	0.001435	0.001508	0.0016182	0.0017227	0.0017984	0.0018946	0.0018776	0.001861	0.0017919	0.0016962	0.0015332	0.001354	0.0011636	0.000828	0.0095159	0.0021752	0.0019739	0.0018897	0.0021691	0.0019908	0.0021199	0.0015404	0.00030046	0.00043418	0.0020026	0.002168	0.0022015	0.0021547	0.0019851	0.0018238	0.0015368	0.0011527	
-6.6482	-0.00016048	-0.00032414	-0.00039044	0.0068765	0.012858	0.0092579	0.0032804	0.0013917	0.0012622	0.0013292	0.0014277	0.0015209	0.001588	0.0016729	0.0016579	0.0016432	0.0015821	0.0014974	0.0013536	0.0011955	0.0010274	0.00073111	0.0082186	0.0019131	0.0017281	0.0016626	0.0019142	0.0017584	0.0018743	0.0013603	0.00025641	0.0005622	0.0017707	0.0019178	0.0019478	0.0019065	0.0017568	0.0016144	0.0013606	0.0010206	
-6.593	-0.00013891	-0.00028001	-0.00034249	0.005909	0.011038	0.0078648	0.0028694	0.0012212	0.0011078	0.0011691	0.0012569	0.0013396	0.0013989	0.0014738	0.0014605	0.0014476	0.0013937	0.0013189	0.0011923	0.0010531	0.00090514	0.00064409	0.0070766	0.0016793	0.0015094	0.0014596	0.0016854	0.0015496	0.0016533	0.0011986	0.00019419	0.00050719	0.001562	0.0016925	0.0017193	0.0016828	0.001551	0.0014257	0.0012017	0.00090143	
-6.5377	-0.0001198	-0.00024093	-0.00029924	0.0050627	0.0091451	0.0065791	0.0025055	0.0010694	0.00097033	0.001026	0.0011041	0.0011773	0.0012295	0.0012954	0.0012837	0.0012724	0.0012249	0.0011591	0.0010478	0.00092554	0.00079557	0.00056612	0.006075	0.0014712	0.0013153	0.0012784	0.0014805	0.0013625	0.0014549	0.0010537	0.00013936	0.00039525	0.0013747	0.0014902	0.001514	0.0014819	0.0013661	0.001256	0.0010588	0.00079426	
-6.4824	-0.00010295	-0.0002065	-0.00026043	0.0043246	0.0074182	0.0054501	0.002184	0.00093448	0.00084808	0.0008985	0.0009677	0.0010323	0.0010782	0.001136	0.0011258	0.0011158	0.0010741	0.0010163	0.00091877	0.00081159	0.00069767	0.00049645	0.0051998	0.0012865	0.0011435	0.0011172	0.0012975	0.0011951	0.0012774	0.00092425	0.00010344	0.00027939	0.001207	0.001309	0.00133	0.0013019	0.0012004	0.0011038	0.00093064	0.00069815	
-6.4271	-8.8147e-05	-0.00017632	-0.00022579	0.003683	0.0060238	0.0045085	0.0019006	0.00081484	0.00073966	0.00078511	0.00084625	0.00090313	0.00094335	0.00099389	0.00098496	0.00097622	0.00093976	0.00088909	0.00080378	0.00071005	0.00061041	0.00043436	0.0044377	0.0011227	0.00099173	0.00097403	0.0011345	0.001046	0.0011189	0.00080886	8.2549e-05	0.00019747	0.0010573	0.001147	0.0011657	0.001141	0.0010522	0.00096775	0.00081604	0.00061218	
-6.3719	-7.5202e-05	-0.00014997	-0.00019502	0.0031271	0.0049475	0.0037375	0.0016513	0.00070901	0.00064372	0.00068453	0.00073838	0.0007883	0.00082346	0.00086759	0.0008598	0.00085217	0.00082032	0.00077602	0.00070157	0.0006198	0.00053284	0.00037917	0.0037765	0.00097791	0.00085809	0.00084726	0.00098962	0.00091326	0.00097774	0.00070625	6.9294e-05	0.00015064	0.00092405	0.0010028	0.0010192	0.00099763	0.00092015	0.00084644	0.00071382	0.00053551	
-6.3166	-6.3926e-05	-0.00012707	-0.00016782	0.002647	0.0040964	0.0031001	0.0014324	0.0006156	0.00055903	0.00059552	0.00064281	0.00068651	0.00071717	0.00075561	0.00074882	0.00074217	0.00071442	0.00067579	0.00061097	0.00053978	0.00046406	0.00033023	0.003205	0.00085014	0.00074069	0.00073528	0.00086124	0.00079555	0.00085239	0.00061525	5.9301e-05	0.00012379	0.00080567	0.00087458	0.00088901	0.00087019	0.00080273	0.00073856	0.00062291	0.00046731	
-6.2613	-5.4145e-05	-0.00010727	-0.00014388	0.0022338	0.0033969	0.0025665	0.0012407	0.00053335	0.00048443	0.00051694	0.00055836	0.00059649	0.00062317	0.00065658	0.00065068	0.0006449	0.00062076	0.00058717	0.00053086	0.00046902	0.00040324	0.00028695	0.0027127	0.00073765	0.00063783	0.00063661	0.00074776	0.00069139	0.00074137	0.00053475	5.0964e-05	0.00010536	0.0007008	0.00076096	0.0007736	0.00075722	0.00069863	0.00064288	0.00054226	0.00040682	
-6.206	-4.5695e-05	-9.0208e-05	-0.0001229	0.0018792	0.0028105	0.0021176	0.001073	0.0004611	0.00041889	0.00044773	0.00048391	0.0005171	0.00054025	0.00056921	0.0005641	0.00055909	0.00053816	0.000509	0.00046019	0.0004066	0.00034959	0.00024877	0.00229	0.00063882	0.00054793	0.0005499	0.00064771	0.00059947	0.00064329	0.0004637	4.3798e-05	9.05e-05	0.00060815	0.00066053	0.00067157	0.00065734	0.00060657	0.00055826	0.00047092	0.0003533	
-6.1508	-3.8425e-05	-7.5579e-05	-0.00010459	0.0015761	0.0023173	0.0017406	0.00092677	0.00039777	0.00036143	0.00038693	0.00041844	0.00044725	0.00046729	0.00049235	0.00048792	0.00048359	0.00046548	0.00044023	0.00039803	0.00035168	0.00030238	0.00021517	0.0019285	0.00055218	0.00046958	0.00047388	0.00055972	0.00051855	0.00055686	0.00040117	3.7602e-05	7.7793e-05	0.0005265	0.00057199	0.0005816	0.00056928	0.00052538	0.00048361	0.00040798	0.00030608	
-6.0955	-3.2195e-05	-6.3087e-05	-8.8697e-05	0.0013177	0.0019036	0.001425	0.00079943	0.0003424	0.00031117	0.00033364	0.00036101	0.00038595	0.00040326	0.00042489	0.00042107	0.00041732	0.00040169	0.00037989	0.00034347	0.00030349	0.00026095	0.00018569	0.0016203	0.00047639	0.00040145	0.00040742	0.00048254	0.0004475	0.00048091	0.00034627	3.2243e-05	6.6789e-05	0.00045474	0.00049414	0.00050249	0.00049183	0.00045397	0.00041793	0.0003526	0.00026453	
-6.0402	-2.6877e-05	-5.2464e-05	-7.4945e-05	0.0010982	0.0015579	0.0011619	0.00068878	0.00029409	0.00026732	0.00028705	0.00031075	0.0003323	0.00034721	0.00036583	0.00036254	0.00035932	0.00034585	0.00032707	0.00029572	0.0002613	0.00022468	0.00015988	0.0013583	0.00041023	0.00034239	0.00034945	0.00041502	0.00038527	0.00041433	0.00029818	2.761e-05	5.7252e-05	0.00039183	0.00042587	0.0004331	0.00042391	0.00039133	0.00036031	0.000304	0.00022808	
-5.9849	-2.2357e-05	-4.3468e-05	-6.3099e-05	0.00091244	0.0012702	0.00094353	0.00059281	0.00025206	0.00022915	0.00024641	0.00026689	0.00028544	0.00029826	0.00031426	0.00031143	0.00030866	0.00029709	0.00028095	0.00025402	0.00022446	0.000193	0.00013734	0.0011364	0.0003526	0.0002913	0.00029902	0.00035611	0.00033092	0.00035612	0.00025617	2.3608e-05	4.8994e-05	0.00033682	0.00036616	0.0003724	0.00036449	0.00033652	0.00030988	0.00026147	0.00019617	
-5.9296	-1.853e-05	-3.5882e-05	-5.2936e-05	0.00075569	0.0010317	0.00076308	0.00050973	0.00021556	0.000196	0.00021106	0.0002287	0.00024464	0.00025563	0.00026934	0.00026692	0.00026455	0.00025463	0.00024078	0.00021771	0.00019238	0.00016542	0.00011771	0.00094907	0.00030251	0.00024724	0.00025527	0.00030483	0.00028356	0.00030536	0.00021957	2.0153e-05	4.1853e-05	0.00028885	0.00031406	0.00031945	0.00031265	0.0002887	0.00026587	0.00022435	0.00016832	
-5.8744	-1.5303e-05	-2.9511e-05	-4.4253e-05	0.00062388	0.00083492	0.00061461	0.00043794	0.00018394	0.00016728	0.00018037	0.00019553	0.00020919	0.00021859	0.00023031	0.00022824	0.00022621	0.00021773	0.00020589	0.00018616	0.0001645	0.00014145	0.00010065	0.00079134	0.00025906	0.00020933	0.0002174	0.00026032	0.00024241	0.00026121	0.00018776	1.7175e-05	3.5687e-05	0.00024712	0.00026874	0.00027337	0.00026755	0.00024707	0.00022756	0.00019204	0.00014407	
-5.8191	-1.2592e-05	-2.4181e-05	-3.6863e-05	0.00051343	0.00067315	0.000493	0.00037601	0.00015662	0.00014245	0.00015379	0.00016679	0.00017846	0.00018649	0.00019649	0.00019473	0.00019299	0.00018575	0.00017564	0.00015881	0.00014034	0.00012068	8.5873e-05	0.00065894	0.00022145	0.0001768	0.0001847	0.00022177	0.00020674	0.00022292	0.00016018	1.4611e-05	3.0372e-05	0.00021092	0.00022941	0.00023337	0.0002284	0.00021094	0.00019431	0.00016398	0.00012303	
-5.7638	-1.0324e-05	-1.9741e-05	-3.0599e-05	0.00042118	0.00054071	0.00039382	0.00032267	0.00013306	0.00012104	0.00013084	0.00014195	0.0001519	0.00015874	0.00016725	0.00016575	0.00016427	0.00015811	0.0001495	0.00013518	0.00011946	0.00010272	7.3094e-05	0.00054812	0.00018896	0.00014897	0.00015656	0.00018849	0.0001759	0.00018978	0.00013633	1.2406e-05	2.5797e-05	0.0001796	0.00019537	0.00019875	0.00019451	0.00017967	0.00016551	0.00013968	0.0001048	
-5.7085	-8.434e-06	-1.6058e-05	-2.531e-05	0.00034439	0.00043272	0.00031329	0.00027679	0.0001128	0.00010263	0.00011106	0.00012054	0.000129	0.00013481	0.00014204	0.00014076	0.00013951	0.00013427	0.00012696	0.0001148	0.00010145	8.7233e-05	6.2075e-05	0.00045559	0.00016095	0.0001252	0.00013238	0.00015982	0.0001493	0.00016119	0.00011576	1.0513e-05	2.1867e-05	0.00015256	0.00016598	0.00016886	0.00016525	0.00015266	0.00014064	0.0001187	8.9056e-05	
-5.6533	-6.8651e-06	-1.3013e-05	-2.0862e-05	0.0002807	0.00034502	0.00024821	0.00023738	9.5411e-05	8.6818e-05	9.4064e-05	0.00010212	0.0001093	0.00011422	0.00012035	0.00011927	0.00011821	0.00011377	0.00010757	9.7265e-05	8.5954e-05	7.3912e-05	5.2596e-05	0.00037852	0.00013685	0.00010498	0.00011167	0.00013518	0.00012643	0.00013657	9.806e-05	8.8914e-06	1.8497e-05	0.00012928	0.00014067	0.00014312	0.00014006	0.0001294	0.00011923	0.00010063	7.5496e-05	
-5.598	-5.5679e-06	-1.0507e-05	-1.7135e-05	0.00022804	0.00027408	0.00019583	0.00020358	8.0527e-05	7.3283e-05	7.9486e-05	8.6318e-05	9.2399e-05	9.6559e-05	0.00010174	0.00010082	9.9926e-05	9.6176e-05	9.0935e-05	8.2223e-05	7.2662e-05	6.2482e-05	4.4462e-05	0.00031448	0.00011616	8.7802e-05	9.3975e-05	0.00011407	0.0001068	0.00011544	8.2871e-05	7.5043e-06	1.5614e-05	0.0001093	0.00011894	0.00012102	0.00011843	0.00010942	0.00010083	8.51e-05	6.3847e-05	
-5.5427	-4.4995e-06	-8.4531e-06	-1.4025e-05	0.00018466	0.00021693	0.00015386	0.0001746	6.7816e-05	6.1721e-05	6.7016e-05	7.2797e-05	7.7931e-05	8.144e-05	8.5807e-05	8.5036e-05	8.428e-05	8.1117e-05	7.6695e-05	6.9348e-05	6.1284e-05	5.2699e-05	3.7501e-05	0.00026137	9.8423e-05	7.3257e-05	7.8895e-05	9.6031e-05	9.0011e-05	9.7346e-05	6.9869e-05	6.3202e-06	1.3152e-05	9.2181e-05	0.00010032	0.00010208	9.9892e-05	9.2303e-05	8.506e-05	7.1795e-05	5.3865e-05	
-5.4874	-3.623e-06	-6.7755e-06	-1.1439e-05	0.00014904	0.00017106	0.0001204	0.00014979	5.6985e-05	5.1868e-05	5.6374e-05	6.1253e-05	6.5578e-05	6.8531e-05	7.2206e-05	7.1557e-05	7.0921e-05	6.8259e-05	6.4537e-05	5.8355e-05	5.157e-05	4.4346e-05	3.1557e-05	0.00021739	8.3255e-05	6.0972e-05	6.6076e-05	8.0648e-05	7.5677e-05	8.1891e-05	5.8768e-05	5.3115e-06	1.1053e-05	7.7559e-05	8.4418e-05	8.5901e-05	8.4056e-05	7.7677e-05	7.1586e-05	6.0424e-05	4.5334e-05	
-5.4322	-2.9067e-06	-5.411e-06	-9.2978e-06	0.0001199	0.00013439	9.3819e-05	0.00012856	4.7778e-05	4.349e-05	4.7315e-05	5.1423e-05	5.5056e-05	5.7536e-05	6.0622e-05	6.0077e-05	5.9542e-05	5.7308e-05	5.4183e-05	4.8992e-05	4.3296e-05	3.7231e-05	2.6494e-05	0.00018104	7.0306e-05	5.0622e-05	5.5206e-05	6.7567e-05	6.3474e-05	6.8725e-05	4.9313e-05	4.454e-06	9.2693e-06	6.51e-05	7.0864e-05	7.2112e-05	7.0561e-05	6.5211e-05	6.0102e-05	5.0732e-05	3.8062e-05	
-5.3769	-2.3236e-06	-4.3055e-06	-7.531e-06	9.6139e-05	0.0001052	7.2808e-05	0.0001104	3.997e-05	3.6385e-05	3.9622e-05	4.3071e-05	4.6117e-05	4.8195e-05	5.0779e-05	5.0323e-05	4.9875e-05	4.8003e-05	4.5385e-05	4.1038e-05	3.6267e-05	3.1186e-05	2.2192e-05	0.00015101	5.9273e-05	4.1926e-05	4.6014e-05	5.6472e-05	5.3112e-05	5.7537e-05	4.1281e-05	3.7266e-06	7.7558e-06	5.4512e-05	5.9344e-05	6.0391e-05	5.909e-05	5.4614e-05	5.0339e-05	4.2492e-05	3.188e-05	
-5.3216	-1.8508e-06	-3.4134e-06	-6.0787e-06	7.6832e-05	8.2041e-05	5.6271e-05	9.4876e-05	3.3364e-05	3.0373e-05	3.3104e-05	3.5994e-05	3.8541e-05	4.0277e-05	4.2438e-05	4.2056e-05	4.1682e-05	4.0118e-05	3.7929e-05	3.4296e-05	3.0309e-05	2.6063e-05	1.8547e-05	0.00012623	4.9888e-05	3.4638e-05	3.826e-05	4.7086e-05	4.4336e-05	4.8056e-05	3.4475e-05	3.111e-06	6.4747e-06	4.5537e-05	4.9577e-05	5.0454e-05	4.9366e-05	4.563e-05	4.206e-05	3.5504e-05	2.6638e-05	
-5.2663	-1.4689e-06	-2.6962e-06	-4.8894e-06	6.1199e-05	6.3747e-05	4.3312e-05	8.16e-05	2.7789e-05	2.5298e-05	2.7596e-05	3.0011e-05	3.2136e-05	3.3584e-05	3.5385e-05	3.5067e-05	3.4755e-05	3.345e-05	3.1626e-05	2.8596e-05	2.5272e-05	2.1732e-05	1.5464e-05	0.00010579	4.1922e-05	2.8547e-05	3.1736e-05	3.9166e-05	3.6921e-05	4.004e-05	2.8723e-05	2.5912e-06	5.3929e-06	3.7949e-05	4.1319e-05	4.205e-05	4.1142e-05	3.8031e-05	3.5058e-05	2.9594e-05	2.2203e-05	
-5.2111	-1.1615e-06	-2.1219e-06	-3.9192e-06	4.8585e-05	4.935e-05	3.3201e-05	7.0248e-05	2.3093e-05	2.1023e-05	2.2952e-05	2.4965e-05	2.6734e-05	2.7938e-05	2.9437e-05	2.9172e-05	2.8913e-05	2.7828e-05	2.6309e-05	2.3789e-05	2.1024e-05	1.8079e-05	1.2865e-05	8.8921e-05	3.5171e-05	2.3469e-05	2.6262e-05	3.2499e-05	3.0673e-05	3.3282e-05	2.3874e-05	2.1533e-06	4.4815e-06	3.1549e-05	3.4353e-05	3.4962e-05	3.4206e-05	3.1622e-05	2.9151e-05	2.4608e-05	1.8463e-05	
-5.1558	-9.152e-07	-1.6639e-06	-3.1306e-06	3.8442e-05	3.8064e-05	2.5346e-05	6.0538e-05	1.9149e-05	1.7432e-05	1.9046e-05	2.072e-05	2.2189e-05	2.3189e-05	2.4433e-05	2.4213e-05	2.3998e-05	2.3097e-05	2.1836e-05	1.9745e-05	1.745e-05	1.5005e-05	1.0678e-05	7.4992e-05	2.946e-05	1.9247e-05	2.1679e-05	2.6903e-05	2.5421e-05	2.7598e-05	1.9796e-05	1.7853e-06	3.7155e-06	2.6166e-05	2.8493e-05	2.8999e-05	2.8371e-05	2.623e-05	2.4182e-05	2.0413e-05	1.5315e-05	
-5.1005	-7.1851e-07	-1.3e-06	-2.4921e-06	3.0315e-05	2.925e-05	1.9271e-05	5.2228e-05	1.5843e-05	1.4422e-05	1.5769e-05	1.7158e-05	1.8375e-05	1.9203e-05	2.0233e-05	2.0051e-05	1.9872e-05	1.9126e-05	1.8083e-05	1.6351e-05	1.445e-05	1.2426e-05	8.8423e-06	6.3477e-05	2.4638e-05	1.5746e-05	1.7852e-05	2.2217e-05	2.1018e-05	2.2829e-05	1.6375e-05	1.4767e-06	3.0733e-06	2.165e-05	2.3576e-05	2.3996e-05	2.3475e-05	2.1704e-05	2.0011e-05	1.6893e-05	1.2674e-05	
-5.0452	-5.6205e-07	-1.0119e-06	-1.9769e-06	2.3826e-05	2.2395e-05	1.4593e-05	4.511e-05	1.3079e-05	1.1905e-05	1.3026e-05	1.4175e-05	1.5181e-05	1.5865e-05	1.6716e-05	1.6566e-05	1.6419e-05	1.5802e-05	1.494e-05	1.3509e-05	1.1939e-05	1.0266e-05	7.3055e-06	5.3942e-05	2.0573e-05	1.2849e-05	1.4666e-05	1.8303e-05	1.7336e-05	1.884e-05	1.3513e-05	1.2186e-06	2.5361e-06	1.787e-05	1.9461e-05	1.9807e-05	1.9377e-05	1.7917e-05	1.6519e-05	1.3945e-05	1.0463e-05	
-4.9899	-4.3808e-07	-7.8485e-07	-1.5628e-06	1.8663e-05	1.7082e-05	1.1006e-05	3.9009e-05	1.0773e-05	9.8049e-06	1.0736e-05	1.1685e-05	1.2514e-05	1.3078e-05	1.3779e-05	1.3655e-05	1.3534e-05	1.3026e-05	1.2315e-05	1.1135e-05	9.8411e-06	8.4626e-06	6.022e-06	4.6029e-05	1.7153e-05	1.046e-05	1.2019e-05	1.5042e-05	1.4265e-05	1.551e-05	1.1125e-05	1.0032e-06	2.0879e-06	1.4714e-05	1.6025e-05	1.6311e-05	1.5956e-05	1.4754e-05	1.3604e-05	1.1485e-05	8.6166e-06	
-4.9347	-3.4022e-07	-6.0651e-07	-1.2312e-06	1.4569e-05	1.2982e-05	8.2667e-06	3.3774e-05	8.8538e-06	8.0573e-06	8.8283e-06	9.6094e-06	1.0292e-05	1.0756e-05	1.1332e-05	1.1231e-05	1.1131e-05	1.0713e-05	1.0128e-05	9.158e-06	8.0935e-06	6.9598e-06	4.9526e-06	3.9442e-05	1.4279e-05	8.4938e-06	9.8259e-06	1.2333e-05	1.1709e-05	1.2738e-05	9.1371e-06	8.2397e-07	1.7148e-06	1.2087e-05	1.3165e-05	1.3399e-05	1.3108e-05	1.2121e-05	1.1177e-05	9.4353e-06	7.079e-06	
-4.8794	-2.6326e-07	-4.6698e-07	-9.6658e-07	1.1335e-05	9.8289e-06	6.1844e-06	2.9277e-05	7.2604e-06	6.6064e-06	7.243e-06	7.8847e-06	8.4448e-06	8.8254e-06	9.2987e-06	9.2151e-06	9.1331e-06	8.7903e-06	8.3104e-06	7.5145e-06	6.6411e-06	5.7108e-06	4.0638e-06	3.3942e-05	1.1869e-05	6.8803e-06	8.0135e-06	1.0087e-05	9.5886e-06	1.0436e-05	7.4863e-06	6.7515e-07	1.4051e-06	9.9049e-06	1.0788e-05	1.0981e-05	1.0742e-05	9.9337e-06	9.1599e-06	7.733e-06	5.8018e-06	
-4.8241	-2.0298e-07	-3.5824e-07	-7.5623e-07	8.7892e-06	7.4141e-06	4.608e-06	2.5407e-05	5.9405e-06	5.4045e-06	5.9288e-06	6.4548e-06	6.9134e-06	7.225e-06	7.6125e-06	7.5441e-06	7.4769e-06	7.1962e-06	6.8034e-06	6.1518e-06	5.4368e-06	4.6752e-06	3.3269e-06	2.9331e-05	9.8511e-06	5.5595e-06	6.5196e-06	8.2301e-06	7.8332e-06	8.5299e-06	6.1191e-06	5.5189e-07	1.1486e-06	8.0973e-06	8.82e-06	8.9776e-06	8.7818e-06	8.1215e-06	7.4891e-06	6.3225e-06	4.7436e-06	
-4.7688	-1.5594e-07	-2.7382e-07	-5.8962e-07	6.7919e-06	5.5718e-06	3.4197e-06	2.2074e-05	4.8497e-06	4.4113e-06	4.8421e-06	5.2721e-06	5.6468e-06	5.9013e-06	6.2177e-06	6.1619e-06	6.107e-06	5.8778e-06	5.5569e-06	5.0247e-06	4.4407e-06	3.8187e-06	2.7174e-06	2.5449e-05	8.1641e-06	4.4811e-06	5.2914e-06	6.699e-06	6.3838e-06	6.955e-06	4.9896e-06	4.5006e-07	9.3666e-07	6.6037e-06	7.1933e-06	7.322e-06	7.1621e-06	6.6239e-06	6.1083e-06	5.1568e-06	3.869e-06	
-4.7136	-1.1936e-07	-2.0853e-07	-4.5813e-07	5.2306e-06	4.1716e-06	2.5277e-06	1.9198e-05	3.9504e-06	3.5925e-06	3.9455e-06	4.2963e-06	4.6017e-06	4.809e-06	5.0669e-06	5.0214e-06	4.9767e-06	4.7899e-06	4.5284e-06	4.0947e-06	3.6188e-06	3.1119e-06	2.2144e-06	2.2166e-05	6.7562e-06	3.603e-06	4.2841e-06	5.4396e-06	5.1901e-06	5.6572e-06	4.0588e-06	3.6615e-07	7.6201e-07	5.3727e-06	5.8526e-06	5.9574e-06	5.8271e-06	5.3895e-06	4.9701e-06	4.1959e-06	3.1481e-06	
-4.6583	-9.1039e-08	-1.5823e-07	-3.5474e-07	4.0145e-06	3.1116e-06	1.8609e-06	1.6713e-05	3.2108e-06	2.9191e-06	3.2076e-06	3.4931e-06	3.7414e-06	3.91e-06	4.1197e-06	4.0827e-06	4.0463e-06	3.8944e-06	3.6818e-06	3.3292e-06	2.9423e-06	2.5301e-06	1.8004e-06	1.9376e-05	5.583e-06	2.8898e-06	3.4601e-06	4.4063e-06	4.2095e-06	4.5906e-06	3.2938e-06	2.9716e-07	6.1845e-07	4.3606e-06	4.7503e-06	4.8354e-06	4.7295e-06	4.3745e-06	4.0342e-06	3.4059e-06	2.5553e-06	
-4.603	-6.9185e-08	-1.1963e-07	-2.7374e-07	3.0707e-06	2.3123e-06	1.3646e-06	1.4563e-05	2.6037e-06	2.3666e-06	2.6017e-06	2.8335e-06	3.035e-06	3.1717e-06	3.3418e-06	3.3118e-06	3.2823e-06	3.1591e-06	2.9867e-06	2.7006e-06	2.3867e-06	2.0524e-06	1.4605e-06	1.6992e-05	4.6069e-06	2.3121e-06	2.7878e-06	3.5607e-06	3.4059e-06	3.7161e-06	2.6665e-06	2.406e-07	5.0074e-07	3.5307e-06	3.8463e-06	3.9153e-06	3.8295e-06	3.5421e-06	3.2667e-06	2.7579e-06	2.0692e-06	
-4.5477	-5.2388e-08	-9.011e-08	-2.1051e-07	2.3407e-06	1.7118e-06	9.9671e-07	1.2699e-05	2.1068e-06	1.9143e-06	2.1055e-06	2.2932e-06	2.4563e-06	2.567e-06	2.7047e-06	2.6804e-06	2.6565e-06	2.5568e-06	2.4172e-06	2.1857e-06	1.9316e-06	1.6611e-06	1.182e-06	1.4946e-05	3.796e-06	1.8452e-06	2.2407e-06	2.8704e-06	2.7491e-06	3.0009e-06	2.1535e-06	1.9434e-07	4.0446e-07	2.8519e-06	3.1069e-06	3.1626e-06	3.0932e-06	2.8612e-06	2.6388e-06	2.2278e-06	1.6715e-06	
-4.4925	-3.9525e-08	-6.7629e-08	-1.6132e-07	1.7781e-06	1.2625e-06	7.2511e-07	1.1081e-05	1.7009e-06	1.5449e-06	1.7e-06	1.8517e-06	1.9834e-06	2.0728e-06	2.184e-06	2.1643e-06	2.1451e-06	2.0645e-06	1.9518e-06	1.7649e-06	1.5598e-06	1.3413e-06	9.5446e-07	1.318e-05	3.1235e-06	1.469e-06	1.7966e-06	2.3084e-06	2.2136e-06	2.4175e-06	1.7351e-06	1.5659e-07	3.2591e-07	2.298e-06	2.5035e-06	2.5485e-06	2.4925e-06	2.3057e-06	2.1265e-06	1.7953e-06	1.347e-06	
-4.4372	-2.9713e-08	-5.0572e-08	-1.232e-07	1.3462e-06	9.2767e-07	5.2544e-07	9.6743e-06	1.3701e-06	1.244e-06	1.3695e-06	1.4918e-06	1.5979e-06	1.6699e-06	1.7595e-06	1.7436e-06	1.7281e-06	1.6633e-06	1.5724e-06	1.4218e-06	1.2566e-06	1.0806e-06	7.6894e-07	1.165e-05	2.5664e-06	1.1666e-06	1.437e-06	1.8519e-06	1.7782e-06	1.9429e-06	1.3946e-06	1.2588e-07	2.6198e-07	1.8473e-06	2.0125e-06	2.0487e-06	2.0036e-06	1.8535e-06	1.7095e-06	1.4433e-06	1.0828e-06	
-4.3819	-2.2256e-08	-3.7679e-08	-9.377e-08	1.0157e-06	6.7905e-07	3.7926e-07	8.45e-06	1.1012e-06	9.9947e-07	1.1007e-06	1.1991e-06	1.2844e-06	1.3422e-06	1.4142e-06	1.4015e-06	1.389e-06	1.3369e-06	1.2639e-06	1.1429e-06	1.01e-06	8.6855e-07	6.1806e-07	1.0317e-05	2.1058e-06	9.2419e-07	1.1466e-06	1.4821e-06	1.4249e-06	1.5577e-06	1.1182e-06	1.0094e-07	2.1009e-07	1.4814e-06	1.6139e-06	1.6429e-06	1.6068e-06	1.4864e-06	1.371e-06	1.1574e-06	8.684e-07	
-4.3266	-1.6611e-08	-2.7971e-08	-7.1122e-08	7.6365e-07	4.9519e-07	2.7267e-07	7.383e-06	8.8312e-07	8.0117e-07	8.8267e-07	9.6158e-07	1.03e-06	1.0764e-06	1.1341e-06	1.1239e-06	1.1139e-06	1.0721e-06	1.0136e-06	9.1651e-07	8.0999e-07	6.9653e-07	4.9565e-07	9.1504e-06	1.7255e-06	7.3032e-07	9.1261e-07	1.1833e-06	1.1391e-06	1.2458e-06	8.9442e-07	8.0752e-08	1.6807e-07	1.1851e-06	1.2911e-06	1.3143e-06	1.2854e-06	1.1892e-06	1.0968e-06	9.26e-07	6.9475e-07	
-4.2714	-1.2353e-08	-2.0688e-08	-5.3759e-08	5.722e-07	3.5974e-07	1.9527e-07	6.4521e-06	7.0663e-07	6.4075e-07	7.062e-07	7.6937e-07	8.241e-07	8.6124e-07	9.0743e-07	8.9928e-07	8.9127e-07	8.5781e-07	8.1098e-07	7.333e-07	6.4808e-07	5.573e-07	3.9658e-07	8.1264e-06	1.4119e-06	5.7568e-07	7.2463e-07	9.4245e-07	9.0843e-07	9.9401e-07	7.1372e-07	6.4445e-08	1.3413e-07	9.4577e-07	1.0304e-06	1.049e-06	1.0258e-06	9.4906e-07	8.7538e-07	7.3905e-07	5.5449e-07	
-4.2161	-9.1528e-09	-1.5246e-08	-4.0496e-08	4.2728e-07	2.6036e-07	1.393e-07	5.6391e-06	5.6415e-07	5.113e-07	5.6372e-07	6.1417e-07	6.5786e-07	6.8751e-07	7.2438e-07	7.1787e-07	7.1148e-07	6.8477e-07	6.4738e-07	5.8538e-07	5.1735e-07	4.4488e-07	3.1658e-07	7.2243e-06	1.1537e-06	4.5267e-07	5.7396e-07	7.4881e-07	7.2272e-07	7.9118e-07	5.6816e-07	5.1308e-08	1.0679e-07	7.5297e-07	8.2039e-07	8.3515e-07	8.1672e-07	7.5562e-07	6.9696e-07	5.8842e-07	4.4147e-07	
-4.1608	-6.7574e-09	-1.0976e-08	-2.9935e-08	3.1814e-07	1.8791e-07	1.0289e-07	9.0496e-06	5.1193e-07	4.0892e-07	4.4907e-07	4.8916e-07	5.2395e-07	5.4756e-07	5.7693e-07	5.7175e-07	5.6666e-07	5.4539e-07	5.1561e-07	4.6623e-07	4.1204e-07	3.5432e-07	2.5214e-07	1.1964e-05	1.6503e-06	3.9933e-07	4.5999e-07	5.9774e-07	5.7417e-07	6.2843e-07	4.514e-07	4.0752e-08	8.4822e-08	5.9822e-07	6.5174e-07	6.6345e-07	6.4902e-07	6.0026e-07	5.5358e-07	4.6736e-07	3.5065e-07	
-4.1055	-4.9709e-09	-8.246e-09	-2.2863e-08	2.3573e-07	1.3475e-07	6.8762e-08	3.8087e-06	3.4431e-07	3.2289e-07	3.5671e-07	3.8869e-07	4.1635e-07	4.3511e-07	4.5844e-07	4.5432e-07	4.5028e-07	4.3338e-07	4.0971e-07	3.7047e-07	3.2742e-07	2.8156e-07	2.0036e-07	5.1426e-06	6.3811e-07	2.6809e-07	3.5594e-07	4.6829e-07	4.5398e-07	4.9757e-07	3.5739e-07	3.2286e-08	6.72e-08	4.7378e-07	5.1623e-07	5.2553e-07	5.1386e-07	4.755e-07	4.3862e-07	3.7032e-07	2.7784e-07	
-4.0503	-3.6435e-09	-6.0114e-09	-1.7045e-08	1.7422e-07	9.6423e-08	4.8518e-08	3.3215e-06	2.7296e-07	2.5592e-07	2.8279e-07	3.0815e-07	3.3008e-07	3.4496e-07	3.6346e-07	3.6019e-07	3.5699e-07	3.4358e-07	3.2482e-07	2.9371e-07	2.5958e-07	2.2322e-07	1.5884e-07	4.5715e-06	5.1799e-07	2.0918e-07	2.799e-07	3.694e-07	3.5858e-07	3.9319e-07	2.8246e-07	2.5519e-08	5.3117e-08	3.7448e-07	4.0804e-07	4.1539e-07	4.0617e-07	3.7585e-07	3.467e-07	2.9271e-07	2.1961e-07	
-3.995	-2.661e-09	-4.3664e-09	-1.2664e-08	1.2832e-07	6.8735e-08	3.4101e-08	2.8961e-06	2.1591e-07	2.0238e-07	2.2368e-07	2.4375e-07	2.6109e-07	2.7286e-07	2.8749e-07	2.8491e-07	2.8237e-07	2.7177e-07	2.5693e-07	2.3233e-07	2.0532e-07	1.7656e-07	1.2564e-07	4.0646e-06	4.1993e-07	1.6282e-07	2.1957e-07	2.9069e-07	2.8254e-07	3.0996e-07	2.227e-07	2.0122e-08	4.1884e-08	2.9528e-07	3.2175e-07	3.2755e-07	3.2027e-07	2.9637e-07	2.7339e-07	2.3082e-07	1.7317e-07	
-3.9397	-1.9364e-09	-3.16e-09	-9.377e-09	9.4182e-08	4.8811e-08	2.3875e-08	2.5243e-06	1.704e-07	1.5968e-07	1.7652e-07	1.9236e-07	2.0605e-07	2.1533e-07	2.2688e-07	2.2484e-07	2.2284e-07	2.1448e-07	2.0277e-07	1.8335e-07	1.6204e-07	1.3934e-07	9.9155e-08	3.6141e-06	3.3999e-07	1.2641e-07	1.7182e-07	2.282e-07	2.2209e-07	2.4376e-07	1.7516e-07	1.5828e-08	3.2947e-08	2.3227e-07	2.531e-07	2.5766e-07	2.5193e-07	2.3313e-07	2.1506e-07	1.8157e-07	1.3623e-07	
-3.8844	-2.4183e-09	-3.9155e-09	-1.2008e-08	1.191e-07	5.8865e-08	2.8219e-08	4.1148e-06	2.3961e-07	2.2442e-07	2.4817e-07	2.7044e-07	2.8968e-07	3.0274e-07	3.1898e-07	3.1611e-07	3.133e-07	3.0154e-07	2.8507e-07	2.5777e-07	2.2781e-07	1.959e-07	1.394e-07	6.0691e-06	4.9688e-07	1.7354e-07	2.3857e-07	3.1832e-07	3.1038e-07	3.4089e-07	2.4501e-07	2.2143e-08	4.6093e-08	3.2496e-07	3.5409e-07	3.6047e-07	3.5245e-07	3.2616e-07	3.0088e-07	2.5403e-07	1.9059e-07	
-3.8291	-7.3014e-10	-1.1718e-09	-3.7289e-09	3.6475e-08	1.7084e-08	8.0049e-09	1.6672e-06	8.2644e-08	7.7363e-08	8.5572e-08	9.3254e-08	9.989e-08	1.0439e-07	1.0999e-07	1.09e-07	1.0803e-07	1.0398e-07	9.8299e-08	8.8885e-08	7.8554e-08	6.7551e-08	4.807e-08	2.5376e-06	1.7902e-07	5.8287e-08	8.1136e-08	1.0881e-07	1.0631e-07	1.1685e-07	8.4003e-08	7.5928e-09	1.5806e-08	1.1143e-07	1.2142e-07	1.2361e-07	1.2086e-07	1.1185e-07	1.0318e-07	8.7111e-08	6.5357e-08	
-3.7739	-5.2369e-10	-8.2241e-10	-2.6948e-09	2.6407e-08	1.1949e-08	5.6034e-09	2.6932e-06	7.1956e-08	6.0606e-08	6.6919e-08	7.2923e-08	7.8112e-08	8.1632e-08	8.601e-08	8.5237e-08	8.4479e-08	8.1307e-08	7.6868e-08	6.9506e-08	6.1428e-08	5.2824e-08	3.7589e-08	4.2409e-06	2.5396e-07	4.9204e-08	6.3394e-08	8.4926e-08	8.2792e-08	9.1016e-08	6.5446e-08	5.9152e-09	1.2314e-08	8.6821e-08	9.4605e-08	9.631e-08	9.418e-08	8.7143e-08	8.0385e-08	6.7867e-08	5.0918e-08	
-3.7186	-3.7426e-10	-5.9754e-10	-1.99e-09	1.9046e-08	8.3229e-09	3.7578e-09	1.0999e-06	4.8837e-08	4.7149e-08	5.2204e-08	5.6893e-08	6.0942e-08	6.3688e-08	6.7104e-08	6.6501e-08	6.5909e-08	6.3435e-08	5.9971e-08	5.4227e-08	4.7925e-08	4.1212e-08	2.9327e-08	1.7785e-06	9.4725e-08	3.3326e-08	4.847e-08	6.5521e-08	6.4263e-08	7.0707e-08	5.0849e-08	4.5971e-09	9.5702e-09	6.7466e-08	7.3518e-08	7.4844e-08	7.3171e-08	6.7721e-08	6.2475e-08	5.2746e-08	3.9574e-08	
-3.6633	-2.665e-10	-4.1812e-10	-1.4327e-09	1.3693e-08	5.7767e-09	2.5932e-09	1.7716e-06	4.1469e-08	3.6743e-08	4.0637e-08	4.4286e-08	4.7437e-08	4.9575e-08	5.2234e-08	5.1764e-08	5.1304e-08	4.9378e-08	4.6682e-08	4.2211e-08	3.7305e-08	3.208e-08	2.2828e-08	2.9652e-06	1.3324e-07	2.7445e-08	3.7595e-08	5.0833e-08	4.9799e-08	5.4809e-08	3.9423e-08	3.5641e-09	7.42e-09	5.2311e-08	5.7003e-08	5.8031e-08	5.674e-08	5.2508e-08	4.8439e-08	4.0896e-08	3.0683e-08	
-3.608	-3.2276e-10	-5.1344e-10	-1.806e-09	1.6812e-08	6.7439e-09	2.9216e-09	7.2597e-07	4.8953e-08	5.0526e-08	5.6008e-08	6.1042e-08	6.5386e-08	6.8333e-08	7.1997e-08	7.1351e-08	7.0715e-08	6.8061e-08	6.4345e-08	5.8182e-08	5.142e-08	4.4218e-08	3.1465e-08	1.2419e-06	5.2008e-08	3.2271e-08	5.0607e-08	6.912e-08	6.8135e-08	7.5063e-08	5.4003e-08	4.8835e-09	1.0167e-08	7.1671e-08	7.8101e-08	7.9511e-08	7.7726e-08	7.1944e-08	6.6373e-08	5.6038e-08	4.2044e-08	
-3.5528	-9.4159e-11	-1.4515e-10	-5.3568e-10	4.9827e-09	1.8872e-09	8.1026e-10	1.1525e-06	1.9291e-08	1.7083e-08	1.8903e-08	2.0601e-08	2.2068e-08	2.3062e-08	2.4299e-08	2.4081e-08	2.3866e-08	2.297e-08	2.1716e-08	1.9636e-08	1.7354e-08	1.4923e-08	1.0619e-08	2.0555e-06	6.8305e-08	1.2084e-08	1.698e-08	2.3197e-08	2.2822e-08	2.5155e-08	1.8103e-08	1.6371e-09	3.4084e-09	2.4029e-08	2.6185e-08	2.6657e-08	2.6063e-08	2.4121e-08	2.2252e-08	1.8787e-08	1.4095e-08	
-3.4975	-1.123e-10	-1.7416e-10	-6.6197e-10	6.0286e-09	2.168e-09	9.0429e-10	1.2084e-06	2.4228e-08	2.3286e-08	2.5799e-08	2.8117e-08	3.0118e-08	3.1476e-08	3.3164e-08	3.2866e-08	3.2573e-08	3.1351e-08	2.9639e-08	2.68e-08	2.3685e-08	2.0368e-08	1.4494e-08	2.268e-06	5.9851e-08	1.4918e-08	2.2722e-08	3.1284e-08	3.0909e-08	3.4097e-08	2.4544e-08	2.2199e-09	4.622e-09	3.2584e-08	3.5508e-08	3.6149e-08	3.5339e-08	3.2709e-08	3.0175e-08	2.5477e-08	1.9114e-08	
-3.4422	-3.2203e-11	-4.9551e-11	-1.9592e-10	1.7574e-09	5.9562e-10	2.425e-10	5.531e-07	8.1027e-09	7.7734e-09	8.6138e-09	9.388e-09	1.0056e-08	1.0509e-08	1.1073e-08	1.0973e-08	1.0876e-08	1.0468e-08	9.896e-09	8.9482e-09	7.9082e-09	6.8005e-09	4.8392e-09	1.0981e-06	2.2174e-08	4.8304e-09	7.4645e-09	1.0334e-08	1.0233e-08	1.1297e-08	8.1341e-09	7.3579e-10	1.532e-09	1.08e-08	1.177e-08	1.1982e-08	1.1714e-08	1.0842e-08	1.0002e-08	8.4448e-09	6.3359e-09	
-3.3869	-3.7825e-11	-5.8712e-11	-2.388e-10	2.0954e-09	6.733e-10	2.6753e-10	2.3788e-09	9.6181e-09	1.0495e-08	1.1641e-08	1.2687e-08	1.359e-08	1.4203e-08	1.4964e-08	1.483e-08	1.4698e-08	1.4146e-08	1.3374e-08	1.2093e-08	1.0687e-08	9.1905e-09	6.5399e-09	1.2997e-09	9.5252e-10	5.7135e-09	9.8821e-09	1.3791e-08	1.3716e-08	1.5155e-08	1.0915e-08	9.8744e-10	2.0561e-09	1.4495e-08	1.5796e-08	1.6081e-08	1.5719e-08	1.4551e-08	1.3424e-08	1.1334e-08	8.5034e-09	
-3.3317	-1.0661e-11	-1.6409e-11	-6.9494e-11	6.0085e-10	1.8162e-10	7.0546e-11	7.0929e-10	3.1769e-09	3.4665e-09	3.8451e-09	4.1907e-09	4.489e-09	4.6913e-09	4.9429e-09	4.8985e-09	4.8549e-09	4.6726e-09	4.4175e-09	3.9944e-09	3.5302e-09	3.0357e-09	2.1602e-09	3.6416e-10	2.925e-10	1.8295e-09	3.2108e-09	4.5051e-09	4.4894e-09	4.9643e-09	3.5764e-09	3.236e-10	6.7383e-10	4.7503e-09	5.1767e-09	5.2702e-09	5.1516e-09	4.7687e-09	4.3995e-09	3.7145e-09	2.7869e-09	
-3.2764	-0.0091546	-0.017511	-0.031278	0.80089	0.62702	0.17297	0.059619	0.76567	0.83544	0.92669	 1.01	1.0819	1.1306	1.1913	1.1806	1.1701	1.1261	1.0646	0.96268	0.8508	0.73163	0.52063	0.19124	0.61667	0.81264	0.82791	0.95022	0.87782	0.9431	0.67202	0.06055	0.12588	0.8869	0.96629	0.98365	0.96149	 0.89	0.8211	0.69324	0.52012	
-3.2211	-9.169e-145	5.2112e-27	-6.2347e-144	5.3111e-143	1.3792e-143	2.4164e-117	3.9194e-143	3.7265e-142	4.198e-142	-5.4915e-28	5.1079e-142	5.4555e-142	-2.8467e-35	3.8742e-39	5.9449e-142	5.9073e-142	1.9271e-42	5.385e-142	4.864e-142	4.3039e-142	2.6421e-35	2.3145e-142	1.8405e-143	-3.5156e-23	2.1254e-142	3.8191e-142	5.3948e-142	5.395e-142	1.2065e-27	4.9888e-28	5.5748e-31	8.0912e-143	5.4362e-142	6.1491e-142	6.3378e-142	6.2107e-142	4.2641e-28	5.2954e-142	-3.0356e-37	-8.6887e-39	
-3.1658	-3.0971e-146	3.7102e-27	-2.106e-145	1.794e-144	4.6586e-145	1.1774e-118	1.3239e-144	1.2587e-143	1.418e-143	-3.7391e-28	1.7254e-143	1.8428e-143	-1.5092e-35	1.8261e-39	2.0081e-143	1.9954e-143	8.3427e-43	1.819e-143	1.643e-143	1.4538e-143	1.4896e-35	7.8179e-144	6.2171e-145	-2.8344e-23	7.1794e-144	1.29e-143	1.8223e-143	1.8224e-143	8.3413e-28	3.398e-28	3.3202e-31	2.7331e-144	1.8362e-143	2.0771e-143	2.1408e-143	2.0979e-143	3.0152e-28	1.7887e-143	-1.6646e-37	-4.8092e-39	
-3.1106	-1.0264e-147	2.6352e-27	-6.9791e-147	5.9452e-146	1.5438e-146	5.6288e-120	4.3874e-146	4.1714e-145	4.6992e-145	-2.5384e-28	5.7178e-145	6.1068e-145	-7.9624e-36	8.5584e-40	6.6547e-145	6.6126e-145	3.5905e-43	6.0279e-145	5.4447e-145	4.8177e-145	8.3662e-36	2.5908e-145	2.0603e-146	-2.2815e-23	2.3792e-145	4.2751e-145	6.0389e-145	6.0392e-145	5.751e-28	2.3075e-28	1.9694e-31	9.0572e-146	6.0852e-145	6.8833e-145	7.0945e-145	6.9522e-145	2.1269e-28	5.9277e-145	-9.0934e-38	-2.6525e-39	
-3.0553	-3.337e-149	1.8671e-27	-2.2691e-148	1.9329e-147	5.0194e-148	2.64e-121	1.4265e-147	1.3562e-146	1.5278e-146	-1.7181e-28	1.859e-146	1.9855e-146	-4.1807e-36	3.9884e-40	2.1636e-146	2.1499e-146	1.5363e-43	1.9598e-146	1.7702e-146	1.5664e-146	4.6805e-36	8.4234e-147	6.6986e-148	-1.8335e-23	7.7354e-147	1.3899e-146	1.9634e-146	1.9635e-146	3.9539e-28	1.5623e-28	1.1635e-31	2.9447e-147	1.9785e-146	2.2379e-146	2.3066e-146	2.2603e-146	1.4966e-28	1.9272e-146	-4.9487e-38	-1.4579e-39	
 -3.0	-5.0106e-12	-7.6309e-12	-3.4029e-11	2.8874e-10	8.0716e-11	3.0461e-11	3.5844e-10	1.8345e-09	2.0016e-09	2.2203e-09	2.4199e-09	2.5921e-09	2.7089e-09	2.8542e-09	2.8285e-09	2.8034e-09	2.6981e-09	2.5508e-09	2.3065e-09	2.0384e-09	1.7529e-09	1.2474e-09	1.699e-10	1.5367e-10	1.0145e-09	1.8143e-09	2.5634e-09	2.5613e-09	2.835e-09	2.0432e-09	1.849e-10	3.8504e-10	2.7144e-09	2.9581e-09	3.0115e-09	2.9438e-09	2.725e-09	2.514e-09	2.1226e-09	1.5925e-09	
